# Supplementary material for: Functional human cell-based vascularised cardiac tissue model for biomedical research and testing
Source: Sci Rep. 2022 Aug 5;12:13459. doi: 10.1038/s41598-022-17498-0 (PMC9355975; doi:10.1038/s41598-022-17498-0)
Supplement: Supplementary file 2 — Supplementary Information 2. [file 41598_2022_17498_MOESM2_ESM.xlsx]

## Sheet: Cardiomyocyte monoculture genes
ENSEMBL	SYMBOL	baseMean	log2FoldChange	lfcSE	stat	pvalue	padj
ENSG00000174697	LEP	2261.37	11.4313	2.1039	5.43338	5.52978e-08	3.22601e-06
ENSG00000109193	SULT1E1	56.7681	5.7139	0.828881	6.89351	5.44334e-12	8.57628e-10
ENSG00000106819	ASPN	209.019	4.92125	1.39746	3.52156	0.000429019	0.00627164
ENSG00000186197	EDARADD	1.99974	4.84946	1.2168	3.98542	6.73613e-05	0.00136632
ENSG00000206579	XKR4	6.26684	4.81268	0.724157	6.64591	3.01345e-11	3.91698e-09
ENSG00000000005	TNMD	14.8303	4.46422	0.91473	4.88037	1.05885e-06	4.18125e-05
ENSG00000082175	PGR	10.5549	4.28518	0.603229	7.10373	1.21432e-12	2.20244e-10
ENSG00000004776	HSPB6	1908.35	4.10081	0.769885	5.32652	1.00112e-07	5.38463e-06
ENSG00000182557	SPNS3	2.14226	3.72297	1.2705	2.93031	0.00338626	0.0315902
ENSG00000165917	RAPSN	3.02631	3.71324	1.19609	3.10448	0.00190614	0.0204046
ENSG00000102683	SGCG	80.2281	3.69195	0.507886	7.26925	3.61476e-13	7.32248e-11
ENSG00000011465	DCN	41199.7	3.57427	1.24957	2.8604	0.00423111	0.0375836
ENSG00000178015	GPR150	21.3515	3.48938	1.16256	3.00146	0.00268689	0.0264417
ENSG00000155926	SLA	8.72396	3.48601	1.15817	3.00994	0.00261302	0.0258945
ENSG00000166482	MFAP4	4295.99	3.41438	0.681658	5.00894	5.4731e-07	2.37137e-05
ENSG00000248746	ACTN3	26.1432	3.41029	0.436111	7.81978	5.29173e-15	1.75618e-12
ENSG00000080224	EPHA6	3.42619	3.40162	0.894834	3.8014	0.000143881	0.00255611
ENSG00000198785	GRIN3A	12.2723	3.40111	0.535684	6.34909	2.16597e-10	2.19382e-08
ENSG00000111245	MYL2	12873.9	3.39741	0.787369	4.31489	1.59685e-05	0.00043093
ENSG00000064655	EYA2	120.195	3.38995	1.0599	3.19837	0.00138205	0.0158838
ENSG00000163239	TDRD10	11.6686	3.35942	1.17862	2.85029	0.00436788	0.0384482
ENSG00000089101	CFAP61	1.53623	3.33754	1.15111	2.89942	0.00373857	0.0341418
ENSG00000262655	SPON1	1709.97	3.19048	0.484247	6.58853	4.44191e-11	5.4555e-09
ENSG00000172995	ARPP21	3.28625	3.16978	0.774042	4.09511	4.21974e-05	0.000933494
ENSG00000143632	ACTA1	5776.37	3.14733	0.309096	10.1824	2.37706e-24	3.08979e-21
ENSG00000197893	NRAP	416.607	3.1309	0.292854	10.691	1.12153e-26	1.74936e-23
ENSG00000130595	TNNT3	676.297	3.12138	1.07614	2.90054	0.00372518	0.0340594
ENSG00000109255	NMU	6.90534	3.06869	0.686355	4.471	7.78565e-06	0.000236726
ENSG00000170624	SGCD	607.263	3.06293	0.41658	7.35256	1.94444e-13	4.39557e-11
ENSG00000183166	CALN1	14.0667	3.0532	0.451096	6.76841	1.30208e-11	1.81339e-09
ENSG00000035664	DAPK2	47.1648	3.03407	0.44429	6.82903	8.54882e-12	1.26352e-09
ENSG00000133101	CCNA1	21.5904	3.03268	0.35002	8.6643	4.54285e-18	2.28579e-15
ENSG00000171476	HOPX	211.63	3.01851	0.316245	9.54485	1.36302e-21	1.18114e-18
ENSG00000178343	SHISA3	38.1238	3.00893	0.640678	4.69648	2.64683e-06	9.2568e-05
ENSG00000179071	CCDC89	31.7183	2.97034	0.914159	3.24926	0.00115707	0.0136935
ENSG00000164099	PRSS12	55.31	2.95763	0.857347	3.44975	0.000561112	0.00770442
ENSG00000112280	COL9A1	1117.51	2.95213	0.236923	12.4603	1.22932e-35	3.83498e-32
ENSG00000154930	ACSS1	530.467	2.93153	0.487766	6.01012	1.85389e-09	1.53e-07
ENSG00000179772	FOXS1	76.424	2.9272	1.06728	2.74268	0.00609409	0.0491244
ENSG00000185559	DLK1	15.7175	2.92651	0.503424	5.8132	6.12887e-09	4.30622e-07
ENSG00000006534	ALDH3B1	495.389	2.88358	0.342519	8.41876	3.80496e-17	1.74558e-14
ENSG00000159958	TNFRSF13C	6.76036	2.8792	0.660565	4.3587	1.30835e-05	0.000364423
ENSG00000140451	PIF1	232.89	2.83612	0.292677	9.69028	3.31609e-22	3.23277e-19
ENSG00000182732	RGS6	21.8976	2.83476	0.376346	7.53234	4.98408e-14	1.30246e-11
ENSG00000189409	MMP23B	118.874	2.834	0.456498	6.20812	5.36212e-10	5.03846e-08
ENSG00000117122	MFAP2	2002.69	2.81311	0.181253	15.5204	2.52617e-54	3.94032e-50
ENSG00000196503	ARL9	16.7223	2.78745	0.510807	5.45695	4.8437e-08	2.89471e-06
ENSG00000164850	GPER1	121.246	2.76684	0.39696	6.97007	3.16775e-12	5.20111e-10
ENSG00000186193	SAPCD2	166.756	2.7598	0.609159	4.53052	5.88397e-06	0.000186921
ENSG00000185518	SV2B	5.09007	2.7476	0.956588	2.87229	0.00407504	0.0365301
ENSG00000188897	LOC400499	6.66061	2.71744	0.801096	3.39215	0.000693461	0.00916661
ENSG00000168843	FSTL5	5.74363	2.68243	0.537526	4.99034	6.02745e-07	2.58286e-05
ENSG00000118729	CASQ2	384.214	2.66003	0.215708	12.3317	6.11807e-35	1.5905e-31
ENSG00000148942	SLC5A12	7.4645	2.6344	0.571799	4.60722	4.08081e-06	0.00013572
ENSG00000188859	FAM78B	14.7009	2.62248	0.860641	3.04713	0.00231041	0.0237058
ENSG00000164509	IL31RA	16.3041	2.61739	0.420085	6.23062	4.646e-10	4.4188e-08
ENSG00000086967	MYBPC2	6.28242	2.59923	0.660421	3.93571	8.29503e-05	0.00162955
ENSG00000176244	ACBD7	35.9313	2.59709	0.362691	7.1606	8.03255e-13	1.49157e-10
ENSG00000112984	KIF20A	706.611	2.54093	0.466692	5.44455	5.19355e-08	3.062e-06
ENSG00000168676	KCTD19	2.48637	2.52218	0.909419	2.77339	0.00554748	0.0458313
ENSG00000173093	CCDC63	21.4979	2.49673	0.386113	6.46631	1.00424e-10	1.14062e-08
ENSG00000091704	CPA1	2.65537	2.49296	0.816969	3.05147	0.0022772	0.023523
ENSG00000137474	MYO7A	12.6436	2.48432	0.522163	4.75775	1.95759e-06	7.22492e-05
ENSG00000163092	XIRP2	208.83	2.42456	0.402848	6.01855	1.75989e-09	1.46795e-07
ENSG00000187800	PEAR1	1011.82	2.42117	0.442275	5.47437	4.39077e-08	2.65454e-06
ENSG00000197826	CFAP299	4.40259	2.39892	0.583819	4.10902	3.97337e-05	0.000889339
ENSG00000173868	PHOSPHO1	10.3142	2.37983	0.441691	5.38801	7.12419e-08	3.95456e-06
ENSG00000165023	DIRAS2	9.76786	2.37136	0.443528	5.34658	8.96336e-08	4.90563e-06
ENSG00000115163	CENPA	187.386	2.36606	0.531396	4.45255	8.48582e-06	0.000255032
ENSG00000108576	SLC6A4	6.06977	2.33582	0.652944	3.57737	0.000347073	0.00526619
ENSG00000089041	P2RX7	28.2861	2.31848	0.666268	3.47981	0.000501777	0.0070702
ENSG00000130270	ATP8B3	56.4805	2.30871	0.357804	6.45245	1.10054e-10	1.22616e-08
ENSG00000171695	LKAAEAR1	9.88137	2.30438	0.467218	4.93213	8.13371e-07	3.38319e-05
ENSG00000124749	COL21A1	1011.62	2.30251	0.635702	3.62199	0.000292346	0.00459215
ENSG00000113805	CNTN3	301.995	2.29435	0.640687	3.58108	0.000342173	0.00522843
ENSG00000114646	CSPG5	87.5838	2.28579	0.298385	7.66055	1.85145e-14	5.15696e-12
ENSG00000140945	CDH13	1030.05	2.28545	0.238854	9.56839	1.08583e-21	9.96279e-19
ENSG00000100336	APOL4	157.608	2.26631	0.76073	2.97913	0.0028907	0.0279536
ENSG00000204323	SMIM5	25.5415	2.26619	0.333046	6.80443	1.01452e-11	1.46523e-09
ENSG00000164794	KCNV1	45.5345	2.26004	0.309228	7.30864	2.69859e-13	5.76611e-11
ENSG00000212993	POU5F1B	3.12636	2.24571	0.704922	3.18575	0.00144378	0.0163545
ENSG00000157833	GAREM2	209.016	2.23059	0.673388	3.31249	0.000924682	0.011447
ENSG00000162951	LRRTM1	4.39532	2.22971	0.621466	3.58782	0.000333459	0.00512443
ENSG00000174807	CD248	11247.9	2.22544	0.296897	7.49566	6.59646e-14	1.60768e-11
ENSG00000082684	SEMA5B	184.474	2.22172	0.352771	6.29789	3.01717e-10	2.94136e-08
ENSG00000122756	CNTFR	38.3644	2.21602	0.579962	3.82098	0.000132924	0.00240799
ENSG00000018625	ATP1A2	739.144	2.17957	0.662089	3.29196	0.000994914	0.0121145
ENSG00000184838	PRR16	475.807	2.17641	0.171612	12.6822	7.42569e-37	3.86087e-33
ENSG00000158427	TMSB15B	11.1013	2.17186	0.487887	4.45156	8.525e-06	0.000255717
ENSG00000055813	CCDC85A	27.8891	2.15744	0.566334	3.80948	0.000139258	0.00249672
ENSG00000168453	HR	109.4	2.1539	0.456698	4.71624	2.40244e-06	8.5262e-05
ENSG00000133110	POSTN	24900	2.1509	0.427164	5.03529	4.77123e-07	2.11425e-05
ENSG00000096968	JAK2	907.834	2.13199	0.362078	5.8882	3.90413e-09	2.89984e-07
ENSG00000164611	PTTG1	703.157	2.12318	0.347914	6.1026	1.04359e-09	9.19659e-08
ENSG00000057593	F7	4.04243	2.11218	0.639851	3.30104	0.000963259	0.0118069
ENSG00000173991	TCAP	3048.48	2.11103	0.318545	6.62709	3.42366e-11	4.34164e-09
ENSG00000185052	SLC24A3	65.3982	2.10926	0.410205	5.14197	2.71876e-07	1.28897e-05
ENSG00000110665	C11orf21	77.4416	2.09599	0.359472	5.83076	5.51768e-09	3.97089e-07
ENSG00000162618	ADGRL4	1189.95	2.09491	0.316732	6.61416	3.73676e-11	4.70049e-09
ENSG00000185633	NDUFA4L2	765.539	2.07558	0.558426	3.71683	0.000201736	0.00338352
ENSG00000102287	GABRE	604.281	2.07258	0.239043	8.67032	4.30907e-18	2.24043e-15
ENSG00000092054	MYH7	55968.7	2.05709	0.710101	2.8969	0.00376871	0.0343166
ENSG00000105048	TNNT1	673.773	2.05504	0.263817	7.78963	6.72045e-15	2.09651e-12
ENSG00000178878	APOLD1	155.511	2.05233	0.209112	9.8145	9.75233e-23	1.01411e-19
ENSG00000016402	IL20RA	22.3718	2.03253	0.413873	4.911	9.06145e-07	3.68074e-05
ENSG00000162975	KCNF1	17.7571	2.02224	0.639607	3.1617	0.00156853	0.0174383
ENSG00000135451	TROAP	266.838	1.99836	0.453734	4.40425	1.0615e-05	0.000306049
ENSG00000166851	PLK1	868.517	1.99796	0.550229	3.63115	0.000282165	0.00446371
ENSG00000167244	IGF2	814.366	1.99618	0.380314	5.24878	1.53106e-07	7.93406e-06
ENSG00000076706	MCAM	7643.89	1.98861	0.309201	6.43145	1.26388e-10	1.38831e-08
ENSG00000169933	FRMPD4	31.7346	1.98538	0.46395	4.27929	1.87493e-05	0.000481798
ENSG00000164591	MYOZ3	39.5368	1.98092	0.242083	8.18282	2.77276e-16	1.16891e-13
ENSG00000101447	FAM83D	400.759	1.97711	0.41726	4.73832	2.15493e-06	7.76272e-05
ENSG00000183196	CHST6	142.977	1.97572	0.370231	5.33644	9.47903e-08	5.11605e-06
ENSG00000168874	ATOH8	672.169	1.97443	0.335165	5.89091	3.84066e-09	2.88013e-07
ENSG00000176076	KCNE5	4.76544	1.97266	0.697631	2.82766	0.00468897	0.0405874
ENSG00000137501	SYTL2	221.013	1.96382	0.32204	6.09807	1.07358e-09	9.3551e-08
ENSG00000162490	DRAXIN	8.69067	1.94892	0.707281	2.75551	0.00586	0.0476932
ENSG00000139354	GAS2L3	180.35	1.94632	0.218089	8.92442	4.48042e-19	2.79543e-16
ENSG00000169083	AR	496.05	1.9355	0.460535	4.20271	2.63739e-05	0.00062615
ENSG00000134057	CCNB1	1493.74	1.93389	0.479701	4.03144	5.54367e-05	0.00117327
ENSG00000185361	TNFAIP8L1	629.087	1.93073	0.241612	7.99104	1.33802e-15	4.85361e-13
ENSG00000163406	SLC15A2	15.0352	1.91922	0.45173	4.24859	2.15119e-05	0.000535155
ENSG00000135842	NIBAN1	2263.83	1.91143	0.157568	12.1309	7.24736e-34	1.61492e-30
ENSG00000129195	PIMREG	348.935	1.90566	0.519354	3.66928	0.000243234	0.00395617
ENSG00000162630	B3GALT2	106.511	1.90068	0.567435	3.3496	0.00080928	0.010298
ENSG00000158164	TMSB15A	36.5346	1.89881	0.41403	4.58617	4.51441e-06	0.000147622
ENSG00000183856	IQGAP3	448.635	1.89479	0.379828	4.98854	6.08387e-07	2.59989e-05
ENSG00000146215	CRIP3	14.315	1.89421	0.444189	4.26442	2.00423e-05	0.000507501
ENSG00000100276	RASL10A	12.6301	1.89338	0.362767	5.21926	1.79643e-07	9.00988e-06
ENSG00000022267	FHL1	2947.26	1.89269	0.403597	4.68956	2.73799e-06	9.53285e-05
ENSG00000143768	LEFTY2	766.843	1.8875	0.325705	5.79512	6.82711e-09	4.69115e-07
ENSG00000010282	HHATL	202.345	1.88493	0.24399	7.72546	1.11452e-14	3.28005e-12
ENSG00000157404	KIT	233.071	1.87896	0.631176	2.97692	0.00291159	0.0281207
ENSG00000075218	GTSE1	561.606	1.87724	0.497861	3.77062	0.000162845	0.00282228
ENSG00000052344	PRSS8	11.7322	1.87567	0.273839	6.84955	7.40834e-12	1.1219e-09
ENSG00000018236	CNTN1	389.383	1.86865	0.433559	4.31002	1.6324e-05	0.000436744
ENSG00000138778	CENPE	505.427	1.86512	0.369215	5.05157	4.38186e-07	1.9584e-05
ENSG00000178752	ERFE	108.525	1.86195	0.315887	5.89436	3.76135e-09	2.83428e-07
ENSG00000196872	KIAA1211L	31.5858	1.85276	0.53462	3.46556	0.000529121	0.00735582
ENSG00000106018	VIPR2	89.329	1.84753	0.301455	6.12872	8.85905e-10	7.94158e-08
ENSG00000155465	SLC7A7	123.089	1.84532	0.341534	5.40304	6.55207e-08	3.7e-06
ENSG00000084628	NKAIN1	14.0593	1.83324	0.432415	4.23955	2.23973e-05	0.00055103
ENSG00000141540	TTYH2	143.118	1.82598	0.36113	5.0563	4.27465e-07	1.91598e-05
ENSG00000117650	NEK2	240.584	1.81504	0.466832	3.88799	0.000101077	0.00189041
ENSG00000099994	SUSD2	10352.5	1.81132	0.303868	5.96088	2.50885e-09	1.97641e-07
ENSG00000138193	PLCE1	251.979	1.80307	0.281795	6.39852	1.56889e-10	1.65349e-08
ENSG00000204248	COL11A2	1001.67	1.7739	0.306531	5.78701	7.16482e-09	4.88022e-07
ENSG00000167619	TMEM145	24.603	1.77368	0.439603	4.03473	5.46644e-05	0.00116324
ENSG00000178826	TMEM139	17.3142	1.7693	0.231623	7.63869	2.19435e-14	6.00483e-12
ENSG00000157456	CCNB2	468.079	1.76635	0.436812	4.04372	5.26088e-05	0.00112564
ENSG00000179284	DAND5	29.8568	1.74052	0.203581	8.54952	1.23601e-17	6.02476e-15
ENSG00000168386	FILIP1L	563.794	1.73828	0.283401	6.13366	8.58774e-10	7.78788e-08
ENSG00000214357	NEURL1B	356.134	1.7317	0.395688	4.37643	1.20641e-05	0.000340898
ENSG00000123080	CDKN2C	749.226	1.72887	0.208425	8.29491	1.08665e-16	4.84273e-14
ENSG00000174611	KY	13.8367	1.72245	0.509333	3.38177	0.0007202	0.00936921
ENSG00000126787	DLGAP5	594.224	1.7209	0.485161	3.54708	0.000389523	0.00581972
ENSG00000230873	STMND1	6.6507	1.71964	0.379762	4.52822	5.94838e-06	0.000188201
ENSG00000100526	CDKN3	265.694	1.71398	0.46073	3.72013	0.000199119	0.00335407
ENSG00000122966	CIT	317.361	1.70868	0.354484	4.82019	1.43419e-06	5.48298e-05
ENSG00000174348	PODN	764.694	1.70692	0.411835	4.14467	3.40303e-05	0.000774898
ENSG00000215784	FAM72D	19.2946	1.6998	0.449812	3.77891	0.000157517	0.00275444
ENSG00000153993	SEMA3D	23.9719	1.69903	0.461465	3.68182	0.000231577	0.00380518
ENSG00000158089	GALNT14	35.8837	1.69854	0.441393	3.84814	0.000119017	0.00218402
ENSG00000111665	CDCA3	335.906	1.6976	0.404951	4.19212	2.76363e-05	0.000653137
ENSG00000117399	CDC20	1150.22	1.6924	0.608653	2.78057	0.00542633	0.0450932
ENSG00000205795	CYS1	27.5012	1.69209	0.365146	4.63402	3.58632e-06	0.000121344
ENSG00000196639	HRH1	208.444	1.69205	0.338888	4.99294	5.94664e-07	2.56231e-05
ENSG00000263513	FAM72C	9.33417	1.69152	0.554525	3.0504	0.00228535	0.0235713
ENSG00000174871	CNIH2	25.7354	1.68922	0.282446	5.98067	2.22223e-09	1.77755e-07
ENSG00000182379	NXPH4	121.542	1.6866	0.241749	6.97667	3.02263e-12	5.01564e-10
ENSG00000115461	IGFBP5	4225.1	1.68451	0.368543	4.57073	4.86037e-06	0.000156961
ENSG00000156486	KCNS2	109.705	1.67879	0.499209	3.36289	0.000771308	0.00989381
ENSG00000175894	TSPEAR	15.7515	1.67754	0.314143	5.34006	9.29146e-08	5.03223e-06
ENSG00000108405	P2RX1	255.129	1.67547	0.217557	7.70129	1.34703e-14	3.82019e-12
ENSG00000175063	UBE2C	734.784	1.66066	0.516899	3.21273	0.0013148	0.0152251
ENSG00000077264	PAK3	14.009	1.66038	0.543556	3.05466	0.00225319	0.0233213
ENSG00000150510	FAM124A	102.175	1.65984	0.278242	5.96545	2.43967e-09	1.93168e-07
ENSG00000170396	ZNF804A	6.02944	1.65957	0.591478	2.8058	0.00501922	0.0424748
ENSG00000120833	SOCS2	397.527	1.65648	0.210257	7.87837	3.31666e-15	1.12464e-12
ENSG00000127585	FBXL16	11.7223	1.6488	0.433048	3.80743	0.000140418	0.00250887
ENSG00000273983	HIST1H3G	6.6155	1.64563	0.564632	2.91452	0.00356237	0.0328845
ENSG00000117724	CENPF	773.868	1.64434	0.450106	3.65323	0.000258967	0.00415783
ENSG00000144868	TMEM108	8.11632	1.63998	0.47143	3.47874	0.000503771	0.00708001
ENSG00000066279	ASPM	554.212	1.63875	0.451836	3.62688	0.000286869	0.00452892
ENSG00000092758	COL9A3	41.7686	1.63508	0.38646	4.23091	2.32749e-05	0.000565485
ENSG00000167646	DNAAF3	56.4717	1.63223	0.274701	5.94185	2.81828e-09	2.1655e-07
ENSG00000180801	ARSJ	578.263	1.62979	0.21114	7.71901	1.17239e-14	3.38647e-12
ENSG00000141750	STAC2	31.1166	1.62693	0.574181	2.83348	0.00460447	0.0400785
ENSG00000269226	TMSB15B	10.5229	1.62654	0.499993	3.25312	0.00114146	0.0135809
ENSG00000146674	IGFBP3	6970.23	1.61518	0.410988	3.93001	8.49437e-05	0.00165826
ENSG00000142945	KIF2C	658.904	1.61224	0.380026	4.24245	2.21094e-05	0.000545669
ENSG00000214944	ARHGEF28	213.505	1.61035	0.463215	3.47646	0.000508075	0.00712036
ENSG00000088881	EBF4	104.747	1.60298	0.428677	3.73937	0.000184483	0.00313461
ENSG00000112164	GLP1R	46.0759	1.59713	0.180098	8.86811	7.44006e-19	4.29815e-16
ENSG00000077942	FBLN1	18582	1.59692	0.482762	3.30788	0.000940064	0.0116006
ENSG00000138180	CEP55	663.582	1.59491	0.464639	3.43257	0.000597882	0.00813766
ENSG00000122861	PLAU	481.36	1.57913	0.268601	5.8791	4.12502e-09	3.04939e-07
ENSG00000188610	FAM72B	63.3209	1.57722	0.477336	3.30422	0.000952405	0.0116973
ENSG00000244731	C4A	88.4056	1.56269	0.39577	3.94848	7.86494e-05	0.0015588
ENSG00000244731	LOC110384692	88.4056	1.56269	0.39577	3.94848	7.86494e-05	0.0015588
ENSG00000164176	EDIL3	648.779	1.55646	0.456058	3.41286	0.000642856	0.00861449
ENSG00000181408	UTS2R	6.84226	1.55459	0.388592	4.00056	6.31927e-05	0.00129866
ENSG00000130052	STARD8	108.558	1.55302	0.402671	3.85679	0.000114887	0.00211321
ENSG00000118193	KIF14	293.555	1.54863	0.513076	3.01832	0.00254182	0.0253266
ENSG00000176381	PRR18	6.15208	1.54598	0.536556	2.88131	0.00396024	0.0357063
ENSG00000184343	SRPK3	42.981	1.54579	0.263043	5.87655	4.18898e-09	3.08206e-07
ENSG00000198826	ARHGAP11A	229.816	1.53902	0.3778	4.07364	4.62837e-05	0.00101111
ENSG00000136040	PLXNC1	83.0794	1.53881	0.255369	6.02583	1.68246e-09	1.41854e-07
ENSG00000130643	CALY	6.3351	1.5319	0.518336	2.95542	0.0031224	0.0296428
ENSG00000064201	TSPAN32	144.332	1.52689	0.367649	4.15312	3.27976e-05	0.000751214
ENSG00000077009	NMRK2	206.33	1.52681	0.312427	4.88693	1.0242e-06	4.0956e-05
ENSG00000175084	DES	2650.55	1.52469	0.325196	4.68853	2.75168e-06	9.55918e-05
ENSG00000103710	RASL12	208.056	1.52267	0.478042	3.18523	0.0014464	0.0163723
ENSG00000185008	ROBO2	32.2305	1.51604	0.53424	2.83775	0.00454325	0.039634
ENSG00000185761	ADAMTSL5	239.051	1.51195	0.215906	7.0028	2.50892e-12	4.20797e-10
ENSG00000111199	TRPV4	118.371	1.51125	0.408008	3.70397	0.000212251	0.00354084
ENSG00000129991	TNNI3	1462.92	1.51124	0.23617	6.39894	1.56458e-10	1.65349e-08
ENSG00000198774	RASSF9	95.898	1.50433	0.329086	4.57124	4.84854e-06	0.000156961
ENSG00000117266	CDK18	205.405	1.50367	0.301474	4.98773	6.10926e-07	2.60361e-05
ENSG00000109625	CPZ	290.286	1.5003	0.347135	4.32193	1.54667e-05	0.000419565
ENSG00000150281	CTF1	214.658	1.495	0.345868	4.32245	1.54305e-05	0.000419311
ENSG00000215218	UBE2QL1	77.541	1.49371	0.308818	4.83684	1.31919e-06	5.11859e-05
ENSG00000168490	PHYHIP	54.3689	1.49198	0.28764	5.18697	2.13738e-07	1.03537e-05
ENSG00000145386	CCNA2	967.356	1.48706	0.442566	3.36009	0.00077916	0.00997811
ENSG00000179564	LSMEM2	324.268	1.4817	0.226976	6.52799	6.66585e-11	7.93694e-09
ENSG00000224389	C4B	48.9415	1.48065	0.49162	3.01177	0.00259725	0.0258038
ENSG00000090889	KIF4A	463.423	1.47966	0.440213	3.36124	0.000775943	0.00994508
ENSG00000065361	ERBB3	71.9787	1.47656	0.233864	6.31374	2.72364e-10	2.68882e-08
ENSG00000101463	SYNDIG1	197.28	1.47541	0.358868	4.11128	3.9348e-05	0.000883093
ENSG00000130176	CNN1	2685.08	1.47224	0.393293	3.74338	0.000181565	0.00309514
ENSG00000159387	IRX6	27.5677	1.47034	0.311428	4.72129	2.34357e-06	8.34588e-05
ENSG00000006611	USH1C	15.6318	1.46714	0.270044	5.43296	5.54282e-08	3.22601e-06
ENSG00000112319	EYA4	89.4288	1.46654	0.267406	5.48433	4.1503e-08	2.51937e-06
ENSG00000136859	ANGPTL2	1645.52	1.46065	0.390871	3.73692	0.000186287	0.00316182
ENSG00000125878	TCF15	14.6335	1.4568	0.416473	3.49795	0.000468841	0.00672149
ENSG00000062038	CDH3	176.047	1.4551	0.179354	8.11297	4.93972e-16	2.02762e-13
ENSG00000172508	CARNS1	42.638	1.45392	0.306269	4.74719	2.06266e-06	7.5702e-05
ENSG00000248485	PCP4L1	9.39314	1.44803	0.358812	4.03563	5.44551e-05	0.00116196
ENSG00000168734	PKIG	2504.18	1.44718	0.179123	8.07926	6.51596e-16	2.5409e-13
ENSG00000112742	TTK	287.582	1.44276	0.443539	3.25284	0.00114259	0.0135839
ENSG00000109158	GABRA4	7.58389	1.43997	0.491932	2.92718	0.00342048	0.0318143
ENSG00000136122	BORA	109.176	1.4395	0.329834	4.36433	1.27512e-05	0.000356439
ENSG00000127152	BCL11B	8.57046	1.43507	0.467312	3.07091	0.00213406	0.0223553
ENSG00000134690	CDCA8	450.195	1.43392	0.474968	3.01898	0.00253631	0.0253088
ENSG00000134917	ADAMTS8	83.9037	1.42946	0.341407	4.18695	2.82726e-05	0.000663152
ENSG00000167037	SGSM1	8.38657	1.42942	0.430562	3.3199	0.00090051	0.0112369
ENSG00000113209	PCDHB5	39.1014	1.42621	0.447244	3.18888	0.00142826	0.0162494
ENSG00000235711	ANKRD34C	5.60086	1.4252	0.438677	3.24885	0.00115872	0.0137026
ENSG00000243978	RTL9	22.8822	1.41853	0.421647	3.36426	0.000767497	0.00986018
ENSG00000166343	MSS51	67.8183	1.4144	0.314088	4.50319	6.69405e-06	0.000208828
ENSG00000143228	NUF2	268.513	1.41033	0.464521	3.03609	0.00239669	0.0242909
ENSG00000088325	TPX2	1712.78	1.40923	0.397546	3.54481	0.000392896	0.00584827
ENSG00000165449	SLC16A9	56.3425	1.40417	0.413883	3.39268	0.000692122	0.00916445
ENSG00000188613	NANOS1	75.3669	1.39857	0.467138	2.99392	0.00275418	0.0270357
ENSG00000113749	HRH2	473.073	1.39804	0.147091	9.50461	2.00806e-21	1.64851e-18
ENSG00000068489	PRR11	882.011	1.39653	0.317638	4.39661	1.09955e-05	0.000314829
ENSG00000131094	C1QL1	35.6892	1.39251	0.27699	5.02729	4.97448e-07	2.17955e-05
ENSG00000134222	PSRC1	274.454	1.38604	0.327143	4.2368	2.26724e-05	0.000556044
ENSG00000168497	CAVIN2	355.125	1.37837	0.349003	3.94945	7.83303e-05	0.00155643
ENSG00000213347	MXD3	225.867	1.3734	0.248586	5.52486	3.29757e-08	2.04109e-06
ENSG00000196337	CGB7	10.1975	1.37212	0.441364	3.10883	0.00187833	0.0202475
ENSG00000091262	ABCC6	126.654	1.37057	0.269594	5.08382	3.69926e-07	1.68761e-05
ENSG00000090006	LTBP4	660.145	1.36731	0.263275	5.19347	2.06415e-07	1.00301e-05
ENSG00000110427	KIAA1549L	508.967	1.36244	0.39895	3.41508	0.000637644	0.00855936
ENSG00000170965	PLAC1	6.23172	1.35237	0.47796	2.82946	0.00466264	0.0404269
ENSG00000178852	EFCAB13	33.2312	1.34679	0.326827	4.1208	3.77563e-05	0.000853511
ENSG00000173698	ADGRG2	37.4897	1.33834	0.277882	4.81622	1.46306e-06	5.56607e-05
ENSG00000183971	NPW	37.4293	1.33722	0.315801	4.23437	2.29189e-05	0.000560327
ENSG00000179542	SLITRK4	66.2207	1.33547	0.375584	3.55572	0.000376941	0.00566429
ENSG00000178401	DNAJC22	14.0999	1.33518	0.421401	3.16842	0.00153268	0.0170988
ENSG00000142661	MYOM3	30.7085	1.33421	0.324466	4.11202	3.9222e-05	0.000881535
ENSG00000119865	CNRIP1	874.034	1.33322	0.304082	4.38441	1.16301e-05	0.000331033
ENSG00000158402	CDC25C	103.675	1.33222	0.44664	2.98276	0.00285666	0.0276931
ENSG00000111305	GSG1	8.41089	1.33008	0.434238	3.06302	0.00219118	0.0228463
ENSG00000137767	SQOR	338.848	1.32894	0.300732	4.41901	9.91551e-06	0.000289629
ENSG00000089685	BIRC5	1400.48	1.3281	0.467576	2.84038	0.00450596	0.0393748
ENSG00000185105	MYADML2	140.293	1.32779	0.288929	4.59556	4.31592e-06	0.000142627
ENSG00000099889	ARVCF	913.015	1.3267	0.302847	4.38074	1.18274e-05	0.000335426
ENSG00000214954	LRRC69	6.87521	1.32474	0.464764	2.85036	0.004367	0.0384482
ENSG00000196517	SLC6A9	376.708	1.32366	0.243025	5.44662	5.13366e-08	3.04467e-06
ENSG00000182103	FAM181B	8.96523	1.31742	0.397521	3.3141	0.0009194	0.0114166
ENSG00000144395	CCDC150	45.9405	1.31717	0.340109	3.8728	0.000107593	0.0019979
ENSG00000163053	SLC16A14	36.5449	1.31681	0.255667	5.15051	2.59783e-07	1.24297e-05
ENSG00000105894	PTN	203.724	1.31474	0.230226	5.71063	1.12562e-08	7.47122e-07
ENSG00000101892	ATP1B4	43.5619	1.31105	0.252115	5.20022	1.99054e-07	9.76364e-06
ENSG00000165192	ASB11	171.27	1.30998	0.254625	5.14475	2.67882e-07	1.27391e-05
ENSG00000241697	TMEFF1	11.3937	1.30006	0.379643	3.42442	0.000616104	0.00832754
ENSG00000277443	MARCKS	6002.58	1.29983	0.172583	7.53166	5.0101e-14	1.30246e-11
ENSG00000230778	ANKRD63	29.3227	1.29911	0.28045	4.63224	3.61738e-06	0.00012213
ENSG00000172209	GPR22	286.898	1.29562	0.199754	6.48607	8.81032e-11	1.01795e-08
ENSG00000173898	SPTBN2	94.9068	1.29205	0.357823	3.61085	0.000305195	0.00475568
ENSG00000175262	C1orf127	10.9183	1.29051	0.283618	4.55016	5.36064e-06	0.000170992
ENSG00000006047	YBX2	75.4772	1.28521	0.329057	3.90575	9.39343e-05	0.00179557
ENSG00000101224	CDC25B	1560.96	1.28336	0.164662	7.79387	6.4986e-15	2.06868e-12
ENSG00000079819	EPB41L2	1567.52	1.28099	0.1759	7.28247	3.27756e-13	6.81645e-11
ENSG00000102109	PCSK1N	240.72	1.27838	0.352716	3.62438	0.000289652	0.00455848
ENSG00000104332	SFRP1	3030.41	1.27347	0.365758	3.48173	0.000498194	0.00704518
ENSG00000131747	TOP2A	2449.72	1.27327	0.404912	3.14457	0.00166333	0.0182967
ENSG00000162068	NTN3	14.8785	1.25979	0.357151	3.52734	0.000419757	0.00617094
ENSG00000175874	CREG2	30.4842	1.25966	0.410917	3.06548	0.00217324	0.0226892
ENSG00000135218	CD36	2019.93	1.25309	0.457462	2.73923	0.00615833	0.0494633
ENSG00000070404	FSTL3	2974.07	1.25201	0.17169	7.29226	3.04788e-13	6.42444e-11
ENSG00000100027	YPEL1	115.63	1.25059	0.426205	2.93425	0.00334353	0.0313114
ENSG00000161544	CYGB	2243.66	1.25009	0.339951	3.67727	0.00023574	0.0038529
ENSG00000095587	TLL2	28.2519	1.24764	0.291007	4.28732	1.8084e-05	0.000470125
ENSG00000168135	KCNJ4	193.708	1.24416	0.264339	4.70668	2.5179e-06	8.8655e-05
ENSG00000104059	FAM189A1	16.5348	1.2439	0.252441	4.92747	8.33016e-07	3.44652e-05
ENSG00000085552	IGSF9	202.447	1.24358	0.246758	5.0397	4.6627e-07	2.07205e-05
ENSG00000185480	PARPBP	164.114	1.24225	0.366554	3.389	0.000701475	0.00920218
ENSG00000154678	PDE1C	344.166	1.24177	0.20562	6.03914	1.54937e-09	1.3257e-07
ENSG00000140557	ST8SIA2	300.536	1.23708	0.141429	8.74703	2.19034e-18	1.22017e-15
ENSG00000184661	CDCA2	302.208	1.23629	0.407769	3.03185	0.00243061	0.0245231
ENSG00000116396	KCNC4	424.877	1.23572	0.318846	3.87558	0.000106369	0.00197831
ENSG00000100842	EFS	819.99	1.23175	0.22739	5.41688	6.06474e-08	3.49069e-06
ENSG00000138675	FGF5	320.21	1.23079	0.332673	3.69968	0.000215867	0.00358966
ENSG00000106714	CNTNAP3	31.4227	1.22685	0.422664	2.90267	0.00369998	0.0338886
ENSG00000143127	ITGA10	1150.04	1.22359	0.329846	3.70957	0.000207611	0.00347086
ENSG00000114737	CISH	215.572	1.22195	0.265316	4.60565	4.11176e-06	0.000136458
ENSG00000102935	ZNF423	238.569	1.21879	0.21554	5.65457	1.56234e-08	1.007e-06
ENSG00000151572	ANO4	115.677	1.21683	0.208921	5.82435	5.73359e-09	4.10241e-07
ENSG00000204060	FOXO6	168.728	1.21673	0.353329	3.44362	0.000573973	0.00784294
ENSG00000185482	STAC3	23.0536	1.21619	0.305899	3.97579	7.01472e-05	0.0014173
ENSG00000007062	PROM1	6.21498	1.21531	0.444016	2.73708	0.00619863	0.0496591
ENSG00000166257	SCN3B	42.6128	1.21526	0.406913	2.98654	0.00282153	0.0274549
ENSG00000184601	C14orf180	47.3009	1.21088	0.430523	2.81259	0.00491448	0.0419114
ENSG00000198835	GJC2	32.6625	1.21045	0.439673	2.75308	0.00590381	0.0478875
ENSG00000161682	FAM171A2	250.198	1.20649	0.162256	7.43569	1.04022e-13	2.42169e-11
ENSG00000166402	TUB	790.253	1.19598	0.22056	5.42247	5.87804e-08	3.39577e-06
ENSG00000087903	RFX2	95.7121	1.19301	0.278592	4.28227	1.84993e-05	0.000479172
ENSG00000174938	SEZ6L2	503.159	1.18897	0.220016	5.40401	6.51674e-08	3.7e-06
ENSG00000197696	NMB	202.526	1.1841	0.178345	6.63937	3.15034e-11	4.06107e-09
ENSG00000134013	LOXL2	13554.2	1.18335	0.242437	4.88104	1.0553e-06	4.18125e-05
ENSG00000099953	MMP11	227.585	1.18169	0.317828	3.71803	0.000200785	0.00337807
ENSG00000204396	VWA7	60.202	1.18112	0.169577	6.9651	3.28176e-12	5.33218e-10
ENSG00000038295	TLL1	87.1098	1.17862	0.378931	3.11038	0.00186849	0.0201726
ENSG00000197757	HOXC6	760.489	1.17435	0.310446	3.78279	0.000155082	0.00271794
ENSG00000111206	FOXM1	1165.03	1.17421	0.359651	3.26487	0.00109516	0.0131174
ENSG00000184588	PDE4B	280.724	1.17362	0.37225	3.15277	0.0016173	0.0178786
ENSG00000175356	SCUBE2	43.8023	1.1734	0.355499	3.30073	0.000964353	0.0118069
ENSG00000185028	LRRC14B	139.967	1.17226	0.275074	4.26164	2.02936e-05	0.000510547
ENSG00000074416	MGLL	2601.19	1.16754	0.201203	5.80279	6.52218e-09	4.52146e-07
ENSG00000157927	RADIL	180.849	1.16498	0.216115	5.39058	7.02322e-08	3.91243e-06
ENSG00000170312	CDK1	887.819	1.16345	0.383707	3.03213	0.00242836	0.0245162
ENSG00000170681	CAVIN4	384.438	1.16302	0.293755	3.95915	7.52184e-05	0.00150418
ENSG00000184908	CLCNKB	84.1177	1.15603	0.24389	4.73995	2.13769e-06	7.74008e-05
ENSG00000107719	PALD1	672.209	1.14822	0.383445	2.99449	0.00274902	0.027019
ENSG00000134853	PDGFRA	7144.76	1.14647	0.376591	3.04433	0.00233196	0.0238674
ENSG00000100100	PIK3IP1	397.874	1.14395	0.35737	3.20102	0.00136944	0.0157642
ENSG00000161800	RACGAP1	900.472	1.14374	0.31384	3.64433	0.000268089	0.00426264
ENSG00000167995	BEST1	129.632	1.14228	0.313167	3.6475	0.000264805	0.00422003
ENSG00000160539	PLPP7	675.178	1.14204	0.161257	7.08211	1.4198e-12	2.54552e-10
ENSG00000134594	RAB33A	82.353	1.14092	0.389408	2.92987	0.00339103	0.0316158
ENSG00000119403	PHF19	938.4	1.14072	0.141986	8.03403	9.4325e-16	3.58849e-13
ENSG00000129993	CBFA2T3	13.4383	1.13965	0.310339	3.67228	0.000240399	0.00391822
ENSG00000134716	CYP2J2	608.062	1.13954	0.200966	5.6703	1.42548e-08	9.27137e-07
ENSG00000168140	VASN	259.489	1.13741	0.282642	4.02421	5.71668e-05	0.00120012
ENSG00000152270	PDE3B	82.0333	1.13724	0.222027	5.12209	3.02175e-07	1.40696e-05
ENSG00000080986	NDC80	417.844	1.13664	0.362567	3.13499	0.00171862	0.0188384
ENSG00000203618	GP1BB	319.057	1.13407	0.368001	3.08171	0.00205816	0.0216913
ENSG00000144824	PHLDB2	1640.71	1.13198	0.148284	7.63385	2.27851e-14	6.12763e-12
ENSG00000196155	PLEKHG4	488.933	1.13174	0.354332	3.19403	0.00140303	0.0160561
ENSG00000166546	BEAN1	39.2107	1.12838	0.366919	3.0753	0.00210294	0.0220718
ENSG00000267041	ZNF850	74.818	1.12792	0.196496	5.74017	9.45819e-09	6.33171e-07
ENSG00000206052	DOK6	168.206	1.12527	0.316538	3.55492	0.000378092	0.00567065
ENSG00000113504	SLC12A7	1309.16	1.12486	0.203364	5.53126	3.17942e-08	1.98371e-06
ENSG00000155893	PXYLP1	340.521	1.12334	0.221042	5.08203	3.73414e-07	1.69811e-05
ENSG00000101098	RIMS4	272.925	1.12334	0.209293	5.3673	7.9922e-08	4.40503e-06
ENSG00000197943	PLCG2	91.2383	1.12126	0.297241	3.77223	0.000161798	0.00281038
ENSG00000074370	ATP2A3	92.3412	1.12053	0.175198	6.39577	1.59738e-10	1.67221e-08
ENSG00000182481	KPNA2	3355.09	1.11695	0.335455	3.32965	0.000869554	0.0108855
ENSG00000074211	PPP2R2C	265.667	1.11358	0.393682	2.82863	0.0046748	0.0404913
ENSG00000072864	NDE1	234.678	1.11138	0.171166	6.49295	8.41689e-11	9.79751e-09
ENSG00000204442	FAM155A	61.3636	1.10635	0.29951	3.69388	0.000220862	0.00366101
ENSG00000109107	ALDOC	1332.09	1.10216	0.353886	3.11444	0.00184295	0.0199766
ENSG00000182916	TCEAL7	190.319	1.10169	0.281593	3.91236	9.13994e-05	0.00175789
ENSG00000163453	IGFBP7	8207.88	1.09665	0.273189	4.01425	5.96363e-05	0.0012337
ENSG00000116132	PRRX1	7979.22	1.08805	0.140761	7.72975	1.07761e-14	3.2324e-12
ENSG00000172380	GNG12	6186.71	1.08731	0.127238	8.54548	1.28003e-17	6.05026e-15
ENSG00000167800	TBX10	41.9685	1.0852	0.271908	3.99106	6.57784e-05	0.00133769
ENSG00000181350	LRRC75A	158.012	1.08445	0.146954	7.37949	1.58898e-13	3.64483e-11
ENSG00000120318	ARAP3	658.163	1.08419	0.22137	4.89765	9.69882e-07	3.91923e-05
ENSG00000135409	AMHR2	45.0619	1.08155	0.222763	4.85515	1.20297e-06	4.70275e-05
ENSG00000147255	IGSF1	31.8687	1.08046	0.296412	3.64512	0.000267268	0.00425393
ENSG00000093072	ADA2	260.407	1.06754	0.296487	3.60064	0.00031744	0.00494155
ENSG00000129946	SHC2	329.69	1.06687	0.372555	2.86365	0.00418784	0.0372842
ENSG00000129355	CDKN2D	212.742	1.06605	0.175784	6.06453	1.32336e-09	1.14677e-07
ENSG00000258986	TMEM179	7.90238	1.06234	0.293887	3.6148	0.000300585	0.00469792
ENSG00000135116	HRK	74.8323	1.06165	0.355144	2.98935	0.00279571	0.0272888
ENSG00000185155	MIXL1	10.34	1.06029	0.329405	3.21879	0.00128731	0.0149624
ENSG00000129521	EGLN3	903.391	1.0601	0.287427	3.68824	0.000225812	0.00372327
ENSG00000095066	HOOK2	647.287	1.05979	0.177116	5.98361	2.18245e-09	1.76383e-07
ENSG00000181826	RELL1	287.429	1.05273	0.249931	4.21209	2.53014e-05	0.000605354
ENSG00000133878	DUSP26	329.683	1.0519	0.262033	4.0144	5.95973e-05	0.0012337
ENSG00000182752	PAPPA	895.431	1.05091	0.331384	3.17126	0.00151778	0.0169708
ENSG00000088726	TMEM40	107.962	1.04881	0.243988	4.29862	1.71861e-05	0.00045282
ENSG00000196338	NLGN3	37.4695	1.04415	0.324777	3.21497	0.0013046	0.0151295
ENSG00000143494	VASH2	23.4593	1.04232	0.326664	3.19081	0.00141872	0.0161882
ENSG00000089505	CMTM1	56.0341	1.04032	0.245067	4.24505	2.18541e-05	0.000541939
ENSG00000152518	ZFP36L2	3164.25	1.03948	0.281187	3.69677	0.000218363	0.00362343
ENSG00000196550	FAM72A	37.2577	1.03933	0.347977	2.98677	0.00281942	0.0274515
ENSG00000113578	FGF1	873.47	1.03635	0.241934	4.28359	1.83898e-05	0.000477279
ENSG00000161647	MPP3	207.081	1.03291	0.215378	4.79579	1.62036e-06	6.07555e-05
ENSG00000240583	AQP1	1091.95	1.03021	0.304314	3.38535	0.000710884	0.00930233
ENSG00000163535	SGO2	394.954	1.02565	0.360053	2.84862	0.00439089	0.0386289
ENSG00000169760	NLGN1	123.277	1.02559	0.317101	3.23425	0.00121961	0.0143033
ENSG00000046653	GPM6B	1304.56	1.02486	0.270567	3.78782	0.000151977	0.00267447
ENSG00000166073	GPR176	1268.13	1.02383	0.209332	4.89093	1.00361e-06	4.03462e-05
ENSG00000157240	FZD1	2608.48	1.0188	0.177083	5.75322	8.75578e-09	5.93794e-07
ENSG00000240891	PLCXD2	27.7585	1.01778	0.328934	3.09417	0.00197366	0.0209851
ENSG00000151388	ADAMTS12	2077.52	1.0129	0.207538	4.88053	1.05801e-06	4.18125e-05
ENSG00000070159	PTPN3	77.0965	1.01133	0.290467	3.48175	0.00049814	0.00704518
ENSG00000169184	MN1	315.29	1.00991	0.237053	4.26026	2.04185e-05	0.000512863
ENSG00000178726	THBD	316.085	1.00704	0.367441	2.74069	0.00613108	0.0493206
ENSG00000125966	MMP24	72.1232	1.0041	0.183085	5.4843	4.15103e-08	2.51937e-06
ENSG00000132749	TESMIN	37.0134	1.00331	0.235144	4.26678	1.98319e-05	0.000502988
ENSG00000139880	CDH24	162.612	1.00258	0.14863	6.74549	1.52514e-11	2.08677e-09
ENSG00000158292	GPR153	561.426	1.00058	0.228563	4.37769	1.19943e-05	0.000339542
ENSG00000138182	KIF20B	472.092	1.00043	0.314169	3.18438	0.00145067	0.0163914
ENSG00000136048	DRAM1	619.114	-1.01201	0.325372	-3.11033	0.00186879	0.0201726
ENSG00000197948	FCHSD1	399.021	-1.01614	0.186392	-5.4516	4.99179e-08	2.97183e-06
ENSG00000257950	P2RX5-TAX1BP3	12.7652	-1.01903	0.356399	-2.85924	0.00424663	0.0376571
ENSG00000109062	SLC9A3R1	191.238	-1.02262	0.252703	-4.04674	5.19362e-05	0.00111584
ENSG00000197506	SLC28A3	14.4094	-1.02958	0.308204	-3.34059	0.000836016	0.0105588
ENSG00000178597	PSAPL1	15.1583	-1.03674	0.375959	-2.75758	0.00582302	0.0475039
ENSG00000159164	SV2A	358.711	-1.04467	0.180445	-5.78939	7.06414e-09	4.83274e-07
ENSG00000113916	BCL6	1343.26	-1.04647	0.362689	-2.8853	0.00391039	0.0352976
ENSG00000197457	STMN3	427.734	-1.05211	0.202526	-5.19491	2.04821e-07	9.98376e-06
ENSG00000119782	FKBP1B	127.618	-1.06095	0.176103	-6.0246	1.69531e-09	1.42169e-07
ENSG00000111145	ELK3	2635.75	-1.07383	0.200947	-5.34383	9.10029e-08	4.96316e-06
ENSG00000095713	CRTAC1	24.4735	-1.07859	0.241508	-4.46606	7.96717e-06	0.000241473
ENSG00000110719	TCIRG1	2351.88	-1.07884	0.234969	-4.59142	4.40244e-06	0.000144583
ENSG00000184515	BEX5	18.8639	-1.09479	0.255287	-4.28846	1.79917e-05	0.000469288
ENSG00000172361	CFAP53	15.6056	-1.1041	0.396281	-2.78614	0.00533395	0.0445297
ENSG00000091490	SEL1L3	682.635	-1.10561	0.367763	-3.0063	0.00264444	0.0261121
ENSG00000216937	CCDC7	25.889	-1.11666	0.367233	-3.04073	0.00236005	0.0240445
ENSG00000166501	PRKCB	25.7137	-1.12232	0.266317	-4.21421	2.50651e-05	0.000601485
ENSG00000151575	TEX9	45.1679	-1.12433	0.261134	-4.30557	1.66553e-05	0.000442572
ENSG00000263528	IKBKE	270.271	-1.12444	0.170647	-6.5893	4.41905e-11	5.4555e-09
ENSG00000155980	KIF5A	31.2556	-1.1311	0.344635	-3.28203	0.00103064	0.0124813
ENSG00000099365	STX1B	66.4619	-1.13262	0.361918	-3.1295	0.00175102	0.0191532
ENSG00000198003	CCDC151	28.965	-1.14133	0.338156	-3.37514	0.000737779	0.00956599
ENSG00000130234	ACE2	5.22675	-1.14146	0.401556	-2.84259	0.00447486	0.0391279
ENSG00000171724	VAT1L	694.461	-1.14668	0.291279	-3.93671	8.26068e-05	0.00162484
ENSG00000101695	RNF125	54.1012	-1.14778	0.245038	-4.68409	2.81202e-06	9.72548e-05
ENSG00000075073	TACR2	43.0102	-1.15326	0.328606	-3.50956	0.000448856	0.00650675
ENSG00000169258	GPRIN1	158.26	-1.1559	0.382974	-3.01821	0.00254273	0.0253266
ENSG00000100292	HMOX1	1526.88	-1.15912	0.384417	-3.01527	0.00256752	0.0255246
ENSG00000163531	NFASC	410.734	-1.1607	0.286313	-4.05394	5.03618e-05	0.00108952
ENSG00000124507	PACSIN1	166.697	-1.16315	0.221048	-5.26195	1.42537e-07	7.41096e-06
ENSG00000138792	ENPEP	694.441	-1.16509	0.422476	-2.75778	0.00581959	0.0475007
ENSG00000260802	SERTM2	24.0418	-1.16564	0.251021	-4.6436	3.42382e-06	0.00011635
ENSG00000154127	UBASH3B	491.17	-1.17061	0.421975	-2.77412	0.00553512	0.0457778
ENSG00000137267	TUBB2A	1228.36	-1.18283	0.218966	-5.40188	6.59443e-08	3.7e-06
ENSG00000145147	SLIT2	2000.48	-1.18669	0.199192	-5.9575	2.56131e-09	2.0076e-07
ENSG00000101384	JAG1	2107.55	-1.18687	0.275843	-4.3027	1.6873e-05	0.000446833
ENSG00000117226	GBP3	352.334	-1.19159	0.345275	-3.45113	0.000558235	0.00769201
ENSG00000169994	MYO7B	83.4828	-1.19611	0.32321	-3.70072	0.000214989	0.00358269
ENSG00000146376	ARHGAP18	1339.58	-1.20231	0.311145	-3.86415	0.000111476	0.00205973
ENSG00000189190	ZNF600	63.5136	-1.20824	0.230851	-5.23385	1.66016e-07	8.52532e-06
ENSG00000164171	ITGA2	584.282	-1.21176	0.353606	-3.42686	0.000610593	0.00826678
ENSG00000174429	ABRA	132.396	-1.21678	0.336204	-3.61916	0.000295563	0.00463611
ENSG00000163072	NOSTRIN	23.5789	-1.21853	0.336947	-3.61638	0.000298747	0.00467856
ENSG00000111057	KRT18	4737.32	-1.22562	0.360198	-3.40262	0.000667429	0.00889031
ENSG00000184524	CEND1	140.358	-1.23226	0.433137	-2.84496	0.00444171	0.0389443
ENSG00000170421	KRT8	15712.8	-1.23521	0.171616	-7.19753	6.13153e-13	1.15228e-10
ENSG00000184232	OAF	2971.72	-1.24105	0.287034	-4.32369	1.53438e-05	0.000417682
ENSG00000131016	AKAP12	4162.47	-1.2479	0.310378	-4.02057	5.80577e-05	0.00121054
ENSG00000110675	ELMOD1	50.656	-1.27504	0.304908	-4.18172	2.89311e-05	0.00067454
ENSG00000106537	TSPAN13	1087.91	-1.27751	0.336969	-3.79118	0.000149933	0.00264555
ENSG00000111254	AKAP3	36.6072	-1.27836	0.284071	-4.50013	6.79109e-06	0.000211432
ENSG00000166562	SEC11C	416.863	-1.28609	0.225892	-5.69338	1.2455e-08	8.19715e-07
ENSG00000101935	AMMECR1	492.865	-1.29362	0.165946	-7.79541	6.42013e-15	2.06868e-12
ENSG00000005020	SKAP2	752.499	-1.2957	0.201038	-6.44504	1.15567e-10	1.27845e-08
ENSG00000115828	QPCT	286.312	-1.29748	0.419629	-3.09196	0.00198843	0.0211277
ENSG00000102385	DRP2	44.4342	-1.29831	0.272394	-4.7663	1.87643e-06	6.95216e-05
ENSG00000198805	PNP	1066.82	-1.32406	0.337894	-3.91857	8.90752e-05	0.0017208
ENSG00000221986	MYBPHL	7.74984	-1.35409	0.483896	-2.7983	0.00513719	0.0433369
ENSG00000185015	CA13	97.2324	-1.35891	0.197998	-6.86325	6.73094e-12	1.0395e-09
ENSG00000222009	BTBD19	170.89	-1.3748	0.46733	-2.94182	0.00326292	0.0307337
ENSG00000185267	CDNF	25.5817	-1.39348	0.35528	-3.92221	8.77387e-05	0.00170218
ENSG00000169129	AFAP1L2	125.011	-1.39721	0.432724	-3.22886	0.00124285	0.0145431
ENSG00000134470	IL15RA	218.766	-1.39904	0.358345	-3.90418	9.45449e-05	0.00180503
ENSG00000026559	KCNG1	260.024	-1.40293	0.468414	-2.99506	0.00274391	0.0269858
ENSG00000258947	TUBB3	19.2626	-1.40441	0.384488	-3.65266	0.000259535	0.00416056
ENSG00000105255	FSD1	162.052	-1.40475	0.282139	-4.97895	6.39308e-07	2.71328e-05
ENSG00000101162	TUBB1	11.6318	-1.40683	0.444223	-3.16694	0.00154053	0.0171392
ENSG00000106785	TRIM14	227.568	-1.40957	0.32061	-4.39652	1.10002e-05	0.000314829
ENSG00000121904	CSMD2	102.389	-1.42622	0.36622	-3.89444	9.84273e-05	0.00186319
ENSG00000116299	KIAA1324	22.9175	-1.4364	0.437242	-3.28513	0.00101935	0.0123542
ENSG00000162782	TDRD5	4.86769	-1.43856	0.506042	-2.84276	0.00447242	0.0391279
ENSG00000169026	SLC49A3	267.564	-1.45785	0.269389	-5.4117	6.2429e-08	3.58003e-06
ENSG00000103154	NECAB2	45.4443	-1.47646	0.214627	-6.87918	6.01973e-12	9.38957e-10
ENSG00000067798	NAV3	483.653	-1.48818	0.225995	-6.58501	4.54849e-11	5.54276e-09
ENSG00000155629	PIK3AP1	35.0934	-1.49853	0.248652	-6.02663	1.67418e-09	1.41854e-07
ENSG00000159713	TPPP3	33.7198	-1.5022	0.533945	-2.81339	0.00490219	0.0418805
ENSG00000171345	KRT19	678.829	-1.51121	0.355449	-4.25154	2.12301e-05	0.00052899
ENSG00000180999	C1orf105	281.665	-1.52199	0.239782	-6.34739	2.19002e-10	2.20387e-08
ENSG00000187837	HIST1H1C	422.012	-1.53972	0.282815	-5.44426	5.20215e-08	3.062e-06
ENSG00000213949	ITGA1	1291.45	-1.55338	0.38412	-4.04398	5.25505e-05	0.00112564
ENSG00000111348	ARHGDIB	955.653	-1.55768	0.324938	-4.79378	1.63666e-06	6.12197e-05
ENSG00000179921	GPBAR1	13.4301	-1.56696	0.417191	-3.75598	0.000172664	0.00296348
ENSG00000169432	SCN9A	74.0094	-1.56948	0.496587	-3.16053	0.00157484	0.017496
ENSG00000185022	MAFF	795.035	-1.57629	0.359731	-4.38185	1.17674e-05	0.000334332
ENSG00000143375	CGN	12.6927	-1.58389	0.319375	-4.95933	7.0735e-07	2.97392e-05
ENSG00000147251	DOCK11	538.009	-1.58562	0.308825	-5.13438	2.83083e-07	1.33399e-05
ENSG00000173267	SNCG	149.109	-1.59037	0.325717	-4.88267	1.04659e-06	4.16449e-05
ENSG00000064989	CALCRL	826.704	-1.59181	0.444912	-3.5778	0.000346493	0.00526619
ENSG00000184497	TMEM255B	173.379	-1.59269	0.445206	-3.57742	0.000346998	0.00526619
ENSG00000148848	ADAM12	3468.04	-1.60168	0.260801	-6.1414	8.17977e-10	7.50518e-08
ENSG00000187678	SPRY4	1339	-1.60356	0.31566	-5.08003	3.77383e-07	1.71117e-05
ENSG00000092200	RPGRIP1	5.94497	-1.62099	0.509206	-3.18336	0.00145578	0.0164307
ENSG00000140853	NLRC5	349.691	-1.62426	0.255411	-6.35939	2.02556e-10	2.06501e-08
ENSG00000152422	XRCC4	673.621	-1.65298	0.131359	-12.5836	2.59878e-36	1.01339e-32
ENSG00000197747	S100A10	5154.87	-1.65899	0.189937	-8.73443	2.44895e-18	1.3172e-15
ENSG00000137801	THBS1	40445.5	-1.66709	0.260113	-6.4091	1.46382e-10	1.57466e-08
ENSG00000145864	GABRB2	52.6242	-1.67199	0.237421	-7.04231	1.89077e-12	3.27692e-10
ENSG00000140678	ITGAX	9.9382	-1.69027	0.590965	-2.86018	0.00423406	0.0375884
ENSG00000103546	SLC6A2	15.2512	-1.70068	0.393538	-4.32151	1.54964e-05	0.000419641
ENSG00000143369	ECM1	1866.05	-1.7171	0.334687	-5.13047	2.89017e-07	1.35786e-05
ENSG00000265107	GJA5	340.795	-1.7227	0.191362	-9.0023	2.21034e-19	1.43654e-16
ENSG00000091986	CCDC80	36812.1	-1.73891	0.299786	-5.8005	6.61173e-09	4.56326e-07
ENSG00000145623	OSMR	2982.43	-1.74497	0.391592	-4.45609	8.3468e-06	0.000251339
ENSG00000141837	CACNA1A	59.7569	-1.74846	0.304423	-5.74354	9.27201e-09	6.26081e-07
ENSG00000002587	HS3ST1	4.84132	-1.76992	0.585571	-3.02255	0.00250655	0.0250945
ENSG00000079393	DUSP13	46.146	-1.77316	0.241409	-7.34505	2.0568e-13	4.58315e-11
ENSG00000073737	DHRS9	36.7304	-1.79942	0.550473	-3.26886	0.0010798	0.0129559
ENSG00000157470	FAM81A	98.1991	-1.8038	0.415431	-4.342	1.41192e-05	0.000388416
ENSG00000175832	ETV4	383.488	-1.8121	0.483915	-3.74467	0.000180629	0.00308256
ENSG00000125740	FOSB	40.2729	-1.81347	0.42364	-4.28069	1.86317e-05	0.000481144
ENSG00000165272	AQP3	68.1524	-1.81421	0.515708	-3.51791	0.000434967	0.00634076
ENSG00000148053	NTRK2	105.078	-1.82432	0.630979	-2.89126	0.00383703	0.0348168
ENSG00000118523	CCN2	6875.87	-1.82587	0.429276	-4.25336	2.10588e-05	0.000527247
ENSG00000196878	LAMB3	267.012	-1.83738	0.250823	-7.3254	2.38185e-13	5.23268e-11
ENSG00000101115	SALL4	26.0216	-1.85755	0.299833	-6.19527	5.81842e-10	5.43448e-08
ENSG00000181019	NQO1	3042.22	-1.86549	0.248277	-7.51374	5.74637e-14	1.42273e-11
ENSG00000138119	MYOF	6938.48	-1.88197	0.127949	-14.7088	5.66267e-49	4.41632e-45
ENSG00000145721	LIX1	47.8032	-1.89781	0.262687	-7.22459	5.02604e-13	9.67854e-11
ENSG00000134215	VAV3	34.4512	-1.90252	0.641225	-2.96701	0.00300714	0.0287266
ENSG00000065534	MYLK	2006.03	-1.94746	0.44029	-4.42313	9.72803e-06	0.000285759
ENSG00000168748	CA7	3.25866	-1.94989	0.611686	-3.18773	0.00143395	0.0162904
ENSG00000151468	CCDC3	341.892	-1.95337	0.374472	-5.21634	1.82494e-07	9.06542e-06
ENSG00000166558	SLC38A8	22.8514	-2.00529	0.483354	-4.14869	3.34387e-05	0.000764776
ENSG00000166091	CMTM5	319.195	-2.01723	0.251942	-8.00671	1.17819e-15	4.37557e-13
ENSG00000166396	SERPINB7	101.289	-2.05559	0.456435	-4.50358	6.68192e-06	0.000208828
ENSG00000162745	OLFML2B	1673.62	-2.05962	0.644938	-3.19352	0.0014055	0.0160726
ENSG00000185885	IFITM1	1285.2	-2.07725	0.738437	-2.81304	0.00490755	0.0418805
ENSG00000114670	NEK11	115.646	-2.09881	0.476265	-4.40681	1.04905e-05	0.000303582
ENSG00000150687	PRSS23	5347.1	-2.10558	0.196351	-10.7235	7.89362e-27	1.36805e-23
ENSG00000107796	ACTA2	4484.31	-2.16248	0.429981	-5.02924	4.92436e-07	2.16367e-05
ENSG00000165899	OTOGL	65.0418	-2.18978	0.218335	-10.0295	1.13138e-23	1.35748e-20
ENSG00000198732	SMOC1	137.386	-2.19875	0.524742	-4.19015	2.78767e-05	0.000655839
ENSG00000102195	GPR50	15.998	-2.19958	0.304784	-7.21685	5.32073e-13	1.01211e-10
ENSG00000128918	ALDH1A2	60.9312	-2.21626	0.761092	-2.91195	0.00359183	0.0331119
ENSG00000114638	UPK1B	18.7914	-2.22628	0.364075	-6.11489	9.66213e-10	8.612e-08
ENSG00000154188	ANGPT1	425.888	-2.26071	0.603314	-3.74716	0.000178849	0.00305886
ENSG00000240065	PSMB9	304.519	-2.2619	0.451129	-5.01387	5.3347e-07	2.31784e-05
ENSG00000164619	BMPER	651.192	-2.2685	0.408355	-5.55521	2.7728e-08	1.74396e-06
ENSG00000183287	CCBE1	1051.82	-2.27033	0.446584	-5.08377	3.70023e-07	1.68761e-05
ENSG00000196139	AKR1C3	1702.64	-2.28399	0.484306	-4.71601	2.40513e-06	8.5262e-05
ENSG00000124216	SNAI1	194.271	-2.31532	0.627119	-3.69199	0.000222504	0.0036804
ENSG00000173391	OLR1	14.3095	-2.36495	0.786163	-3.00822	0.00262779	0.0260004
ENSG00000172137	CALB2	64.3843	-2.36715	0.265995	-8.89921	5.62449e-19	3.37426e-16
ENSG00000198576	ARC	74.451	-2.46125	0.583732	-4.2164	2.4823e-05	0.000597514
ENSG00000136546	SCN7A	36.4677	-2.49963	0.451684	-5.53401	3.12985e-08	1.96062e-06
ENSG00000021645	NRXN3	55.7288	-2.53974	0.510121	-4.9787	6.40138e-07	2.71328e-05
ENSG00000151834	GABRA2	10.9078	-2.57463	0.574052	-4.48502	7.29081e-06	0.000224304
ENSG00000164879	CA3	32.198	-2.58007	0.622055	-4.14765	3.35905e-05	0.000766292
ENSG00000102452	NALCN	53.4985	-2.58497	0.916253	-2.82124	0.00478388	0.0412031
ENSG00000127074	RGS13	5.07716	-2.62663	0.682688	-3.84748	0.000119338	0.00218736
ENSG00000101327	PDYN	15.451	-2.65835	0.382312	-6.95337	3.56666e-12	5.73533e-10
ENSG00000080573	COL5A3	17562.4	-2.66896	0.518138	-5.15105	2.59028e-07	1.24297e-05
ENSG00000041982	TNC	35522.4	-2.78827	0.30146	-9.2492	2.26189e-20	1.60368e-17
ENSG00000197616	MYH6	43190.1	-2.84799	0.655593	-4.34414	1.39823e-05	0.000385329
ENSG00000178773	CPNE7	200.405	-2.85765	0.575837	-4.9626	6.95556e-07	2.93224e-05
ENSG00000158270	COLEC12	337.284	-2.88687	0.365675	-7.89464	2.91162e-15	1.00923e-12
ENSG00000277639	LOC105371267	52.6745	-2.9185	0.851386	-3.42794	0.000608171	0.00824891
ENSG00000150361	KLHL1	11.6163	-2.94341	0.745257	-3.94953	7.83061e-05	0.00155643
ENSG00000064300	NGFR	524.925	-3.01281	0.760863	-3.95973	7.50357e-05	0.00150245
ENSG00000008517	IL32	558.683	-3.05723	0.532423	-5.74211	9.35027e-09	6.28645e-07
ENSG00000173110	HSPA6	50.4835	-3.31736	0.594565	-5.57947	2.41247e-08	1.52347e-06
ENSG00000188015	S100A3	233.608	-3.33056	0.640893	-5.19675	2.02801e-07	9.91627e-06
ENSG00000159516	SPRR2G	7.69723	-3.33345	0.755418	-4.41273	1.02077e-05	0.000297607
ENSG00000100604	CHGA	2.15604	-3.34604	1.00131	-3.34165	0.000832831	0.0105322
ENSG00000006016	CRLF1	5409.13	-3.34997	0.728891	-4.59598	4.30717e-06	0.000142627
ENSG00000186081	KRT5	8.83988	-3.42617	0.723948	-4.73262	2.21642e-06	7.94751e-05
ENSG00000172020	GAP43	131.386	-3.45879	0.493093	-7.01447	2.30819e-12	3.95638e-10
ENSG00000117228	GBP1	522.737	-3.46354	1.11196	-3.1148	0.00184068	0.0199673
ENSG00000144681	STAC	83.604	-3.53866	0.942154	-3.75593	0.000172702	0.00296348
ENSG00000163377	TAFA4	12.2998	-3.56399	0.530794	-6.71445	1.88779e-11	2.53843e-09
ENSG00000153495	TEX29	11.9223	-3.59226	0.873385	-4.11303	3.90504e-05	0.000880214
ENSG00000188488	SERPINA5	52.1894	-3.63521	1.30794	-2.77935	0.00544676	0.0452112
ENSG00000169067	ACTBL2	4.5848	-3.6732	1.27836	-2.87337	0.00406119	0.0364269
ENSG00000049249	TNFRSF9	6.06833	-3.70459	0.861301	-4.30116	1.69905e-05	0.000449178
ENSG00000069482	GAL	307.01	-3.87449	0.533906	-7.25687	3.96153e-13	7.82177e-11
ENSG00000198768	APCDD1L	863.56	-3.98467	1.18247	-3.36979	0.000752242	0.00972924
ENSG00000175315	CST6	5.0013	-3.98573	1.26342	-3.15471	0.00160658	0.0177979
ENSG00000108556	CHRNE	15.0724	-4.03244	1.20497	-3.34651	0.000818353	0.0103947
ENSG00000157150	TIMP4	439.957	-4.16037	1.20338	-3.45725	0.000545725	0.00753961
ENSG00000129990	SYT5	6.28608	-4.29474	1.13383	-3.78781	0.000151981	0.00267447
ENSG00000137869	CYP19A1	201.292	-4.38686	1.1675	-3.75748	0.000171636	0.00295169
ENSG00000100362	PVALB	4.55609	-4.42392	1.4518	-3.0472	0.00230983	0.0237058
ENSG00000160862	AZGP1	6.4272	-4.84761	1.17747	-4.11698	3.83865e-05	0.000866501
ENSG00000175793	SFN	18.8543	-5.26469	1.09028	-4.82876	1.37387e-06	5.2897e-05

## Sheet: Heart model DE-genes
ENSEMBL	SYMBOL	baseMean	log2FoldChange	lfcSE	stat	pvalue	padj
ENSG00000165269	AQP7	40.5751	5.78888	1.33139	4.34799	1.37393e-05	0.000330307
ENSG00000165269	LOC112267859	40.5751	5.78888	1.33139	4.34799	1.37393e-05	0.000330307
ENSG00000171819	ANGPTL7	4.95058	5.76179	1.44289	3.99323	6.51781e-05	0.00113149
ENSG00000170290	SLN	90.1141	5.63077	0.381791	14.7483	3.15378e-49	4.80699e-45
ENSG00000172794	RAB37	2.47618	3.92655	1.32366	2.96644	0.0030127	0.0208158
ENSG00000077009	NMRK2	206.33	3.87164	0.3384	11.441	2.60816e-30	4.9692e-27
ENSG00000118729	CASQ2	384.214	3.83786	0.270159	14.2059	8.41572e-46	6.41362e-42
ENSG00000184937	WT1	3.34488	3.59717	0.987292	3.64348	0.000268981	0.00339669
ENSG00000111245	MYL2	12873.9	3.38567	0.913093	3.70792	0.00020897	0.00279397
ENSG00000075461	CACNG4	10.9205	3.29737	0.546173	6.03723	1.56779e-09	1.68408e-07
ENSG00000175315	CST6	5.0013	3.18487	0.774356	4.11293	3.90662e-05	0.000748842
ENSG00000154269	ENPP3	3.32621	3.16995	1.04342	3.03804	0.00238121	0.0174576
ENSG00000134020	PEBP4	4.56121	3.16687	0.794371	3.98663	6.70175e-05	0.00115422
ENSG00000145936	KCNMB1	33.6811	3.04815	0.308374	9.8846	4.8554e-23	5.28614e-20
ENSG00000143632	ACTA1	5776.37	3.02006	0.30769	9.81527	9.67796e-23	9.8341e-20
ENSG00000106819	ASPN	209.019	2.95689	0.908226	3.25567	0.00113124	0.0100087
ENSG00000175084	DES	2650.55	2.90539	0.354797	8.18886	2.63704e-16	1.48828e-13
ENSG00000173093	CCDC63	21.4979	2.88961	0.526593	5.48738	4.07943e-08	2.69172e-06
ENSG00000173991	TCAP	3048.48	2.8894	0.345686	8.35845	6.35459e-17	3.72526e-14
ENSG00000070886	EPHA8	4.35333	2.87694	0.758627	3.7923	0.000149257	0.00215076
ENSG00000184601	C14orf180	47.3009	2.78775	0.491309	5.67412	1.39404e-08	1.07651e-06
ENSG00000101892	ATP1B4	43.5619	2.74596	0.323579	8.48622	2.13475e-17	1.54942e-14
ENSG00000181374	CCL13	2.48109	2.71872	1.03046	2.63836	0.00833077	0.0448051
ENSG00000204941	PSG5	72.3395	2.69401	0.431532	6.2429	4.29518e-10	5.32253e-08
ENSG00000117115	PADI2	6.20902	2.66799	0.645433	4.13365	3.57054e-05	0.000698615
ENSG00000197893	NRAP	416.607	2.66015	0.285831	9.30672	1.31842e-20	1.05765e-17
ENSG00000110665	C11orf21	77.4416	2.63085	0.422165	6.23181	4.61069e-10	5.66743e-08
ENSG00000130598	TNNI2	2.80264	2.62548	0.948471	2.76812	0.00563808	0.0336094
ENSG00000162630	B3GALT2	106.511	2.61382	0.549488	4.75684	1.9665e-06	6.61665e-05
ENSG00000155011	DKK2	18.1036	2.59068	0.605852	4.2761	1.90198e-05	0.00042198
ENSG00000143318	CASQ1	287.974	2.54617	0.247457	10.2894	7.8696e-25	9.9957e-22
ENSG00000224389	C4B	48.9415	2.51671	0.473347	5.31683	1.05593e-07	5.93892e-06
ENSG00000135469	COQ10A	490.247	2.48762	0.216644	11.4825	1.61452e-30	3.51551e-27
ENSG00000165084	C8orf34	7.67451	2.45851	0.73602	3.34027	0.000836963	0.00799812
ENSG00000157766	ACAN	83.3567	2.44908	0.767224	3.19214	0.00141225	0.0118598
ENSG00000145861	C1QTNF2	18.0844	2.38959	0.61899	3.86047	0.000113169	0.00173184
ENSG00000185860	CCDC190	5.85043	2.38755	0.873116	2.73452	0.00624721	0.0361092
ENSG00000176358	TAC4	3.93875	2.32853	0.611542	3.80763	0.000140303	0.00203666
ENSG00000164509	IL31RA	16.3041	2.31189	0.446938	5.17272	2.30709e-07	1.11281e-05
ENSG00000103569	AQP9	40.4617	2.294	0.683585	3.35583	0.000791274	0.00768681
ENSG00000106013	ANKRD7	4.7767	2.28073	0.814497	2.80017	0.0051076	0.0311525
ENSG00000163017	ACTG2	26.6507	2.27406	0.53841	4.22365	2.40375e-05	0.00050745
ENSG00000189409	MMP23B	118.874	2.27379	0.493024	4.61192	3.98969e-06	0.000118771
ENSG00000248746	ACTN3	26.1432	2.21772	0.431459	5.14004	2.7468e-07	1.30021e-05
ENSG00000010282	HHATL	202.345	2.20807	0.293535	7.52235	5.37993e-14	1.7447e-11
ENSG00000157851	DPYSL5	40.7106	2.17832	0.342214	6.36536	1.94826e-10	2.72435e-08
ENSG00000177363	LRRN4CL	115.755	2.16365	0.713534	3.03231	0.00242693	0.0176907
ENSG00000177238	TRIM72	14.5923	2.16219	0.520566	4.15354	3.27364e-05	0.000650913
ENSG00000149201	CCDC81	12.9695	2.14693	0.528421	4.06292	4.8463e-05	0.000895362
ENSG00000171346	KRT15	12.8655	2.12396	0.580288	3.66018	0.000252038	0.0032255
ENSG00000183914	DNAH2	10.2608	2.10732	0.814634	2.58683	0.00968636	0.0498782
ENSG00000123572	NRK	107.513	2.09971	0.350491	5.99078	2.08835e-09	2.12204e-07
ENSG00000130054	FAM155B	93.2103	2.09521	0.325667	6.43359	1.24625e-10	1.84421e-08
ENSG00000101230	ISM1	64.7345	2.08303	0.598325	3.48144	0.000498726	0.00545308
ENSG00000064201	TSPAN32	144.332	2.07529	0.418163	4.96287	6.94576e-07	2.73559e-05
ENSG00000163380	LMOD3	99.1383	2.07052	0.323603	6.39834	1.57076e-10	2.25863e-08
ENSG00000099937	SERPIND1	20.5328	2.05705	0.425195	4.8379	1.31217e-06	4.75063e-05
ENSG00000244731	C4A	88.4056	2.04136	0.367618	5.55294	2.80909e-08	1.96404e-06
ENSG00000244731	LOC110384692	88.4056	2.04136	0.367618	5.55294	2.80909e-08	1.96404e-06
ENSG00000162894	FCMR	37.9423	2.03527	0.405446	5.01982	5.17195e-07	2.15247e-05
ENSG00000092054	MYH7	55968.7	2.02896	0.746828	2.71677	0.00659232	0.0376048
ENSG00000164188	RANBP3L	47.3436	1.99675	0.592273	3.37134	0.000748035	0.00741323
ENSG00000168530	MYL1	5.27945	1.98763	0.731829	2.71597	0.00660814	0.0376659
ENSG00000205002	AARD	37.6677	1.97766	0.630729	3.13552	0.00171552	0.0137115
ENSG00000173406	DAB1	135.598	1.94772	0.60314	3.2293	0.00124092	0.0107466
ENSG00000134830	C5AR2	35.4911	1.9426	0.400636	4.84878	1.24222e-06	4.54052e-05
ENSG00000163092	XIRP2	208.83	1.94213	0.450259	4.31337	1.60784e-05	0.000373009
ENSG00000158014	SLC30A2	49.2286	1.93423	0.376819	5.13305	2.85083e-07	1.33663e-05
ENSG00000156966	B3GNT7	72.5194	1.9325	0.261733	7.38348	1.54203e-13	4.70074e-11
ENSG00000165923	AGBL2	6.96014	1.93163	0.72876	2.65057	0.0080355	0.0435397
ENSG00000179564	LSMEM2	324.268	1.91451	0.251727	7.60551	2.83774e-14	1.02983e-11
ENSG00000224940	PRRT4	62.1469	1.89448	0.684389	2.76814	0.00563774	0.0336094
ENSG00000198133	TMEM229B	28.5701	1.8682	0.45394	4.11553	3.86289e-05	0.000744351
ENSG00000135549	PKIB	57.9596	1.86732	0.335503	5.56572	2.61066e-08	1.84221e-06
ENSG00000108387	SEPTIN4	104.566	1.83442	0.58255	3.14894	0.00163864	0.0133064
ENSG00000159166	LAD1	19.8339	1.83013	0.345882	5.29119	1.21523e-07	6.6628e-06
ENSG00000241644	INMT	117.804	1.81145	0.669841	2.7043	0.00684482	0.038712
ENSG00000184343	SRPK3	42.981	1.79822	0.261569	6.87476	6.20926e-12	1.27894e-09
ENSG00000179284	DAND5	29.8568	1.78505	0.478552	3.73012	0.000191389	0.00261394
ENSG00000137077	CCL21	16.2307	1.78459	0.46222	3.86091	0.000112964	0.00173045
ENSG00000166558	SLC38A8	22.8514	1.78388	0.476415	3.74438	0.000180837	0.00250574
ENSG00000104879	CKM	3570.81	1.77282	0.242893	7.29879	2.90374e-13	8.23102e-11
ENSG00000122756	CNTFR	38.3644	1.75347	0.585803	2.99327	0.00276004	0.0195395
ENSG00000038945	MSR1	10.3589	1.74552	0.574922	3.03611	0.00239652	0.0175614
ENSG00000185352	HS6ST3	15.2092	1.72286	0.626033	2.75203	0.00592278	0.0347479
ENSG00000176532	PRR15	71.0544	1.71915	0.532622	3.2277	0.00124789	0.0107642
ENSG00000204323	SMIM5	25.5415	1.71614	0.455492	3.76766	0.000164785	0.00233425
ENSG00000249992	TMEM158	683.049	1.7062	0.401362	4.25101	2.12806e-05	0.000459432
ENSG00000184292	TACSTD2	160.649	1.69988	0.411819	4.12773	3.66363e-05	0.000711352
ENSG00000139985	ADAM21	11.6689	1.69951	0.572682	2.96763	0.00300108	0.0207543
ENSG00000171812	COL8A2	69.9471	1.68644	0.22206	7.59451	3.0895e-14	1.09512e-11
ENSG00000163377	TAFA4	12.2998	1.68012	0.501338	3.35126	0.000804439	0.00777727
ENSG00000146215	CRIP3	14.315	1.66096	0.526912	3.15226	0.00162013	0.0131983
ENSG00000140563	MCTP2	20.8391	1.65948	0.384671	4.31403	1.60305e-05	0.000372464
ENSG00000134548	SPX	84.7464	1.65758	0.272474	6.08343	1.17637e-09	1.30878e-07
ENSG00000091622	PITPNM3	187.781	1.65264	0.229162	7.21166	5.52736e-13	1.42793e-10
ENSG00000173838	MARCH10	11.9465	1.64982	0.474044	3.48031	0.000500829	0.00546822
ENSG00000146197	SCUBE3	1032.27	1.64802	0.58195	2.83189	0.00462736	0.0289771
ENSG00000130822	PNCK	84.0237	1.64472	0.357277	4.60348	4.15481e-06	0.000122728
ENSG00000129991	TNNI3	1462.92	1.64349	0.246784	6.65966	2.74468e-11	4.7539e-09
ENSG00000180914	OXTR	99.3651	1.63542	0.449092	3.64162	0.000270927	0.00341279
ENSG00000134242	PTPN22	27.7573	1.63161	0.450548	3.6214	0.000293011	0.00363095
ENSG00000049089	COL9A2	125.891	1.62883	0.47267	3.44603	0.000568893	0.00602994
ENSG00000204539	CDSN	11.8682	1.6072	0.452601	3.55104	0.000383719	0.00446461
ENSG00000112149	CD83	62.4279	1.58366	0.417217	3.79577	0.000147188	0.0021285
ENSG00000002746	HECW1	11.1191	1.57754	0.58869	2.67975	0.00736771	0.040955
ENSG00000182050	MGAT4C	100.335	1.57712	0.554511	2.84415	0.00445295	0.0281509
ENSG00000102048	ASB9	36.0313	1.56762	0.396254	3.9561	7.61833e-05	0.00128312
ENSG00000112796	ENPP5	221.421	1.5633	0.357233	4.37612	1.20808e-05	0.000298438
ENSG00000188523	CFAP77	8.76972	1.55402	0.470162	3.3053	0.000948765	0.00874309
ENSG00000177465	ACOT4	35.553	1.54829	0.257956	6.00216	1.94713e-09	1.99182e-07
ENSG00000012171	SEMA3B	200.236	1.54487	0.575626	2.68382	0.00727874	0.0405788
ENSG00000117152	RGS4	480.053	1.5314	0.371256	4.12493	3.70843e-05	0.000717308
ENSG00000092929	UNC13D	118.517	1.5314	0.380913	4.02033	5.81162e-05	0.00102643
ENSG00000198483	ANKRD35	223.082	1.52595	0.285373	5.34721	8.93191e-08	5.2165e-06
ENSG00000260001	TGFBR3L	42.0899	1.52412	0.310162	4.91396	8.92533e-07	3.43535e-05
ENSG00000112280	COL9A1	1117.51	1.51787	0.190638	7.96205	1.69215e-15	7.81568e-13
ENSG00000016402	IL20RA	22.3718	1.51401	0.523781	2.89054	0.00384582	0.0252012
ENSG00000102466	FGF14	67.6292	1.51116	0.337026	4.48381	7.3321e-06	0.000198149
ENSG00000178773	CPNE7	200.405	1.50386	0.419705	3.58314	0.000339494	0.00405848
ENSG00000134917	ADAMTS8	83.9037	1.49195	0.346394	4.30707	1.65428e-05	0.000382039
ENSG00000018236	CNTN1	389.383	1.47197	0.444902	3.30852	0.000937893	0.00868491
ENSG00000137463	MGARP	34.4785	1.46471	0.505065	2.90004	0.00373117	0.0246192
ENSG00000141540	TTYH2	143.118	1.46311	0.350864	4.17001	3.04591e-05	0.000614097
ENSG00000132821	VSTM2L	357.826	1.45903	0.270923	5.38541	7.22787e-08	4.42439e-06
ENSG00000184792	OSBP2	1137.87	1.4492	0.211434	6.85418	7.17235e-12	1.45761e-09
ENSG00000107742	SPOCK2	31.3165	1.44648	0.361126	4.00547	6.18955e-05	0.00108314
ENSG00000183087	GAS6	8188.46	1.44196	0.23519	6.13103	8.73093e-10	1.00816e-07
ENSG00000111644	ACRBP	12.916	1.44191	0.49307	2.92434	0.00345185	0.0231572
ENSG00000167964	RAB26	16.9746	1.44183	0.412565	3.49478	0.000474453	0.00525935
ENSG00000141576	RNF157	107.764	1.43623	0.453807	3.16485	0.00155165	0.0127758
ENSG00000157445	CACNA2D3	17.7894	1.42838	0.454387	3.14353	0.0016692	0.0134899
ENSG00000138135	CH25H	22.8086	1.41991	0.42664	3.32812	0.000874342	0.00825695
ENSG00000156414	TDRD9	9.64034	1.4167	0.386782	3.66278	0.000249492	0.00319806
ENSG00000223658	C1GALT1C1L	15.2164	1.4104	0.346596	4.0693	4.71551e-05	0.000877579
ENSG00000163701	IL17RE	494.133	1.39504	0.407969	3.41948	0.000627411	0.00647697
ENSG00000155926	SLA	8.72396	1.39065	0.505071	2.75338	0.00589837	0.0346313
ENSG00000108691	CCL2	284.747	1.38379	0.427058	3.24028	0.00119411	0.0104481
ENSG00000108823	SGCA	284.175	1.37933	0.42079	3.27794	0.00104566	0.00944753
ENSG00000205363	INSYN1	261.967	1.37841	0.248381	5.5496	2.8633e-08	1.97477e-06
ENSG00000144810	COL8A1	5810.79	1.37624	0.451571	3.04767	0.0023062	0.0170554
ENSG00000166145	SPINT1	44.6744	1.37093	0.427667	3.20561	0.00134777	0.0114444
ENSG00000043462	LCP2	22.6327	1.35775	0.49981	2.71653	0.00659702	0.0376176
ENSG00000130528	HRC	3416.73	1.33988	0.226165	5.92437	3.1349e-09	2.93142e-07
ENSG00000166823	MESP1	32.6977	1.33779	0.335068	3.99261	6.5351e-05	0.00113277
ENSG00000118523	CCN2	6875.87	1.32926	0.448856	2.96143	0.00306213	0.021119
ENSG00000116117	PARD3B	296.101	1.32669	0.474783	2.79432	0.00520095	0.0316206
ENSG00000134716	CYP2J2	608.062	1.31198	0.189347	6.92898	4.23872e-12	8.97314e-10
ENSG00000105516	DBP	163.209	1.3054	0.458569	2.84669	0.00441767	0.0280209
ENSG00000182747	SLC35D3	10.8651	1.29914	0.473481	2.74381	0.00607306	0.0353303
ENSG00000144596	GRIP2	18.294	1.28784	0.486264	2.64845	0.00808623	0.0437213
ENSG00000188747	NOXA1	46.7646	1.28767	0.497964	2.58587	0.0097133	0.0499663
ENSG00000115252	PDE1A	340.299	1.28664	0.473378	2.718	0.00656782	0.0375072
ENSG00000105711	SCN1B	112.329	1.28285	0.249973	5.13195	2.8676e-07	1.33663e-05
ENSG00000160161	CILP2	72.8356	1.28068	0.417567	3.06701	0.00216213	0.0161703
ENSG00000117266	CDK18	205.405	1.27903	0.35916	3.56118	0.000369192	0.00434535
ENSG00000175567	UCP2	223.701	1.27806	0.234051	5.46059	4.7455e-08	3.09107e-06
ENSG00000185105	MYADML2	140.293	1.27554	0.337902	3.7749	0.000160075	0.00228451
ENSG00000106018	VIPR2	89.329	1.2737	0.33993	3.74694	0.000179002	0.00248936
ENSG00000158856	DMTN	123.309	1.27076	0.370508	3.42977	0.000604083	0.00629353
ENSG00000161281	COX7A1	533.147	1.26761	0.190302	6.66105	2.71881e-11	4.7539e-09
ENSG00000213397	HAUS7	61.1249	1.26321	0.455606	2.7726	0.00556098	0.0332785
ENSG00000197594	ENPP1	338.917	1.25381	0.284275	4.41056	1.03101e-05	0.000265003
ENSG00000167244	IGF2	814.366	1.25281	0.399925	3.13263	0.0017325	0.0137678
ENSG00000109738	GLRB	123.351	1.24894	0.167976	7.4352	1.04407e-13	3.31535e-11
ENSG00000206559	ZCWPW2	15.906	1.24635	0.439152	2.83809	0.00453849	0.0285438
ENSG00000158457	TSPAN33	32.5009	1.24501	0.300785	4.13921	3.48504e-05	0.000686291
ENSG00000165071	TMEM71	233.202	1.24321	0.254458	4.88573	1.03047e-06	3.86858e-05
ENSG00000185090	MANEAL	34.4346	1.22799	0.421313	2.91467	0.00356068	0.0236962
ENSG00000171509	RXFP1	37.3214	1.22657	0.347448	3.53023	0.000415202	0.00474071
ENSG00000065361	ERBB3	71.9787	1.21623	0.296834	4.09735	4.17908e-05	0.000789412
ENSG00000104213	PDGFRL	445.303	1.21332	0.410531	2.95548	0.00312178	0.0214334
ENSG00000188501	LCTL	13.6748	1.21133	0.386282	3.13587	0.00171344	0.0137115
ENSG00000119227	PIGZ	182.994	1.20736	0.254983	4.73506	2.18996e-06	7.19382e-05
ENSG00000197465	GYPE	41.2554	1.20715	0.302389	3.99204	6.55061e-05	0.00113331
ENSG00000197646	PDCD1LG2	121.985	1.20703	0.344528	3.50343	0.000459312	0.0051101
ENSG00000041515	MYO16	44.3142	1.20183	0.437176	2.74907	0.00597643	0.0349148
ENSG00000143171	RXRG	94.1179	1.20087	0.305909	3.92559	8.65192e-05	0.00140889
ENSG00000132932	ATP8A2	21.3395	1.19453	0.353183	3.38219	0.000719099	0.0071778
ENSG00000158813	EDA	96.2792	1.19215	0.182457	6.53385	6.41002e-11	1.03938e-08
ENSG00000204396	VWA7	60.202	1.18994	0.206239	5.7697	7.94123e-09	6.40425e-07
ENSG00000099785	MARCH2	741.87	1.18965	0.224666	5.29519	1.18894e-07	6.5422e-06
ENSG00000043591	ADRB1	41.7542	1.18922	0.430108	2.76494	0.00569334	0.0338447
ENSG00000147889	CDKN2A	174.141	1.18188	0.217665	5.42978	5.64234e-08	3.61347e-06
ENSG00000137767	SQOR	338.848	1.17848	0.218768	5.3869	7.16821e-08	4.40556e-06
ENSG00000004776	HSPB6	1908.35	1.17527	0.381133	3.08362	0.00204498	0.0155072
ENSG00000013297	CLDN11	1746.4	1.17101	0.306526	3.82027	0.000133307	0.00196218
ENSG00000185028	LRRC14B	139.967	1.16935	0.317036	3.68839	0.000225682	0.00295493
ENSG00000021645	NRXN3	55.7288	1.16816	0.415333	2.81259	0.00491446	0.0302773
ENSG00000005243	COPZ2	1195.92	1.16743	0.173692	6.72125	1.80175e-11	3.23086e-09
ENSG00000019582	CD74	37.5304	1.16202	0.376361	3.08752	0.00201836	0.0153359
ENSG00000168824	NSG1	46.8153	1.14961	0.365847	3.14233	0.00167612	0.01351
ENSG00000120820	GLT8D2	597.079	1.14443	0.247919	4.61615	3.90916e-06	0.000117024
ENSG00000064309	CDON	679.747	1.12929	0.436365	2.58795	0.00965494	0.0497332
ENSG00000105642	KCNN1	48.2504	1.12793	0.336153	3.35541	0.000792485	0.00769367
ENSG00000171522	PTGER4	102.471	1.11974	0.350052	3.19877	0.00138014	0.0116867
ENSG00000138030	KHK	45.254	1.11789	0.308689	3.62143	0.000292983	0.00363095
ENSG00000167646	DNAAF3	56.4717	1.1161	0.327179	3.41129	0.000646561	0.00662736
ENSG00000110076	NRXN2	67.3909	1.11114	0.302106	3.67797	0.000235096	0.0030393
ENSG00000127903	ZNF835	32.5067	1.11103	0.41945	2.64876	0.00807865	0.0436958
ENSG00000188730	VWC2	437.416	1.11019	0.274182	4.04912	5.14116e-05	0.000936731
ENSG00000154678	PDE1C	344.166	1.10116	0.227298	4.84457	1.26886e-06	4.62679e-05
ENSG00000109472	CPE	4699.58	1.09842	0.312108	3.51934	0.000432623	0.00490628
ENSG00000196139	AKR1C3	1702.64	1.09693	0.322947	3.39663	0.0006822	0.00690903
ENSG00000126561	STAT5A	574.861	1.09494	0.267023	4.10056	4.12151e-05	0.000781345
ENSG00000197580	BCO2	81.8189	1.09461	0.388407	2.8182	0.00482942	0.0298621
ENSG00000172345	STARD5	26.9547	1.0938	0.367306	2.9779	0.00290233	0.0202738
ENSG00000174130	TLR6	37.029	1.09199	0.327133	3.33808	0.000843604	0.00804607
ENSG00000196155	PLEKHG4	488.933	1.0904	0.316974	3.44002	0.000581671	0.00613128
ENSG00000102760	RGCC	517.519	1.08301	0.30692	3.52863	0.000417719	0.00476562
ENSG00000237489	C10orf143	54.2241	1.07937	0.270224	3.99435	6.48733e-05	0.00112844
ENSG00000163975	MELTF	843.82	1.07219	0.358346	2.99206	0.00277099	0.0195897
ENSG00000241935	HOGA1	18.2877	1.07098	0.363025	2.95016	0.00317605	0.0217
ENSG00000162512	SDC3	3343.08	1.06659	0.175839	6.06573	1.31352e-09	1.44034e-07
ENSG00000143387	CTSK	4611.31	1.06599	0.347044	3.07163	0.00212892	0.0159509
ENSG00000053918	KCNQ1	481.692	1.06078	0.247254	4.29022	1.78494e-05	0.000402606
ENSG00000141401	IMPA2	493.817	1.05812	0.202373	5.22858	1.70818e-07	8.82578e-06
ENSG00000184349	EFNA5	78.64	1.05432	0.314491	3.35246	0.000800972	0.0077563
ENSG00000163584	RPL22L1	2017.02	1.05315	0.228853	4.60189	4.18683e-06	0.000123196
ENSG00000122862	SRGN	1258.82	1.0478	0.315882	3.31705	0.000909727	0.00847977
ENSG00000108405	P2RX1	255.129	1.04773	0.235442	4.45003	8.58601e-06	0.000226808
ENSG00000166347	CYB5A	710.134	1.04154	0.309559	3.36459	0.000766587	0.00750716
ENSG00000127472	PLA2G5	35.1824	1.04032	0.360949	2.88217	0.00394949	0.0257587
ENSG00000135116	HRK	74.8323	1.03954	0.371319	2.7996	0.00511665	0.0311952
ENSG00000115828	QPCT	286.312	1.03872	0.181843	5.7122	1.11523e-08	8.85332e-07
ENSG00000006283	CACNA1G	410.066	1.03792	0.305363	3.39897	0.000676405	0.00686402
ENSG00000176472	ZNF575	53.3109	1.03439	0.286779	3.60694	0.00030983	0.00378222
ENSG00000171119	NRTN	198.802	1.03406	0.364361	2.83802	0.00453943	0.0285438
ENSG00000106034	CPED1	413.511	1.0327	0.243539	4.24038	2.23139e-05	0.000479702
ENSG00000109846	CRYAB	6050.75	1.03221	0.279343	3.69514	0.000219767	0.00289765
ENSG00000182359	KBTBD3	66.6394	1.02329	0.27697	3.69459	0.000220241	0.00290139
ENSG00000109625	CPZ	290.286	1.02114	0.344265	2.96615	0.00301557	0.0208261
ENSG00000058404	CAMK2B	373.869	1.01576	0.224546	4.52361	6.07948e-06	0.00017216
ENSG00000114200	BCHE	94.999	1.00816	0.384259	2.62364	0.00869945	0.0462655
ENSG00000124116	WFDC3	18.2568	1.00537	0.320876	3.1332	0.00172913	0.0137554
ENSG00000183196	CHST6	142.977	1.00462	0.310232	3.2383	0.00120243	0.0105029
ENSG00000104936	DMPK	3768.13	1.00034	0.341239	2.93148	0.00337347	0.0227214
ENSG00000182985	CADM1	777.221	-1.00145	0.198088	-5.05558	4.29075e-07	1.84224e-05
ENSG00000177990	DPY19L2	145.345	-1.00202	0.246733	-4.06115	4.88311e-05	0.000901046
ENSG00000001617	SEMA3F	652.252	-1.01109	0.34286	-2.949	0.00318805	0.0217617
ENSG00000175595	ERCC4	298.942	-1.01242	0.143565	-7.05197	1.764e-12	4.07377e-10
ENSG00000157087	ATP2B2	17.5912	-1.0128	0.384966	-2.63088	0.00851646	0.0455786
ENSG00000103257	SLC7A5	2100.42	-1.01452	0.35457	-2.86126	0.00421957	0.0271107
ENSG00000129595	EPB41L4A	119.82	-1.01626	0.167344	-6.07288	1.25636e-09	1.38764e-07
ENSG00000119715	ESRRB	198.843	-1.01868	0.275539	-3.69704	0.000218127	0.0028836
ENSG00000153879	CEBPG	957.755	-1.0226	0.175102	-5.84001	5.21974e-09	4.50182e-07
ENSG00000165732	DDX21	3680.65	-1.02338	0.246761	-4.14726	3.36484e-05	0.000666929
ENSG00000170836	PPM1D	496.412	-1.02431	0.259974	-3.94003	8.14711e-05	0.0013483
ENSG00000105784	RUNDC3B	21.5103	-1.02536	0.383515	-2.67359	0.00750441	0.0414879
ENSG00000119630	PGF	2823.78	-1.02941	0.359182	-2.86598	0.00415717	0.0268263
ENSG00000100228	RAB36	72.263	-1.0296	0.193749	-5.31408	1.07196e-07	6.00694e-06
ENSG00000175264	CHST1	1038.01	-1.0297	0.316485	-3.25356	0.00113968	0.0100701
ENSG00000188211	NCR3LG1	205.159	-1.03145	0.285999	-3.60647	0.000310394	0.00378483
ENSG00000158966	CACHD1	854.372	-1.03441	0.144251	-7.17094	7.44871e-13	1.8612e-10
ENSG00000100592	DAAM1	1138.17	-1.03561	0.194767	-5.31721	1.05371e-07	5.93892e-06
ENSG00000099958	DERL3	34.48	-1.03586	0.372693	-2.7794	0.00544594	0.0327444
ENSG00000115461	IGFBP5	4225.1	-1.04056	0.381243	-2.72938	0.0063454	0.0365637
ENSG00000133106	EPSTI1	132.284	-1.04137	0.386258	-2.69604	0.0070169	0.0394073
ENSG00000125845	BMP2	434.793	-1.04522	0.283538	-3.68635	0.00022749	0.00297122
ENSG00000112182	BACH2	158.078	-1.05088	0.319359	-3.29058	0.000999826	0.00909269
ENSG00000243156	MICAL3	844.274	-1.05472	0.167099	-6.31192	2.75601e-10	3.75063e-08
ENSG00000084710	EFR3B	191.69	-1.05638	0.307335	-3.43721	0.000587729	0.00616105
ENSG00000085552	IGSF9	202.447	-1.05645	0.36286	-2.91145	0.0035975	0.0238612
ENSG00000186628	FSD2	490.689	-1.05842	0.220055	-4.80977	1.51102e-06	5.36854e-05
ENSG00000176641	RNF152	190.056	-1.06168	0.283671	-3.74267	0.000182079	0.00251609
ENSG00000113749	HRH2	473.073	-1.06708	0.191838	-5.56239	2.66103e-08	1.8691e-06
ENSG00000107295	SH3GL2	29.6428	-1.06786	0.3546	-3.01144	0.00260013	0.0186675
ENSG00000069431	ABCC9	943.236	-1.06876	0.398938	-2.679	0.00738424	0.0410256
ENSG00000142627	EPHA2	1094.06	-1.0691	0.340579	-3.13906	0.0016949	0.0136095
ENSG00000148841	ITPRIP	1182.07	-1.07082	0.192296	-5.56858	2.5682e-08	1.82068e-06
ENSG00000101115	SALL4	26.0216	-1.07219	0.341998	-3.13506	0.00171816	0.0137255
ENSG00000181026	AEN	1567.19	-1.0722	0.13613	-7.87632	3.37173e-15	1.46834e-12
ENSG00000157680	DGKI	1904.05	-1.07527	0.225585	-4.7666	1.87357e-06	6.36129e-05
ENSG00000127328	RAB3IP	945.534	-1.0808	0.242922	-4.44916	8.62074e-06	0.000227331
ENSG00000203867	RBM20	1078.14	-1.08197	0.20008	-5.4077	6.38407e-08	4.03759e-06
ENSG00000048028	USP28	1561.91	-1.08252	0.0889559	-12.1691	4.53906e-34	1.38369e-30
ENSG00000068078	FGFR3	62.9742	-1.08368	0.393532	-2.75373	0.00589205	0.0346075
ENSG00000102174	PHEX	20.6625	-1.08494	0.401396	-2.70292	0.0068734	0.0388448
ENSG00000104856	RELB	283.011	-1.08539	0.254419	-4.26616	1.98867e-05	0.000434883
ENSG00000049130	KITLG	2188.73	-1.08562	0.205887	-5.27288	1.34297e-07	7.18231e-06
ENSG00000247626	MARS2	246.714	-1.08702	0.280288	-3.87824	0.000105217	0.00164483
ENSG00000205213	LGR4	3110.83	-1.09133	0.147348	-7.40647	1.29705e-13	4.03463e-11
ENSG00000137266	SLC22A23	862.868	-1.09244	0.173907	-6.28175	3.34773e-10	4.32424e-08
ENSG00000153404	PLEKHG4B	123.453	-1.09698	0.415907	-2.63757	0.00835026	0.0448782
ENSG00000114529	C3orf52	89.9832	-1.09739	0.279199	-3.9305	8.47681e-05	0.00139078
ENSG00000120278	PLEKHG1	370.713	-1.09776	0.314707	-3.48818	0.000486316	0.0053558
ENSG00000113555	PCDH12	928.07	-1.10119	0.399615	-2.75562	0.00585803	0.0344739
ENSG00000049540	ELN	7995.86	-1.10703	0.302484	-3.65981	0.000252406	0.00322749
ENSG00000142765	SYTL1	43.4169	-1.10885	0.372347	-2.97798	0.0029015	0.0202738
ENSG00000085276	MECOM	183.871	-1.10979	0.418912	-2.64921	0.00806797	0.0436846
ENSG00000117676	RPS6KA1	145.063	-1.11814	0.313108	-3.5711	0.00035549	0.00421493
ENSG00000133800	LYVE1	179.926	-1.11914	0.338775	-3.30348	0.000954924	0.00878392
ENSG00000145864	GABRB2	52.6242	-1.1234	0.259606	-4.32733	1.50928e-05	0.000356658
ENSG00000130222	GADD45G	207.907	-1.12402	0.307195	-3.659	0.000253203	0.00323406
ENSG00000047365	ARAP2	78.9616	-1.12871	0.250307	-4.50929	6.50449e-06	0.000181911
ENSG00000119699	TGFB3	419.772	-1.13085	0.206335	-5.48064	4.23791e-08	2.78423e-06
ENSG00000152229	PSTPIP2	181.79	-1.13432	0.354663	-3.19831	0.00138237	0.0116926
ENSG00000135547	HEY2	279.665	-1.15269	0.384662	-2.99663	0.00272986	0.019426
ENSG00000116584	ARHGEF2	2482.69	-1.15301	0.0863309	-13.3557	1.09776e-40	4.18302e-37
ENSG00000185436	IFNLR1	237.013	-1.15995	0.188905	-6.14039	8.23178e-10	9.59521e-08
ENSG00000171617	ENC1	887.348	-1.16177	0.31536	-3.68394	0.000229658	0.00299201
ENSG00000062038	CDH3	176.047	-1.16224	0.222368	-5.22665	1.72607e-07	8.88809e-06
ENSG00000140600	SH3GL3	282.289	-1.16558	0.188927	-6.16949	6.85113e-10	8.09495e-08
ENSG00000139219	COL2A1	974.63	-1.16616	0.187655	-6.21439	5.15232e-10	6.13528e-08
ENSG00000276644	DACH1	87.622	-1.16619	0.424944	-2.74434	0.00606324	0.0353051
ENSG00000144227	NXPH2	63.4281	-1.16839	0.401048	-2.91333	0.00357596	0.0237805
ENSG00000189120	SP6	71.3713	-1.1778	0.328684	-3.58336	0.0003392	0.00405848
ENSG00000130037	KCNA5	28.5025	-1.179	0.317147	-3.71752	0.000201191	0.00271617
ENSG00000158270	COLEC12	337.284	-1.18015	0.343604	-3.43463	0.00059336	0.00621581
ENSG00000166257	SCN3B	42.6128	-1.18567	0.428103	-2.76958	0.00561282	0.0335333
ENSG00000103449	SALL1	98.413	-1.18943	0.225137	-5.28315	1.26983e-07	6.86338e-06
ENSG00000131979	GCH1	80.1448	-1.18985	0.364354	-3.26565	0.00109212	0.009746
ENSG00000152503	TRIM36	38.4023	-1.19316	0.308888	-3.86275	0.000112117	0.00172093
ENSG00000186994	KANK3	159.105	-1.19418	0.375906	-3.1768	0.00148911	0.0123825
ENSG00000100505	TRIM9	136.055	-1.1949	0.21904	-5.45519	4.89212e-08	3.17301e-06
ENSG00000166689	PLEKHA7	2286.98	-1.20142	0.190641	-6.30201	2.93805e-10	3.92822e-08
ENSG00000066056	TIE1	1301.04	-1.2035	0.445987	-2.69851	0.00696498	0.0391951
ENSG00000144057	ST6GAL2	44.3232	-1.20756	0.358806	-3.36548	0.000764101	0.00749449
ENSG00000176170	SPHK1	2750.4	-1.21087	0.455518	-2.65822	0.00785546	0.0428862
ENSG00000106537	TSPAN13	1087.91	-1.21292	0.357158	-3.39602	0.000683733	0.00691537
ENSG00000138316	ADAMTS14	332.637	-1.22131	0.401819	-3.03946	0.00236999	0.0173921
ENSG00000189420	ZFP92	31.698	-1.22383	0.290783	-4.20875	2.56782e-05	0.000531776
ENSG00000154642	C21orf91	349.764	-1.2242	0.208739	-5.86477	4.49746e-09	4.08038e-07
ENSG00000170743	SYT9	246.102	-1.23854	0.187337	-6.61127	3.81041e-11	6.45315e-09
ENSG00000274290	HIST1H2BE	11.2147	-1.24043	0.472384	-2.62589	0.00864225	0.0460755
ENSG00000107518	ATRNL1	57.7517	-1.2412	0.391149	-3.17323	0.00150756	0.0125051
ENSG00000124225	PMEPA1	766.182	-1.24446	0.372155	-3.34392	0.000826021	0.00791948
ENSG00000130052	STARD8	108.558	-1.24486	0.433324	-2.87281	0.00406834	0.0263647
ENSG00000265107	GJA5	340.795	-1.24574	0.200422	-6.2156	5.1129e-10	6.13528e-08
ENSG00000125848	FLRT3	56.4455	-1.24997	0.359425	-3.47769	0.000505746	0.00551401
ENSG00000160179	ABCG1	126.519	-1.25332	0.422219	-2.96842	0.00299337	0.0207481
ENSG00000006459	KDM7A	310.447	-1.25384	0.216988	-5.77837	7.54272e-09	6.14792e-07
ENSG00000154146	NRGN	101.702	-1.25703	0.403674	-3.11398	0.00184581	0.0143433
ENSG00000010319	SEMA3G	58.0534	-1.25914	0.404126	-3.11571	0.00183501	0.0142846
ENSG00000185477	GPRIN3	862.381	-1.25948	0.359255	-3.5058	0.000455244	0.00507224
ENSG00000143479	DYRK3	616.7	-1.26292	0.201942	-6.2539	4.00323e-10	5.04275e-08
ENSG00000057704	TMCC3	113.442	-1.26325	0.42086	-3.00159	0.00268572	0.0191975
ENSG00000197444	OGDHL	486.841	-1.26333	0.240992	-5.24223	1.58649e-07	8.28126e-06
ENSG00000172738	TMEM217	21.8697	-1.26709	0.441331	-2.87106	0.00409095	0.0264886
ENSG00000118946	PCDH17	51.71	-1.26885	0.478106	-2.65391	0.00795653	0.0432462
ENSG00000121005	CRISPLD1	89.1965	-1.27279	0.385064	-3.30539	0.000948443	0.00874309
ENSG00000187672	ERC2	130.308	-1.27387	0.302554	-4.2104	2.54923e-05	0.000528645
ENSG00000088826	SMOX	373.268	-1.27769	0.127159	-10.0479	9.38166e-24	1.09996e-20
ENSG00000178607	ERN1	370.232	-1.27793	0.187083	-6.83084	8.44176e-12	1.64961e-09
ENSG00000137033	IL33	215.917	-1.2802	0.412235	-3.10551	0.00189951	0.014652
ENSG00000169136	ATF5	1520.39	-1.2846	0.254753	-5.04256	4.59352e-07	1.95026e-05
ENSG00000154175	ABI3BP	5970.05	-1.28819	0.269424	-4.7813	1.74166e-06	6.06082e-05
ENSG00000224982	TMEM233	37.6405	-1.29043	0.358956	-3.59495	0.00032446	0.00392494
ENSG00000141750	STAC2	31.1166	-1.29105	0.288396	-4.47667	7.58154e-06	0.000203806
ENSG00000114315	HES1	688.051	-1.29141	0.289171	-4.4659	7.97311e-06	0.000213494
ENSG00000164116	GUCY1A1	816.939	-1.30026	0.261289	-4.97631	6.48073e-07	2.59658e-05
ENSG00000204301	NOTCH4	254.964	-1.30141	0.474581	-2.74222	0.00610249	0.035434
ENSG00000116991	SIPA1L2	4001.89	-1.30451	0.323119	-4.03723	5.40864e-05	0.0009733
ENSG00000072274	TFRC	4249.39	-1.30668	0.320568	-4.07613	4.57916e-05	0.000856388
ENSG00000175197	DDIT3	529.143	-1.30822	0.416303	-3.14246	0.00167533	0.01351
ENSG00000174429	ABRA	132.396	-1.31171	0.393281	-3.3353	0.000852076	0.00809802
ENSG00000088538	DOCK3	17.8125	-1.3155	0.376764	-3.49158	0.000480174	0.00531119
ENSG00000100170	SLC5A1	517.399	-1.32067	0.279972	-4.71714	2.39186e-06	7.72387e-05
ENSG00000143595	AQP10	123.07	-1.33308	0.227931	-5.84862	4.95654e-09	4.36691e-07
ENSG00000116717	GADD45A	2219.09	-1.33797	0.298161	-4.48742	7.20916e-06	0.000196218
ENSG00000124766	SOX4	1928.85	-1.33834	0.300531	-4.45324	8.45835e-06	0.000224212
ENSG00000168918	INPP5D	133.79	-1.34409	0.389565	-3.45024	0.000560098	0.0059616
ENSG00000168672	LRATD2	971.169	-1.34843	0.404887	-3.33038	0.000867267	0.0082003
ENSG00000134602	STK26	431.161	-1.35359	0.187276	-7.22778	4.90944e-13	1.3128e-10
ENSG00000158859	ADAMTS4	1231.57	-1.35601	0.32648	-4.15342	3.27549e-05	0.000650913
ENSG00000125740	FOSB	40.2729	-1.35854	0.414766	-3.27544	0.00105498	0.00950353
ENSG00000143375	CGN	12.6927	-1.36226	0.49889	-2.73058	0.00632237	0.0364883
ENSG00000226887	ERVMER34-1	40.4813	-1.36267	0.416813	-3.26926	0.00107828	0.00966766
ENSG00000128346	C22orf23	75.7638	-1.36673	0.30228	-4.52141	6.14301e-06	0.000173072
ENSG00000148344	PTGES	495.728	-1.36858	0.305108	-4.48555	7.27273e-06	0.000197029
ENSG00000128917	DLL4	455.507	-1.37182	0.512244	-2.67805	0.00740523	0.0411036
ENSG00000113657	DPYSL3	7247.05	-1.38018	0.176633	-7.81385	5.54682e-15	2.34846e-12
ENSG00000166317	SYNPO2L	7486.61	-1.38571	0.309239	-4.48101	7.42891e-06	0.00020041
ENSG00000176907	TCIM	76.0216	-1.39019	0.449576	-3.09222	0.00198668	0.0151253
ENSG00000141682	PMAIP1	131.985	-1.40164	0.306074	-4.57943	4.66244e-06	0.000134593
ENSG00000132334	PTPRE	377.245	-1.40511	0.380926	-3.68867	0.000225427	0.0029544
ENSG00000127533	F2RL3	99.7421	-1.40529	0.481561	-2.91819	0.0035207	0.0234847
ENSG00000166265	CYYR1	82.9129	-1.40719	0.477314	-2.94813	0.00319698	0.0217836
ENSG00000102755	FLT1	636.644	-1.4073	0.451643	-3.11596	0.00183345	0.0142797
ENSG00000130055	GDPD2	23.3725	-1.41227	0.452196	-3.12314	0.00178935	0.014015
ENSG00000223573	TINCR	9.02801	-1.41577	0.474837	-2.98159	0.0028676	0.0200587
ENSG00000164683	HEY1	116.411	-1.42016	0.357289	-3.97483	7.04293e-05	0.00120027
ENSG00000172159	FRMD3	1180.31	-1.42628	0.429111	-3.32381	0.00088797	0.00833401
ENSG00000198719	DLL1	17.4749	-1.42746	0.457237	-3.12193	0.00179667	0.0140579
ENSG00000104332	SFRP1	3030.41	-1.42914	0.394135	-3.62601	0.000287839	0.00358728
ENSG00000196517	SLC6A9	376.708	-1.43084	0.246759	-5.79851	6.69048e-09	5.54219e-07
ENSG00000143195	ILDR2	132.509	-1.43133	0.186777	-7.66329	1.81225e-14	6.90557e-12
ENSG00000121966	CXCR4	696.924	-1.43332	0.449083	-3.19166	0.0014146	0.011861
ENSG00000272398	CD24	196.627	-1.43994	0.196181	-7.33984	2.13853e-13	6.39128e-11
ENSG00000105605	CACNG7	20.7476	-1.44126	0.492838	-2.92441	0.00345109	0.0231572
ENSG00000124216	SNAI1	194.271	-1.44358	0.444837	-3.24519	0.0011737	0.0102932
ENSG00000138622	HCN4	1401.58	-1.44758	0.149197	-9.70246	2.9432e-22	2.80377e-19
ENSG00000050555	LAMC3	41.8089	-1.45091	0.435306	-3.33308	0.000858908	0.00814146
ENSG00000146530	VWDE	29.4803	-1.4599	0.339019	-4.30624	1.66051e-05	0.000382897
ENSG00000120756	PLS1	72.1001	-1.46129	0.363083	-4.02468	5.7054e-05	0.00101354
ENSG00000168772	CXXC4	114.781	-1.46587	0.24319	-6.02767	1.66339e-09	1.76195e-07
ENSG00000165617	DACT1	377.242	-1.47128	0.425572	-3.45718	0.000545862	0.00584448
ENSG00000125398	SOX9	79.4229	-1.47694	0.320312	-4.61094	4.00851e-06	0.000119099
ENSG00000168003	SLC3A2	3349.25	-1.48369	0.183363	-8.09154	5.89129e-16	2.89661e-13
ENSG00000171766	GATM	246.11	-1.48387	0.124876	-11.8828	1.45375e-32	3.693e-29
ENSG00000105808	RASA4	9.69348	-1.49445	0.529657	-2.82155	0.00477921	0.0296962
ENSG00000103241	FOXF1	17.5408	-1.52148	0.499094	-3.04848	0.00230002	0.0170179
ENSG00000135063	FAM189A2	674.092	-1.53601	0.287332	-5.34578	9.00306e-08	5.23758e-06
ENSG00000145824	CXCL14	12.9551	-1.53951	0.487347	-3.15896	0.00158332	0.0129747
ENSG00000179388	EGR3	111.672	-1.54187	0.485568	-3.1754	0.0014963	0.0124287
ENSG00000078549	ADCYAP1R1	70.4246	-1.54209	0.529652	-2.91151	0.00359686	0.0238612
ENSG00000185664	PMEL	100.257	-1.54905	0.313348	-4.94354	7.67169e-07	2.98296e-05
ENSG00000186642	PDE2A	126.891	-1.56175	0.378142	-4.13007	3.62646e-05	0.000705485
ENSG00000049249	TNFRSF9	6.06833	-1.56335	0.578987	-2.70014	0.00693094	0.0390608
ENSG00000184113	CLDN5	1310.47	-1.56953	0.33836	-4.63865	3.50692e-06	0.000106267
ENSG00000128342	LIF	113.676	-1.57137	0.486802	-3.22795	0.00124681	0.010761
ENSG00000170667	RASA4B	21.8917	-1.57389	0.400625	-3.92859	8.54444e-05	0.00139887
ENSG00000062524	LTK	8.98415	-1.57835	0.510234	-3.09338	0.00197888	0.0151037
ENSG00000197279	ZNF165	13.5677	-1.59204	0.472539	-3.36913	0.000754054	0.00742941
ENSG00000124602	UNC5CL	63.1994	-1.59234	0.445988	-3.57036	0.000356489	0.0042202
ENSG00000183628	DGCR6	243.348	-1.59321	0.30797	-5.17327	2.30028e-07	1.11281e-05
ENSG00000138411	HECW2	674.387	-1.59547	0.396079	-4.02816	5.62155e-05	0.00100256
ENSG00000178568	ERBB4	336.365	-1.60154	0.196539	-8.14869	3.6788e-16	1.93353e-13
ENSG00000187957	DNER	26.5847	-1.60997	0.514775	-3.12753	0.00176281	0.0139072
ENSG00000140538	NTRK3	6.91104	-1.61121	0.60211	-2.67594	0.00745198	0.0412579
ENSG00000081059	TCF7	132.89	-1.61187	0.432992	-3.72263	0.00019716	0.00266907
ENSG00000149633	KIAA1755	79.4355	-1.61367	0.255848	-6.30715	2.84212e-10	3.8336e-08
ENSG00000183421	RIPK4	26.2891	-1.63723	0.34484	-4.7478	2.05641e-06	6.84363e-05
ENSG00000122877	EGR2	40.69	-1.63783	0.573455	-2.85607	0.00428916	0.027408
ENSG00000159753	CARMIL2	36.3561	-1.642	0.41786	-3.92954	8.51076e-05	0.00139485
ENSG00000088882	CPXM1	356.749	-1.64769	0.527997	-3.12064	0.00180461	0.0141128
ENSG00000106483	SFRP4	164.879	-1.65303	0.416561	-3.96828	7.23929e-05	0.00122875
ENSG00000095713	CRTAC1	24.4735	-1.65409	0.354041	-4.67203	2.9824e-06	9.18337e-05
ENSG00000169884	WNT10B	9.74469	-1.65858	0.546463	-3.03511	0.00240446	0.0175942
ENSG00000197859	ADAMTSL2	166	-1.65935	0.310321	-5.3472	8.9326e-08	5.2165e-06
ENSG00000177076	ACER2	53.3451	-1.66083	0.422013	-3.93549	8.30255e-05	0.00136688
ENSG00000155629	PIK3AP1	35.0934	-1.68595	0.430427	-3.91692	8.96871e-05	0.00144352
ENSG00000120875	DUSP4	136.454	-1.69514	0.46018	-3.68365	0.000229915	0.00299201
ENSG00000163909	HEYL	622.194	-1.69962	0.370806	-4.58359	4.57065e-06	0.00013256
ENSG00000265190	ANXA8	8.25984	-1.69974	0.5726	-2.96846	0.00299297	0.0207481
ENSG00000163618	CADPS	551.245	-1.69993	0.316036	-5.37891	7.49388e-08	4.53261e-06
ENSG00000168874	ATOH8	672.169	-1.69995	0.354278	-4.79834	1.59984e-06	5.60569e-05
ENSG00000169432	SCN9A	74.0094	-1.7133	0.381303	-4.49327	7.0138e-06	0.000192274
ENSG00000172548	NIPAL4	157.887	-1.74539	0.336352	-5.18917	2.1123e-07	1.04193e-05
ENSG00000124251	TP53TG5	8.738	-1.74702	0.644473	-2.71078	0.00671247	0.0380623
ENSG00000138823	MTTP	5.21111	-1.75081	0.648877	-2.69822	0.00697107	0.0392078
ENSG00000054356	PTPRN	304.91	-1.75596	0.418774	-4.1931	2.75168e-05	0.000562969
ENSG00000116852	KIF21B	136.076	-1.76122	0.585794	-3.00656	0.00264226	0.0189343
ENSG00000015568	RGPD5	7.0955	-1.76427	0.638696	-2.76231	0.00573948	0.0340393
ENSG00000269226	TMSB15B	10.5229	-1.76519	0.655874	-2.69135	0.0071164	0.0398633
ENSG00000123892	RAB38	64.6908	-1.7692	0.320117	-5.52672	3.26279e-08	2.2005e-06
ENSG00000144821	MYH15	35.8159	-1.7703	0.533558	-3.31792	0.000906921	0.00846496
ENSG00000104413	ESRP1	36.1597	-1.78865	0.373178	-4.79303	1.64283e-06	5.74313e-05
ENSG00000183654	MARCH11	91.6245	-1.79204	0.424779	-4.21875	2.45657e-05	0.000515034
ENSG00000132639	SNAP25	86.6432	-1.80339	0.214407	-8.41109	4.06204e-17	2.69189e-14
ENSG00000214814	FER1L6	10.5195	-1.81094	0.67997	-2.66327	0.00773856	0.0424437
ENSG00000125813	PAX1	4.06684	-1.81226	0.564799	-3.20868	0.00133348	0.0113294
ENSG00000168621	GDNF	72.2475	-1.81485	0.654526	-2.77277	0.00555817	0.0332748
ENSG00000175175	PPM1E	18.4335	-1.8324	0.608395	-3.01187	0.00259645	0.0186499
ENSG00000179348	GATA2	78.6408	-1.84613	0.557964	-3.3087	0.000937314	0.00868483
ENSG00000147041	SYTL5	872.539	-1.84923	0.195428	-9.46245	3.00801e-21	2.69695e-18
ENSG00000166897	ELFN2	16.3382	-1.85449	0.552462	-3.35677	0.000788587	0.00767537
ENSG00000089199	CHGB	8.02759	-1.86515	0.568778	-3.27921	0.00104097	0.00942343
ENSG00000196872	KIAA1211L	31.5858	-1.88714	0.510446	-3.69703	0.000218133	0.0028836
ENSG00000026559	KCNG1	260.024	-1.90172	0.380785	-4.99421	5.90773e-07	2.40764e-05
ENSG00000101670	LIPG	351.379	-1.90488	0.53373	-3.569	0.000358351	0.00423265
ENSG00000184307	ZDHHC23	70.3979	-1.91626	0.368182	-5.20466	1.94353e-07	9.79754e-06
ENSG00000066248	NGEF	10.8855	-1.92409	0.634	-3.03484	0.00240665	0.0175994
ENSG00000125726	CD70	8.71328	-1.92798	0.577048	-3.34111	0.000834454	0.00798441
ENSG00000170421	KRT8	15712.8	-1.94799	0.187505	-10.389	2.78328e-25	3.85662e-22
ENSG00000171551	ECEL1	34.6178	-1.95322	0.328665	-5.94289	2.80034e-09	2.73608e-07
ENSG00000165891	E2F7	245.541	-1.95486	0.335711	-5.82305	5.77839e-09	4.86598e-07
ENSG00000240891	PLCXD2	27.7585	-1.96341	0.445815	-4.40409	1.0623e-05	0.000271215
ENSG00000180044	C3orf80	58.57	-1.97505	0.72603	-2.72034	0.0065214	0.037284
ENSG00000179299	NSUN7	7.25823	-1.97769	0.743146	-2.66124	0.00778538	0.0426391
ENSG00000107105	ELAVL2	29.5276	-1.98024	0.468018	-4.23112	2.32534e-05	0.000494322
ENSG00000070669	ASNS	28.1699	-1.98998	0.45498	-4.37376	1.22122e-05	0.000301196
ENSG00000187513	GJA4	89.0801	-1.99903	0.566263	-3.53021	0.000415224	0.00474071
ENSG00000156218	ADAMTSL3	10.9623	-1.99989	0.642048	-3.11486	0.00184034	0.0143133
ENSG00000100985	MMP9	64.7121	-2.01395	0.614695	-3.27633	0.00105165	0.00947916
ENSG00000174640	SLCO2A1	19.3122	-2.03098	0.443021	-4.5844	4.55301e-06	0.00013246
ENSG00000174640	C3orf36	19.3122	-2.03098	0.443021	-4.5844	4.55301e-06	0.00013246
ENSG00000135127	BICDL1	15.5908	-2.03313	0.472739	-4.30075	1.70221e-05	0.000389566
ENSG00000148677	ANKRD1	25704.6	-2.03683	0.548894	-3.71079	0.000206615	0.00277221
ENSG00000139269	INHBE	31.5097	-2.03979	0.679781	-3.00065	0.00269402	0.0192419
ENSG00000118094	TREH	23.976	-2.06846	0.574194	-3.60237	0.000315328	0.00383884
ENSG00000082293	COL19A1	32.6558	-2.07863	0.542948	-3.8284	0.000128978	0.00191233
ENSG00000173890	GPR160	11.1363	-2.09744	0.52985	-3.95854	7.54079e-05	0.00127283
ENSG00000095752	IL11	58.5545	-2.11154	0.612696	-3.44631	0.000568308	0.00602994
ENSG00000178726	THBD	316.085	-2.12311	0.350932	-6.04992	1.44915e-09	1.57771e-07
ENSG00000113263	ITK	2.86703	-2.12453	0.734869	-2.89103	0.00383979	0.0251833
ENSG00000137968	SLC44A5	91.6421	-2.12669	0.357969	-5.94098	2.83332e-09	2.75066e-07
ENSG00000136040	PLXNC1	83.0794	-2.13621	0.323565	-6.60211	4.05342e-11	6.78926e-09
ENSG00000187634	SAMD11	242.71	-2.15525	0.546266	-3.94542	7.96617e-05	0.00132555
ENSG00000146250	PRSS35	1078.69	-2.18666	0.287158	-7.61484	2.64016e-14	9.81497e-12
ENSG00000179008	C14orf39	10.4359	-2.19458	0.741485	-2.9597	0.00307937	0.0211995
ENSG00000130300	PLVAP	345.613	-2.20117	0.462084	-4.76358	1.90191e-06	6.44197e-05
ENSG00000123689	G0S2	509.241	-2.20846	0.37226	-5.93257	2.98235e-09	2.84106e-07
ENSG00000174460	ZCCHC12	16.6206	-2.22327	0.519497	-4.27967	1.87173e-05	0.000417495
ENSG00000042980	ADAM28	3.7276	-2.22781	0.716687	-3.10849	0.00188049	0.0145199
ENSG00000122012	SV2C	474.653	-2.23135	0.164337	-13.5779	5.41284e-42	2.75008e-38
ENSG00000064195	DLX3	39.5529	-2.24169	0.652866	-3.43361	0.0005956	0.00623499
ENSG00000125144	MT1G	33.5112	-2.24862	0.678825	-3.31252	0.000924602	0.00859316
ENSG00000114771	AADAC	96.7347	-2.26299	0.706945	-3.20108	0.00136914	0.0116129
ENSG00000168143	FAM83B	10.3762	-2.26617	0.715344	-3.16794	0.00153524	0.0126967
ENSG00000146374	RSPO3	14.1443	-2.27782	0.76306	-2.98511	0.00283473	0.0199294
ENSG00000159261	CLDN14	12.6904	-2.30455	0.586712	-3.92791	8.5689e-05	0.00140136
ENSG00000101255	TRIB3	1134.14	-2.30671	0.281838	-8.18452	2.73402e-16	1.48828e-13
ENSG00000159248	GJD2	97.7216	-2.32224	0.302703	-7.67169	1.6975e-14	6.63418e-12
ENSG00000158748	HTR6	2.86009	-2.34661	0.84055	-2.79175	0.00524234	0.0317835
ENSG00000183166	CALN1	14.0667	-2.35593	0.727975	-3.23628	0.00121096	0.0105532
ENSG00000172020	GAP43	131.386	-2.36165	0.523775	-4.5089	6.51653e-06	0.000181914
ENSG00000122133	PAEP	4.67135	-2.36752	0.567968	-4.1684	3.06749e-05	0.000617041
ENSG00000105509	HAS1	221.993	-2.37718	0.556918	-4.26845	1.96835e-05	0.000431677
ENSG00000103522	IL21R	29.0635	-2.38043	0.741665	-3.20957	0.00132933	0.0113084
ENSG00000133048	CHI3L1	256.303	-2.40102	0.549995	-4.36553	1.26817e-05	0.000310763
ENSG00000163993	S100P	3.33354	-2.42139	0.851156	-2.84482	0.0044436	0.0281348
ENSG00000164530	PI16	142.92	-2.42195	0.404668	-5.98503	2.16349e-09	2.16947e-07
ENSG00000111057	KRT18	4737.32	-2.43282	0.376037	-6.46964	9.82395e-11	1.51249e-08
ENSG00000175426	PCSK1	140.836	-2.45458	0.389795	-6.29709	3.03286e-10	4.01973e-08
ENSG00000166670	MMP10	59.4598	-2.45551	0.732731	-3.35118	0.000804669	0.00777727
ENSG00000160224	AIRE	3.52611	-2.50572	0.929691	-2.69522	0.00703425	0.0394757
ENSG00000117594	HSD11B1	345.357	-2.52496	0.326089	-7.74315	9.69809e-15	3.99509e-12
ENSG00000002587	HS3ST1	4.84132	-2.5273	0.930702	-2.71547	0.00661812	0.0376674
ENSG00000135502	SLC26A10	4.09746	-2.58594	0.948832	-2.72539	0.00642254	0.0368571
ENSG00000186827	TNFRSF4	29.6217	-2.59648	0.615004	-4.22189	2.42258e-05	0.00050931
ENSG00000198576	ARC	74.451	-2.60686	0.364903	-7.14399	9.06583e-13	2.19336e-10
ENSG00000187730	GABRD	2.84161	-2.64106	0.88397	-2.98773	0.0028106	0.0198146		0.16031
ENSG00000266524	GDF10	11.5229	-2.64641	0.706605	-3.74524	0.000180218	0.00250005
ENSG00000148357	HMCN2	17.4596	-2.65197	0.474061	-5.59415	2.21704e-08	1.61685e-06
ENSG00000150361	KLHL1	11.6163	-2.66947	0.689279	-3.87284	0.000107575	0.00166802
ENSG00000168229	PTGDR	17.26	-2.68486	0.81155	-3.30831	0.000938618	0.00868634
ENSG00000148798	INA	32.981	-2.70025	0.381084	-7.08571	1.38338e-12	3.24391e-10
ENSG00000114638	UPK1B	18.7914	-2.77211	0.532724	-5.20365	1.95411e-07	9.79754e-06
ENSG00000149972	CNTN5	17.0124	-2.79766	0.618498	-4.52331	6.08805e-06	0.00017216
ENSG00000100302	RASD2	125.668	-2.82206	0.572921	-4.92573	8.40445e-07	3.25128e-05
ENSG00000164879	CA3	32.198	-2.85581	0.559918	-5.10042	3.38904e-07	1.51483e-05
ENSG00000164181	ELOVL7	26.0507	-2.89633	0.474012	-6.11025	9.94766e-10	1.13197e-07
ENSG00000129990	SYT5	6.28608	-2.91026	0.620778	-4.68809	2.75768e-06	8.64866e-05
ENSG00000130513	GDF15	988.665	-2.95404	0.603646	-4.89366	9.89759e-07	3.77148e-05
ENSG00000167178	ISLR2	5.25557	-2.9759	0.84434	-3.52453	0.000424232	0.00482548
ENSG00000197249	SERPINA1	7.59988	-2.98096	0.759422	-3.9253	8.6622e-05	0.00140906
ENSG00000163463	KRTCAP2	3.94009	-2.98193	1.14134	-2.61266	0.00898416	0.0472521
ENSG00000184544	DHRS7C	6.03582	-3.00145	0.909781	-3.29909	0.000969975	0.00886884
ENSG00000180730	SHISA2	16.9306	-3.01813	0.690494	-4.37098	1.2369e-05	0.000304568
ENSG00000187944	C2orf66	4.04731	-3.0189	1.04784	-2.88107	0.00396329	0.0258377
ENSG00000118849	RARRES1	12.0439	-3.04072	0.601024	-5.05924	4.20942e-07	1.82272e-05
ENSG00000264230	ANXA8L1	5.41674	-3.0482	0.699656	-4.35671	1.3203e-05	0.000320146
ENSG00000161509	GRIN2C	11.1007	-3.11559	0.811489	-3.83935	0.000123359	0.00184881
ENSG00000116690	PRG4	1794.88	-3.14681	0.301413	-10.4402	1.62439e-25	2.47589e-22
ENSG00000142748	FCN3	3.34243	-3.21958	1.0348	-3.11132	0.00186253	0.0144178
ENSG00000159516	SPRR2G	7.69723	-3.27492	1.05023	-3.1183	0.00181899	0.0141816
ENSG00000125910	S1PR4	5.23595	-3.28877	1.13506	-2.89746	0.00376203	0.0247586
ENSG00000115844	DLX2	8.47413	-3.30263	1.03576	-3.18862	0.00142954	0.0119588
ENSG00000183508	TENT5C	10.7313	-3.34291	0.702896	-4.75591	1.97554e-06	6.61757e-05
ENSG00000179148	ALOXE3	3.4354	-3.36801	0.949289	-3.54793	0.000388272	0.00450726
ENSG00000158055	GRHL3	6.54695	-3.38228	1.06883	-3.16448	0.00155359	0.0127792
ENSG00000163347	CLDN1	47.1538	-3.38933	0.918319	-3.6908	0.000223549	0.0029323
ENSG00000136546	SCN7A	36.4677	-3.42143	0.472993	-7.23359	4.70385e-13	1.28029e-10
ENSG00000135144	DTX1	17.3371	-3.46548	1.10183	-3.14521	0.00165965	0.0134269
ENSG00000173110	HSPA6	50.4835	-3.52512	0.681425	-5.17317	2.30159e-07	1.11281e-05
ENSG00000022556	NLRP2	5.43268	-3.63504	1.39376	-2.60809	0.00910499	0.0477068
ENSG00000128683	GAD1	18.1604	-3.64679	0.610559	-5.97288	2.33103e-09	2.31343e-07
ENSG00000274588	DGKK	19.0826	-3.67827	1.06956	-3.43906	0.000583731	0.00613989
ENSG00000129988	LBP	8.67705	-3.70714	1.03665	-3.57609	0.000348775	0.00414682
ENSG00000102195	GPR50	15.998	-3.71669	0.790085	-4.70417	2.54907e-06	8.12822e-05
ENSG00000165462	PHOX2A	6.23352	-3.77376	0.793561	-4.75548	1.9798e-06	6.61757e-05
ENSG00000144452	ABCA12	10.332	-3.86953	0.985997	-3.92448	8.69165e-05	0.00140934
ENSG00000172137	CALB2	64.3843	-3.92546	0.355497	-11.0422	2.39125e-28	4.04971e-25
ENSG00000143768	LEFTY2	766.843	-3.94777	0.471247	-8.37728	5.41649e-17	3.43992e-14
ENSG00000171864	PRND	9.35984	-3.98639	1.53692	-2.59376	0.00949323	0.0490494
ENSG00000069482	GAL	307.01	-3.99559	0.553787	-7.21504	5.39174e-13	1.41691e-10
ENSG00000169067	ACTBL2	4.5848	-4.14001	1.0772	-3.84329	0.000121394	0.00182294
ENSG00000163630	SYNPR	16.2003	-4.16923	0.958032	-4.35188	1.34978e-05	0.000325528
ENSG00000081248	CACNA1S	11.5102	-4.22067	1.28719	-3.27899	0.00104181	0.00942343
ENSG00000162975	KCNF1	17.7571	-4.22428	1.39699	-3.02385	0.00249584	0.0180634
ENSG00000150551	LYPD1	14.1475	-4.24079	0.79398	-5.34118	9.23439e-08	5.35173e-06
ENSG00000283486	FAM95C	2.54333	-4.35492	1.41237	-3.08342	0.00204636	0.01551
ENSG00000101327	PDYN	15.451	-4.42933	1.06368	-4.16417	3.12487e-05	0.000625877
ENSG00000162873	KLHDC8A	2.53097	-5.05963	1.53632	-3.29335	0.000990009	0.00901416
ENSG00000079385	CEACAM1	3.81076	-5.44751	1.49799	-3.63654	0.000276325	0.00346645
ENSG00000275896	PRSS2	33.7473	-5.63136	1.45767	-3.86327	0.000111878	0.00172074
ENSG00000132854	KANK4	14.2903	-6.43571	1.2376	-5.20016	1.99114e-07	9.95049e-06
ENSG00000137558	PI15	41.8595	-6.961	1.01871	-6.83312	8.30845e-12	1.64464e-09

## Sheet: Cardiomyocyte monocul GO-terms
source	term_name	term_id	adjusted_p_value	negative_log10_of_adjusted_p_value	term_size	query_size	intersection_size	effective_domain_size	intersections	crossref
GO:BP	developmental process	GO:0032502	1.51015e-10	9.82098	4687	487	221	15922	MFAP2,MYOF,XRCC4,COL9A1,NRAP,ACTA1,APOLD1,CDH13,HOPX,TNC,GJA5,ST8SIA2,S100A10,CCNA1,DAND5,CDH3,ACTN3,TNNT1,CSPG5,PHLDB2,SGCD,DUSP13,LAMB3,FSTL3,SGCG,GAL,KRT8,GABRB2,GAP43,GPER1,SULT1E1,PRSS8,CDH24,XKR4,TCAP,NAV3,NDE1,CCDC63,MCAM,THBS1,PLCE1,TNNI3,ERBB3,SEMA5B,IL31RA,SALL4,ADAM12,UPK1B,PTTG1,PLXNC1,SLIT2,ATOH8,JAK2,SRPK3,LEFTY2,COL11A2,FZD1,PTN,BMPER,MMP24,EYA4,USH1C,LEP,TUBB2A,RADIL,PHOSPHO1,ELK3…	1
GO:BP	anatomical structure development	GO:0048856	5.87242e-10	9.23118	4248	487	203	15922	MFAP2,MYOF,XRCC4,COL9A1,NRAP,ACTA1,APOLD1,CDH13,HOPX,GJA5,ST8SIA2,S100A10,DAND5,CDH3,ACTN3,TNNT1,CSPG5,PHLDB2,SGCD,LAMB3,FSTL3,SGCG,GAL,KRT8,GABRB2,GAP43,GPER1,PRSS8,CDH24,XKR4,TCAP,NAV3,NDE1,CCDC63,MCAM,THBS1,PLCE1,TNNI3,ERBB3,SEMA5B,IL31RA,ADAM12,UPK1B,PLXNC1,SLIT2,ATOH8,JAK2,SRPK3,LEFTY2,COL11A2,FZD1,PTN,BMPER,MMP24,EYA4,USH1C,LEP,TUBB2A,RADIL,PHOSPHO1,TSPEAR,HSPB6,PACSIN1,IGF2,STMN3,LTBP4,COL…	1
GO:BP	multicellular organismal process	GO:0032501	3.63024e-09	8.44006	5655	487	247	15922	MFAP2,MYOF,XRCC4,COL9A1,CASQ2,NRAP,ACTA1,APOLD1,CDH13,HOPX,TNC,GJA5,GLP1R,ST8SIA2,GABRE,CCNA1,DAND5,CDH3,ACTN3,TNNT1,P2RX1,CSPG5,PHLDB2,SGCD,DUSP13,LAMB3,FSTL3,SGCG,GAL,KRT8,GABRB2,GAP43,GPER1,PDYN,PRSS8,CDH24,TCAP,IKBKE,NAV3,NDE1,CCDC63,MCAM,THBS1,PLCE1,TNNI3,ATP2A3,NLRC5,ERBB3,SEMA5B,IL31RA,SALL4,ADAM12,PTTG1,PLXNC1,FKBP1B,SLIT2,ATOH8,JAK2,PLAU,MGLL,LEFTY2,COL11A2,FZD1,PTN,CYP2J2,ZNF423,BMPER,S…	1
GO:BP	multicellular organism development	GO:0007275	4.90452e-09	8.3094	3737	487	181	15922	MFAP2,XRCC4,COL9A1,NRAP,ACTA1,APOLD1,CDH13,HOPX,GJA5,ST8SIA2,DAND5,CDH3,ACTN3,CSPG5,PHLDB2,SGCD,LAMB3,FSTL3,SGCG,GAL,KRT8,GABRB2,GAP43,GPER1,PRSS8,CDH24,TCAP,NAV3,NDE1,MCAM,THBS1,PLCE1,TNNI3,ERBB3,SEMA5B,IL31RA,ADAM12,PLXNC1,SLIT2,ATOH8,JAK2,LEFTY2,COL11A2,FZD1,PTN,BMPER,MMP24,USH1C,LEP,TUBB2A,PHOSPHO1,TSPEAR,HSPB6,PACSIN1,IGF2,STMN3,LTBP4,COL5A3,DOCK11,ECM1,PDE3B,CCBE1,SPRY4,IGSF9,ACTA2,PSMB9,FS…	1
GO:BP	muscle contraction	GO:0006936	1.17928e-08	7.92838	286	487	34	15922	MYOF,CASQ2,ACTA1,GJA5,ACTN3,TNNT1,GPER1,TCAP,PLCE1,TNNI3,FKBP1B,SCN7A,ACTA2,DES,NMU,MYLK,MYH6,MYL2,MYOM3,ITGA1,STAC3,MYBPC2,STAC,CNN1,TACR2,CHRNE,CHGA,ATP1A2,PDE4B,SCN3B,TNNT3,MYH7,STAC2,KCNE5	1
GO:BP	anatomical structure morphogenesis	GO:0009653	3.25857e-08	7.48697	1956	487	111	15922	MFAP2,COL9A1,NRAP,ACTA1,APOLD1,CDH13,HOPX,GJA5,S100A10,CDH3,TNNT1,CSPG5,PHLDB2,LAMB3,GAP43,CDH24,TCAP,MCAM,THBS1,TNNI3,SEMA5B,ADAM12,PLXNC1,SLIT2,ATOH8,FZD1,PTN,BMPER,EYA4,USH1C,LEP,RADIL,TSPEAR,HSPB6,PACSIN1,IGF2,ECM1,PDE3B,CCBE1,IGSF9,ACTA2,PSMB9,NRXN3,TNMD,ADAMTS12,LOXL2,AMHR2,MYO7A,FHL1,SAPCD2,MYLK,MYH6,MYL2,JAG1,FGF1,RFX2,KRT19,ARC,PRKCB,MYOM3,SLC9A3R1,TBX10,NGFR,ARHGAP18,EPHA6,ANGPT1,TRPV4,…	1
GO:BP	system process	GO:0003008	1.93692e-07	6.71289	1358	487	84	15922	MYOF,CASQ2,ACTA1,GJA5,GLP1R,GABRE,ACTN3,TNNT1,SGCD,SGCG,GAL,GABRB2,GPER1,PDYN,TCAP,MCAM,PLCE1,TNNI3,ATP2A3,FKBP1B,SLIT2,MGLL,COL11A2,PTN,CYP2J2,SCN7A,MMP24,EYA4,USH1C,LEP,TSPEAR,ACTA2,NRXN3,MYO7A,CLCNKB,AKR1C3,KCNJ4,DES,GABRA2,NMU,MYLK,MYH6,MYL2,ARC,AZGP1,MYOM3,SLC9A3R1,ITGA1,UTS2R,STAC3,MYBPC2,STAC,ANGPT1,CNN1,TRPV4,BEST1,AQP3,TACR2,P2RX7,TMEM108,AQP1,CHRNE,CHGA,ATP1A2,NLGN1,NLGN3,SCN9A,PDE4B,ST…	1
GO:BP	muscle system process	GO:0003012	5.46779e-07	6.26219	354	487	35	15922	MYOF,CASQ2,ACTA1,GJA5,ACTN3,TNNT1,GPER1,TCAP,PLCE1,TNNI3,FKBP1B,SCN7A,ACTA2,DES,NMU,MYLK,MYH6,MYL2,MYOM3,ITGA1,STAC3,MYBPC2,STAC,CNN1,TACR2,CHRNE,CHGA,ATP1A2,PDE4B,HMOX1,SCN3B,TNNT3,MYH7,STAC2,KCNE5	1
GO:BP	system development	GO:0048731	5.46779e-07	6.26219	3462	487	163	15922	MFAP2,XRCC4,COL9A1,NRAP,ACTA1,APOLD1,CDH13,GJA5,ST8SIA2,DAND5,CDH3,ACTN3,CSPG5,PHLDB2,SGCD,LAMB3,FSTL3,SGCG,GAL,KRT8,GABRB2,GAP43,GPER1,PRSS8,TCAP,NAV3,NDE1,MCAM,THBS1,PLCE1,TNNI3,ERBB3,SEMA5B,IL31RA,ADAM12,PLXNC1,SLIT2,JAK2,COL11A2,FZD1,PTN,BMPER,MMP24,USH1C,LEP,TUBB2A,PHOSPHO1,TSPEAR,HSPB6,PACSIN1,IGF2,STMN3,COL5A3,DOCK11,ECM1,PDE3B,CCBE1,SPRY4,IGSF9,ACTA2,PSMB9,NRXN3,TNMD,ADAMTS12,LOXL2,AMHR2,…	1
GO:BP	cytoskeleton organization	GO:0007010	1.24244e-06	5.90572	1162	487	73	15922	NRAP,ACTA1,GAS2L3,S100A10,TNNT1,CSPG5,PHLDB2,EPB41L2,TCAP,NAV3,NDE1,CCDC63,PLCE1,HOOK2,SLIT2,DNAAF3,JAK2,FCHSD1,KIF20A,USH1C,EFS,TUBB2A,PACSIN1,STMN3,CENPE,FSD1,ARAP3,CIT,ARHGDIB,DES,TMSB15A,SAPCD2,STMND1,CENPA,TMSB15B,BORA,MYH6,MYL2,CCN2,KRT19,KIF2C,PSRC1,ARC,MYOM3,CCNB1,KLHL1,NEK2,ARHGAP18,GPM6B,TRPV4,TUBB3,RACGAP1,PLK1,ASPM,TPX2,SFRP1,P2RX7,KRT18,AQP1,CCDC151,KIF4A,TTK,NLGN1,TUBB1,NDC80,PAK3,P…	0
GO:BP	movement of cell or subcellular component	GO:0006928	1.24244e-06	5.90572	1870	487	102	15922	ACTA1,CDH13,GJA5,ACTN3,TNNT1,PHLDB2,CD248,LAMB3,GAP43,GPER1,DAPK2,TAFA4,TCAP,NAV3,NDE1,CCDC63,THBS1,TNNI3,ERBB3,SEMA5B,PLXNC1,SLIT2,ATOH8,PLAU,PTN,BMPER,KIF20A,TUB,EFS,SLC7A7,TUBB2A,CENPE,IGSF9,NRXN3,ADAMTS12,LOXL2,ARHGDIB,MYO7A,FAM83D,DES,TMSB15A,IGFBP5,TMSB15B,MYLK,MYH6,MYL2,JAG1,FGF1,KIF2C,ARC,PODN,MYBPC2,IGFBP3,ARHGAP18,EPHA6,PLCG2,GTSE1,ANGPT1,SNAI1,SEMA3D,TUBB3,RACGAP1,SPTBN2,DOK6,DLGAP5,NT…	1
GO:BP	actin-myosin filament sliding	GO:0033275	5.67057e-06	5.24637	39	487	11	15922	ACTA1,ACTN3,TNNT1,TCAP,TNNI3,DES,MYH6,MYL2,MYBPC2,TNNT3,MYH7	1
GO:BP	muscle filament sliding	GO:0030049	5.67057e-06	5.24637	39	487	11	15922	ACTA1,ACTN3,TNNT1,TCAP,TNNI3,DES,MYH6,MYL2,MYBPC2,TNNT3,MYH7	1
GO:BP	striated muscle contraction	GO:0006941	6.97453e-06	5.15648	146	487	20	15922	CASQ2,GJA5,ACTN3,TNNT1,TCAP,TNNI3,FKBP1B,MYH6,MYL2,MYOM3,STAC3,STAC,CHGA,ATP1A2,PDE4B,SCN3B,TNNT3,MYH7,STAC2,KCNE5	1
GO:BP	cell differentiation	GO:0030154	1.7636e-05	4.7536	2923	487	137	15922	MYOF,NRAP,ACTA1,APOLD1,HOPX,TNC,S100A10,CDH3,TNNT1,CSPG5,PHLDB2,LAMB3,FSTL3,KRT8,GAP43,GPER1,SULT1E1,PRSS8,TCAP,CCDC63,THBS1,TNNI3,ERBB3,SEMA5B,IL31RA,ADAM12,UPK1B,PLXNC1,SLIT2,ATOH8,JAK2,FZD1,PTN,MMP24,EYA4,USH1C,LEP,TUBB2A,RADIL,ELK3,PACSIN1,IGF2,STMN3,LTBP4,DOCK11,IGSF9,ACTA2,PSMB9,FSTL5,NRXN3,TNMD,ADAMTS12,LOXL2,SFN,CIT,MYO7A,FAM83D,KRT5,AKR1C3,STMND1,SPRR2G,MAFF,MYH6,CTF1,MYL2,JAG1,RFX2,CCN2…	1
GO:BP	tissue development	GO:0009888	3.92594e-05	4.40606	1400	487	78	15922	NRAP,ACTA1,APOLD1,DAND5,CDH3,ACTN3,PHLDB2,SGCD,LAMB3,SGCG,GAL,KRT8,GAP43,PRSS8,TCAP,TNNI3,UPK1B,SLIT2,ATOH8,JAK2,SRPK3,COL11A2,FZD1,PTN,USH1C,PHOSPHO1,TSPEAR,ECM1,ACTA2,PSMB9,TNMD,ADAMTS12,LOXL2,SFN,FAM83D,KRT5,AKR1C3,SAPCD2,MYLK,SPRR2G,MAFF,MYH6,MYL2,JAG1,FGF1,CCN2,KRT19,MYOM3,SLC9A3R1,VASN,GPM6B,TRPV4,SNAI1,SEMA3D,CENPF,TUBB3,NTN3,ASPN,AQP3,TCF15,SFRP1,P2RX7,ITGA2,TMEFF1,KRT18,DHRS9,MIXL1,EYA2,…	1
GO:BP	mitotic nuclear division	GO:0140014	4.75385e-05	4.32295	247	487	25	15922	NDE1,PTTG1,IGF2,CENPE,BORA,KIF2C,PSRC1,CCNB1,NEK2,CENPF,RACGAP1,PLK1,DLGAP5,TPX2,KIF4A,TTK,UBE2C,KIF20B,NDC80,NUF2,CDCA8,KIF14,CDC25C,BIRC5,CDC20	0
GO:BP	cellular developmental process	GO:0048869	5.55969e-05	4.25495	3100	487	141	15922	MYOF,NRAP,ACTA1,APOLD1,CDH13,HOPX,TNC,S100A10,CDH3,TNNT1,CSPG5,PHLDB2,LAMB3,FSTL3,KRT8,GAP43,GPER1,SULT1E1,PRSS8,CDH24,TCAP,CCDC63,THBS1,TNNI3,ERBB3,SEMA5B,IL31RA,ADAM12,UPK1B,PLXNC1,SLIT2,ATOH8,JAK2,FZD1,PTN,MMP24,EYA4,USH1C,LEP,TUBB2A,RADIL,ELK3,PACSIN1,IGF2,STMN3,LTBP4,DOCK11,IGSF9,ACTA2,PSMB9,FSTL5,NRXN3,TNMD,ADAMTS12,LOXL2,SFN,CIT,MYO7A,FAM83D,KRT5,AKR1C3,STMND1,SPRR2G,MAFF,MYH6,CTF1,MYL2,JA…	1
GO:BP	anatomical structure formation involved in morphogenesis	GO:0048646	5.7345e-05	4.2415	801	487	52	15922	NRAP,ACTA1,APOLD1,CDH13,HOPX,GJA5,TNNT1,PHLDB2,LAMB3,TCAP,MCAM,THBS1,ADAM12,SLIT2,ATOH8,BMPER,LEP,HSPB6,ECM1,PDE3B,CCBE1,NRXN3,TNMD,LOXL2,MYH6,MYL2,JAG1,FGF1,RFX2,KRT19,PRKCB,MYOM3,NGFR,ANGPT1,SNAI1,CALCRL,SFRP1,ITGA2,AQP1,MIXL1,EYA2,VASH2,PDGFRA,HMOX1,TNNT3,BCL6,DCN,ITGAX,CEND1,ROBO2,ENPEP,PROM1	1
GO:BP	blood circulation	GO:0008015	5.7345e-05	4.2415	399	487	33	15922	MYOF,CASQ2,GJA5,GLP1R,TNNT1,SGCD,SGCG,GPER1,TCAP,TNNI3,ATP2A3,FKBP1B,SLIT2,CYP2J2,ACTA2,KCNJ4,DES,MYH6,MYL2,UTS2R,ANGPT1,TRPV4,CHGA,ATP1A2,PDE4B,HMOX1,OLR1,SCN3B,TNNT3,MYH7,ACE2,KCNE5,ENPEP	1
GO:BP	circulatory system process	GO:0003013	7.11663e-05	4.14773	404	487	33	15922	MYOF,CASQ2,GJA5,GLP1R,TNNT1,SGCD,SGCG,GPER1,TCAP,TNNI3,ATP2A3,FKBP1B,SLIT2,CYP2J2,ACTA2,KCNJ4,DES,MYH6,MYL2,UTS2R,ANGPT1,TRPV4,CHGA,ATP1A2,PDE4B,HMOX1,OLR1,SCN3B,TNNT3,MYH7,ACE2,KCNE5,ENPEP	1
GO:BP	cell communication	GO:0007154	7.63924e-05	4.11695	5661	487	226	15922	CASQ2,CDH13,HRH2,GJA5,CALB2,GLP1R,GABRE,DAND5,GNG12,CDH3,TNFAIP8L1,COLEC12,SOCS2,ACTN3,P2RX1,RGS6,NQO1,FSTL3,GAL,GPR50,PGR,GABRB2,GAP43,NXPH4,GPER1,PDYN,NECAB2,DAPK2,TAFA4,NMB,ADGRL4,IKBKE,SKAP2,THBS1,PLCE1,TNNI3,ATP2A3,NLRC5,GRIN3A,ERBB3,IL31RA,VIPR2,CDKN2D,PLXNC1,PIK3AP1,FKBP1B,CNIH2,SLIT2,ERFE,ATOH8,JAK2,PLAU,SRPK3,DLK1,MGLL,LEFTY2,FZD1,CACNA1A,IL32,PTN,ZNF423,BMPER,SCN7A,SLC12A7,EYA4,PEAR1,FC…	1
GO:BP	cellular component morphogenesis	GO:0032989	7.63924e-05	4.11695	834	487	53	15922	NRAP,ACTA1,CDH13,S100A10,CDH3,TNNT1,CSPG5,PHLDB2,LAMB3,GAP43,CDH24,TCAP,SEMA5B,PLXNC1,SLIT2,PTN,RADIL,PACSIN1,IGSF9,NRXN3,TNMD,MYH6,MYL2,RFX2,KRT19,ARC,MYOM3,SLC9A3R1,NGFR,ARHGAP18,EPHA6,SEMA3D,TUBB3,SPTBN2,SLITRK4,DOK6,NTN3,TMEM108,TMEFF1,FBLN1,KIF5A,NLGN1,NLGN3,KIF20B,GBP1,PAK3,PDGFRA,KIF14,KIT,TNNT3,NTRK2,ROBO2,DRAXIN	1
GO:BP	enzyme linked receptor protein signaling pathway	GO:0007167	7.63924e-05	4.11695	905	487	56	15922	CDH13,DAND5,CDH3,SOCS2,FSTL3,GPER1,THBS1,PLCE1,ERBB3,IL31RA,ERFE,ATOH8,JAK2,LEFTY2,PTN,ZNF423,BMPER,EFS,IGF2,LTBP4,CCBE1,SPRY4,CGN,TNMD,ADAMTS12,AMHR2,TCIRG1,IGFBP5,FGF1,PRKCB,SLC9A3R1,ITGA1,VASN,NGFR,IGFBP3,EPHA6,ANGPT1,FGF5,IGSF1,ASPN,PTPN3,TMEM108,ARHGEF28,FOXO6,F7,TTK,AFAP1L2,PAK3,PDGFRA,SLA,KIT,VAV3,NTRK2,SHC2,DCN,UBASH3B	1
GO:BP	establishment of chromosome localization	GO:0051303	8.83113e-05	4.05398	64	487	12	15922	NDE1,CENPE,FAM83D,KIF2C,PSRC1,CCNB1,CENPF,DLGAP5,NDC80,NUF2,CDCA8,KIF14	0
GO:BP	chromosome localization	GO:0050000	0.000100881	3.99619	65	487	12	15922	NDE1,CENPE,FAM83D,KIF2C,PSRC1,CCNB1,CENPF,DLGAP5,NDC80,NUF2,CDCA8,KIF14	0
GO:BP	skeletal muscle contraction	GO:0003009	0.000100881	3.99619	34	487	9	15922	ACTN3,TNNT1,TCAP,TNNI3,STAC3,STAC,TNNT3,MYH7,STAC2	1
GO:BP	circulatory system development	GO:0072359	0.000100881	3.99619	802	487	51	15922	NRAP,APOLD1,CDH13,GJA5,DAND5,SGCD,SGCG,GPER1,TCAP,MCAM,THBS1,PLCE1,TNNI3,ERBB3,ADAM12,SLIT2,BMPER,LEP,HSPB6,ECM1,PDE3B,CCBE1,ACTA2,NRXN3,TNMD,LOXL2,AMHR2,MYLK,MYH6,MYL2,JAG1,FGF1,PRKCB,MYOM3,NGFR,ANGPT1,SNAI1,CALCRL,SFRP1,AQP1,MIXL1,VASH2,PDGFRA,HMOX1,KIT,MYH7,DCN,ITGAX,ROBO2,ENPEP,FOXS1	1
GO:BP	signaling	GO:0023052	0.000111073	3.95439	5668	487	225	15922	CASQ2,CDH13,HRH2,GJA5,CALB2,GLP1R,GABRE,DAND5,GNG12,CDH3,TNFAIP8L1,COLEC12,SOCS2,ACTN3,P2RX1,RGS6,NQO1,FSTL3,GAL,GPR50,PGR,GABRB2,GAP43,NXPH4,GPER1,PDYN,NECAB2,DAPK2,TAFA4,NMB,ADGRL4,IKBKE,SKAP2,THBS1,PLCE1,TNNI3,ATP2A3,NLRC5,GRIN3A,ERBB3,IL31RA,VIPR2,CDKN2D,PLXNC1,PIK3AP1,FKBP1B,CNIH2,SLIT2,ERFE,ATOH8,JAK2,PLAU,SRPK3,DLK1,MGLL,LEFTY2,FZD1,CACNA1A,IL32,PTN,ZNF423,BMPER,SCN7A,SLC12A7,EYA4,PEAR1,FC…	1
GO:BP	microtubule cytoskeleton organization involved in mitosis	GO:1902850	0.000189412	3.72259	124	487	16	15922	NDE1,CENPE,FSD1,SAPCD2,CENPA,BORA,PSRC1,CCNB1,RACGAP1,PLK1,TPX2,KIF4A,TTK,NDC80,NUF2,BIRC5	0
GO:BP	mitotic cell cycle process	GO:1903047	0.000189412	3.72259	799	487	50	15922	CCNA1,CDKN2C,CDC25B,NDE1,PTTG1,CDKN2D,KIF20A,USH1C,IGF2,CENPE,PSMB9,FSD1,SFN,CIT,FHL1,SAPCD2,CENPA,NEK11,BORA,KIF2C,PSRC1,PRKCB,CCNB2,CCNB1,NEK2,GTSE1,CDKN3,ZFP36L2,CENPF,RACGAP1,PLK1,DLGAP5,TPX2,CEP55,KIF4A,CCNA2,FOXM1,TTK,UBE2C,KIF20B,TOP2A,NDC80,NUF2,CDK1,CDCA8,KIF14,CDC25C,BCL6,BIRC5,CDC20	0
GO:BP	mitotic cell cycle	GO:0000278	0.000226898	3.64417	969	487	57	15922	CCNA1,CDKN2C,CDC25B,NDE1,PTTG1,CDKN2D,KIF20A,USH1C,TUBB2A,IGF2,CENPE,PSMB9,FSD1,SFN,CIT,FHL1,SAPCD2,CENPA,NEK11,BORA,KIF2C,PSRC1,PRKCB,SLC9A3R1,CCNB2,CCNB1,NEK2,GTSE1,CDKN3,ZFP36L2,CENPF,TUBB3,RACGAP1,PLK1,DLGAP5,TPX2,PTPN3,CEP55,KIF4A,CCNA2,FOXM1,TTK,AFAP1L2,UBE2C,KIF20B,TUBB1,TOP2A,NDC80,PAK3,NUF2,CDK1,CDCA8,KIF14,CDC25C,BCL6,BIRC5,CDC20	0
GO:BP	microtubule-based process	GO:0007017	0.000234815	3.62927	672	487	44	15922	GAS2L3,PHLDB2,NAV3,NDE1,CCDC63,HOOK2,DNAAF3,KIF20A,TUB,TUBB2A,STMN3,CENPE,FSD1,SAPCD2,STMND1,CENPA,BORA,KIF2C,PSRC1,CCNB1,NEK2,GTSE1,TRPV4,TUBB3,RACGAP1,PLK1,ASPM,DLGAP5,TPX2,TMEM108,CCDC151,KIF4A,KIF5A,TTK,KIF20B,TUBB1,NDC80,NUF2,CDK1,KIF14,CFAP61,BIRC5,TPPP3,CFAP53	0
GO:BP	regulation of muscle contraction	GO:0006937	0.000234815	3.62927	127	487	16	15922	CASQ2,GJA5,ACTN3,TNNT1,GPER1,PLCE1,TNNI3,FKBP1B,NMU,MYL2,CNN1,CHGA,ATP1A2,PDE4B,TNNT3,MYH7	1
GO:BP	actin-mediated cell contraction	GO:0070252	0.000234815	3.62927	112	487	15	15922	ACTA1,GJA5,ACTN3,TNNT1,TCAP,TNNI3,DES,MYH6,MYL2,MYBPC2,PDE4B,SCN3B,TNNT3,MYH7,KCNE5	1
GO:BP	supramolecular fiber organization	GO:0097435	0.000250104	3.60188	586	487	40	15922	NRAP,ACTA1,S100A10,TNNT1,PHLDB2,TCAP,NAV3,NDE1,HOOK2,SLIT2,JAK2,COL11A2,FCHSD1,USH1C,EFS,STMN3,COL5A3,MFAP4,FSD1,LOXL2,DES,TMSB15A,STMND1,TMSB15B,MYH6,MYL2,CCN2,KRT19,KIF2C,PSRC1,MYOM3,ARHGAP18,TRPV4,TPX2,SFRP1,PAK3,PDGFRA,TNNT3,TPPP3,CD36	0
GO:BP	musculoskeletal movement	GO:0050881	0.0002611	3.58319	39	487	9	15922	ACTN3,TNNT1,TCAP,TNNI3,STAC3,STAC,TNNT3,MYH7,STAC2	1
GO:BP	multicellular organismal movement	GO:0050879	0.0002611	3.58319	39	487	9	15922	ACTN3,TNNT1,TCAP,TNNI3,STAC3,STAC,TNNT3,MYH7,STAC2	1
GO:BP	transmembrane receptor protein tyrosine kinase signaling pathway	GO:0007169	0.000294048	3.53158	637	487	42	15922	CDH13,CDH3,SOCS2,GPER1,THBS1,PLCE1,ERBB3,IL31RA,ERFE,JAK2,EFS,IGF2,CCBE1,SPRY4,TNMD,ADAMTS12,TCIRG1,IGFBP5,FGF1,PRKCB,SLC9A3R1,ITGA1,NGFR,IGFBP3,EPHA6,ANGPT1,FGF5,PTPN3,TMEM108,ARHGEF28,FOXO6,F7,AFAP1L2,PAK3,PDGFRA,SLA,KIT,VAV3,NTRK2,SHC2,DCN,UBASH3B	0
GO:BP	actin filament-based movement	GO:0030048	0.000294048	3.53158	131	487	16	15922	ACTA1,GJA5,ACTN3,TNNT1,TCAP,TNNI3,MYO7A,DES,MYH6,MYL2,MYBPC2,PDE4B,SCN3B,TNNT3,MYH7,KCNE5	1
GO:BP	ion transport	GO:0006811	0.000294048	3.53158	1331	487	71	15922	CASQ2,GABRE,P2RX1,KCNV1,GAL,GABRB2,GPER1,CA13,PRSS8,XKR4,ATP8B3,THBS1,PLCE1,ATP2A3,GRIN3A,FKBP1B,CNIH2,ANO4,CACNA1A,SCN7A,SLC12A7,LEP,SLC7A7,SLC24A3,CLCNKB,KCNJ4,FHL1,SLC5A12,TCIRG1,GABRA2,MYLK,SLC6A2,SLC15A2,NKAIN1,ARC,SLC38A8,CA3,SLC9A3R1,STAC3,KCNC4,GPM6B,SYT5,PLCG2,STAC,TRPV4,FAM155A,BEST1,RACGAP1,SLC6A4,CALCRL,PTPN3,P2RX7,AQP1,KCNS2,CHRNE,ATP1A2,NLGN1,NLGN3,CA7,KCNF1,SCN9A,PDE4B,KCNG1,SCN3B,…	1
GO:BP	heart contraction	GO:0060047	0.000294048	3.53158	230	487	22	15922	CASQ2,GJA5,TNNT1,SGCD,SGCG,TCAP,TNNI3,ATP2A3,FKBP1B,CYP2J2,KCNJ4,DES,MYH6,MYL2,CHGA,ATP1A2,PDE4B,SCN3B,TNNT3,MYH7,ACE2,KCNE5	1
GO:BP	mitotic sister chromatid segregation	GO:0000070	0.000296016	3.52868	147	487	17	15922	PTTG1,CENPE,KIF2C,PSRC1,CCNB1,CENPF,RACGAP1,PLK1,DLGAP5,KIF4A,TTK,UBE2C,NDC80,NUF2,CDCA8,KIF14,CDC20	0
GO:BP	heart process	GO:0003015	0.00040049	3.39741	236	487	22	15922	CASQ2,GJA5,TNNT1,SGCD,SGCG,TCAP,TNNI3,ATP2A3,FKBP1B,CYP2J2,KCNJ4,DES,MYH6,MYL2,CHGA,ATP1A2,PDE4B,SCN3B,TNNT3,MYH7,ACE2,KCNE5	1
GO:BP	actin filament-based process	GO:0030029	0.000467694	3.33004	674	487	43	15922	NRAP,ACTA1,GJA5,GAS2L3,S100A10,ACTN3,TNNT1,PHLDB2,EPB41L2,TCAP,TNNI3,SLIT2,JAK2,FCHSD1,USH1C,EFS,CIT,ARHGDIB,MYO7A,DES,TMSB15A,TMSB15B,MYH6,MYL2,CCN2,KRT19,MYOM3,KLHL1,MYBPC2,ARHGAP18,GPM6B,TRPV4,RACGAP1,SFRP1,AQP1,PDE4B,PAK3,PDGFRA,SCN3B,KIT,TNNT3,MYH7,KCNE5	1
GO:BP	blood vessel development	GO:0001568	0.000523622	3.28098	546	487	37	15922	APOLD1,CDH13,GJA5,GPER1,MCAM,THBS1,TNNI3,ADAM12,SLIT2,BMPER,LEP,HSPB6,ECM1,PDE3B,CCBE1,ACTA2,NRXN3,TNMD,LOXL2,AMHR2,MYLK,JAG1,FGF1,PRKCB,NGFR,ANGPT1,CALCRL,SFRP1,AQP1,VASH2,PDGFRA,HMOX1,DCN,ITGAX,ROBO2,ENPEP,FOXS1	0
GO:BP	microtubule cytoskeleton organization	GO:0000226	0.000523622	3.28098	502	487	35	15922	GAS2L3,PHLDB2,NAV3,NDE1,CCDC63,HOOK2,DNAAF3,KIF20A,TUBB2A,STMN3,CENPE,FSD1,SAPCD2,STMND1,CENPA,BORA,KIF2C,PSRC1,CCNB1,NEK2,TRPV4,TUBB3,RACGAP1,PLK1,ASPM,TPX2,CCDC151,KIF4A,TTK,TUBB1,NDC80,NUF2,CDK1,BIRC5,TPPP3	0
GO:BP	cellular component assembly involved in morphogenesis	GO:0010927	0.000523622	3.28098	80	487	12	15922	NRAP,ACTA1,TNNT1,PHLDB2,TCAP,MYH6,MYL2,RFX2,KRT19,MYOM3,PDGFRA,TNNT3	0
GO:BP	regulation of system process	GO:0044057	0.000523622	3.28098	438	487	32	15922	CASQ2,GJA5,ACTN3,TNNT1,GAL,GPER1,PLCE1,TNNI3,ATP2A3,FKBP1B,MGLL,CYP2J2,KCNJ4,DES,NMU,MYH6,MYL2,CNN1,TMEM108,AQP1,CHGA,ATP1A2,NLGN1,NLGN3,PDE4B,STX1B,SCN3B,TNNT3,MYH7,ITGAX,ACE2,KCNE5	1
GO:BP	animal organ development	GO:0048513	0.000523622	3.28098	2235	487	104	15922	MFAP2,COL9A1,NRAP,ACTA1,GJA5,DAND5,CDH3,ACTN3,PHLDB2,SGCD,LAMB3,FSTL3,SGCG,GAL,KRT8,GPER1,PRSS8,TCAP,NDE1,THBS1,PLCE1,TNNI3,ERBB3,IL31RA,SLIT2,JAK2,COL11A2,FZD1,PTN,USH1C,LEP,PHOSPHO1,TSPEAR,IGF2,COL5A3,DOCK11,ECM1,SPRY4,ACTA2,PSMB9,ADAMTS12,LOXL2,SFN,MYO7A,FAM83D,KRT5,AKR1C3,FHL1,SAPCD2,MYLK,SPRR2G,MYH6,CTF1,MYL2,JAG1,FGF1,KRT19,COL9A3,PRKCB,SMOC1,MYOM3,SLC9A3R1,VASN,PNP,GPM6B,PLCG2,ANGPT1,TRPV4…	1
GO:BP	myofibril assembly	GO:0030239	0.000530626	3.27521	55	487	10	15922	NRAP,ACTA1,TNNT1,TCAP,MYH6,MYL2,KRT19,MYOM3,PDGFRA,TNNT3	1
GO:BP	chemical synaptic transmission	GO:0007268	0.000583299	3.23411	485	487	34	15922	HRH2,CALB2,GABRE,NQO1,GABRB2,GPER1,PDYN,GRIN3A,CACNA1A,PTN,SLC12A7,FCHSD1,RIMS4,HRH1,GPR176,GABRA2,NMU,SLC6A2,ARC,STAC3,KCNC4,SYT5,TMEM108,CHRNE,ATP1A2,KIF5A,NLGN1,NLGN3,PCDHB5,STX1B,RAPSN,GABRA4,NTRK2,CDC20	0
GO:BP	anterograde trans-synaptic signaling	GO:0098916	0.000583299	3.23411	485	487	34	15922	HRH2,CALB2,GABRE,NQO1,GABRB2,GPER1,PDYN,GRIN3A,CACNA1A,PTN,SLC12A7,FCHSD1,RIMS4,HRH1,GPR176,GABRA2,NMU,SLC6A2,ARC,STAC3,KCNC4,SYT5,TMEM108,CHRNE,ATP1A2,KIF5A,NLGN1,NLGN3,PCDHB5,STX1B,RAPSN,GABRA4,NTRK2,CDC20	0
GO:BP	vasculature development	GO:0001944	0.000584593	3.23315	573	487	38	15922	APOLD1,CDH13,GJA5,GPER1,MCAM,THBS1,TNNI3,ADAM12,SLIT2,BMPER,LEP,HSPB6,ECM1,PDE3B,CCBE1,ACTA2,NRXN3,TNMD,LOXL2,AMHR2,MYLK,JAG1,FGF1,PRKCB,NGFR,ANGPT1,CALCRL,SFRP1,AQP1,VASH2,PDGFRA,HMOX1,KIT,DCN,ITGAX,ROBO2,ENPEP,FOXS1	0
GO:BP	regulation of mitotic sister chromatid separation	GO:0010965	0.000584593	3.23315	56	487	10	15922	PTTG1,CENPE,CCNB1,CENPF,PLK1,DLGAP5,TTK,UBE2C,NDC80,CDC20	0
GO:BP	synaptic signaling	GO:0099536	0.000589024	3.22987	508	487	35	15922	HRH2,CALB2,GABRE,NQO1,GABRB2,GPER1,PDYN,GRIN3A,CACNA1A,PTN,SLC12A7,FCHSD1,RIMS4,HRH1,GPR176,GABRA2,NMU,SLC6A2,ARC,STAC3,KCNC4,SYT5,TMEM108,CHRNE,KPNA2,ATP1A2,KIF5A,NLGN1,NLGN3,PCDHB5,STX1B,RAPSN,GABRA4,NTRK2,CDC20	0
GO:BP	cardiovascular system development	GO:0072358	0.000635938	3.19659	576	487	38	15922	APOLD1,CDH13,GJA5,GPER1,MCAM,THBS1,TNNI3,ADAM12,SLIT2,BMPER,LEP,HSPB6,ECM1,PDE3B,CCBE1,ACTA2,NRXN3,TNMD,LOXL2,AMHR2,MYLK,JAG1,FGF1,PRKCB,NGFR,ANGPT1,CALCRL,SFRP1,AQP1,VASH2,PDGFRA,HMOX1,KIT,DCN,ITGAX,ROBO2,ENPEP,FOXS1	0
GO:BP	sister chromatid segregation	GO:0000819	0.000641114	3.19306	176	487	18	15922	PTTG1,CENPE,KIF2C,PSRC1,CCNB1,CENPF,RACGAP1,PLK1,DLGAP5,KIF4A,TTK,UBE2C,TOP2A,NDC80,NUF2,CDCA8,KIF14,CDC20	0
GO:BP	metaphase plate congression	GO:0051310	0.000641114	3.19306	57	487	10	15922	CENPE,FAM83D,KIF2C,PSRC1,CCNB1,CENPF,NDC80,NUF2,CDCA8,KIF14	0
GO:BP	trans-synaptic signaling	GO:0099537	0.000669848	3.17402	491	487	34	15922	HRH2,CALB2,GABRE,NQO1,GABRB2,GPER1,PDYN,GRIN3A,CACNA1A,PTN,SLC12A7,FCHSD1,RIMS4,HRH1,GPR176,GABRA2,NMU,SLC6A2,ARC,STAC3,KCNC4,SYT5,TMEM108,CHRNE,ATP1A2,KIF5A,NLGN1,NLGN3,PCDHB5,STX1B,RAPSN,GABRA4,NTRK2,CDC20	0
GO:BP	ion transmembrane transport	GO:0034220	0.000707818	3.15008	834	487	49	15922	CASQ2,GABRE,KCNV1,GAL,GABRB2,GPER1,THBS1,PLCE1,ATP2A3,FKBP1B,CNIH2,ANO4,CACNA1A,SCN7A,SLC12A7,SLC7A7,SLC24A3,CLCNKB,KCNJ4,FHL1,TCIRG1,GABRA2,ARC,SLC38A8,SLC9A3R1,STAC3,KCNC4,PLCG2,STAC,TRPV4,FAM155A,BEST1,PTPN3,P2RX7,KCNS2,CHRNE,ATP1A2,NLGN1,NLGN3,KCNF1,SCN9A,PDE4B,KCNG1,SCN3B,GABRA4,STAC2,KCNE5,NALCN,UBASH3B	0
GO:BP	mitotic sister chromatid separation	GO:0051306	0.000717294	3.1443	58	487	10	15922	PTTG1,CENPE,CCNB1,CENPF,PLK1,DLGAP5,TTK,UBE2C,NDC80,CDC20	0
GO:BP	nuclear division	GO:0000280	0.000729782	3.13681	348	487	27	15922	CCNA1,NDE1,PTTG1,IGF2,CENPE,BORA,KIF2C,PSRC1,CCNB1,NEK2,CENPF,RACGAP1,PLK1,DLGAP5,TPX2,KIF4A,TTK,UBE2C,KIF20B,TOP2A,NDC80,NUF2,CDCA8,KIF14,CDC25C,BIRC5,CDC20	0
GO:BP	biological adhesion	GO:0022610	0.000729782	3.13681	1129	487	61	15922	CDH13,TNC,S100A10,CDH3,ACTN3,CSPG5,PHLDB2,LAMB3,FSTL3,CDH24,SPON1,MCAM,THBS1,ERBB3,PLXNC1,JAK2,PLAU,IL32,MMP24,LEP,RADIL,IGF2,PDE3B,IGSF9,POSTN,NRXN3,ADAMTS12,LOXL2,ARHGDIB,TROAP,ARVCF,TNFRSF13C,CNTN1,JAG1,CCN2,AZGP1,ITGA1,IGFBP7,DUSP26,PNP,GPM6B,ANGPT1,ITGA10,TRPV4,SFRP1,ITGA2,FBLN1,NLGN1,NLGN3,PCDHB5,GBP1,PAK3,PDGFRA,KIF14,KIT,BCL6,ITGAX,ACE2,ROBO2,UBASH3B,CD36	0
GO:BP	inorganic ion transmembrane transport	GO:0098660	0.000763672	3.11709	584	487	38	15922	CASQ2,GABRE,KCNV1,GAL,GABRB2,GPER1,PLCE1,ATP2A3,FKBP1B,CACNA1A,SCN7A,SLC12A7,SLC24A3,KCNJ4,FHL1,TCIRG1,GABRA2,SLC9A3R1,STAC3,KCNC4,PLCG2,STAC,TRPV4,FAM155A,PTPN3,P2RX7,KCNS2,ATP1A2,KCNF1,SCN9A,PDE4B,KCNG1,SCN3B,GABRA4,STAC2,KCNE5,NALCN,UBASH3B	0
GO:BP	regulation of chromosome segregation	GO:0051983	0.0008105	3.09125	100	487	13	15922	PTTG1,CENPE,KIF2C,CCNB1,NEK2,CENPF,RACGAP1,PLK1,DLGAP5,TTK,UBE2C,NDC80,CDC20	0
GO:BP	actomyosin structure organization	GO:0031032	0.000839538	3.07596	164	487	17	15922	NRAP,ACTA1,S100A10,TNNT1,PHLDB2,EPB41L2,TCAP,CIT,MYH6,MYL2,CCN2,KRT19,MYOM3,RACGAP1,SFRP1,PDGFRA,TNNT3	1
GO:BP	cardiac muscle contraction	GO:0060048	0.00086949	3.06074	116	487	14	15922	CASQ2,GJA5,TNNT1,TCAP,TNNI3,FKBP1B,MYH6,CHGA,ATP1A2,PDE4B,SCN3B,TNNT3,MYH7,KCNE5	1
GO:BP	regulation of chromosome separation	GO:1905818	0.000881687	3.05469	60	487	10	15922	PTTG1,CENPE,CCNB1,CENPF,PLK1,DLGAP5,TTK,UBE2C,NDC80,CDC20	0
GO:BP	extracellular matrix organization	GO:0030198	0.000901837	3.04487	294	487	24	15922	MFAP2,COL9A1,TNC,PHLDB2,LAMB3,THBS1,MMP23B,ADAM12,COL11A2,MMP24,COL5A3,POSTN,MFAP4,LOXL2,TLL2,COL9A3,ITGA1,GPM6B,MMP11,ITGA10,ITGA2,TLL1,DCN,ITGAX	1
GO:BP	extracellular structure organization	GO:0043062	0.000940852	3.02648	295	487	24	15922	MFAP2,COL9A1,TNC,PHLDB2,LAMB3,THBS1,MMP23B,ADAM12,COL11A2,MMP24,COL5A3,POSTN,MFAP4,LOXL2,TLL2,COL9A3,ITGA1,GPM6B,MMP11,ITGA10,ITGA2,TLL1,DCN,ITGAX	1
GO:BP	regulation of multicellular organismal process	GO:0051239	0.00101309	2.99435	2568	487	114	15922	MFAP2,CASQ2,APOLD1,GJA5,DAND5,CDH3,ACTN3,TNNT1,PHLDB2,FSTL3,GAL,GPER1,IKBKE,NAV3,THBS1,PLCE1,TNNI3,ATP2A3,NLRC5,ADAM12,PLXNC1,FKBP1B,SLIT2,ATOH8,JAK2,PLAU,MGLL,FZD1,PTN,CYP2J2,ZNF423,BMPER,LEP,HSPB6,PACSIN1,ECM1,PDE3B,CCBE1,PSMB9,TNMD,ADAMTS12,LOXL2,SFN,ARHGDIB,KCNJ4,DES,RNF125,SAPCD2,NMU,MAFF,MYH6,MYL2,JAG1,FGF1,ARC,PRKCB,SMOC1,SYNDIG1,VASN,NGFR,PNP,YBX2,GPM6B,PLCG2,ANGPT1,CNN1,TRPV4,ZFP36L2,SNA…	1
GO:BP	mitotic spindle organization	GO:0007052	0.00101492	2.99357	103	487	13	15922	CENPE,FSD1,BORA,PSRC1,CCNB1,RACGAP1,PLK1,TPX2,KIF4A,TTK,NDC80,NUF2,BIRC5	0
GO:BP	cell adhesion	GO:0007155	0.00101874	2.99194	1122	487	60	15922	CDH13,TNC,S100A10,CDH3,ACTN3,CSPG5,PHLDB2,LAMB3,FSTL3,CDH24,SPON1,MCAM,THBS1,ERBB3,PLXNC1,JAK2,PLAU,IL32,MMP24,LEP,RADIL,IGF2,PDE3B,IGSF9,POSTN,NRXN3,ADAMTS12,LOXL2,ARHGDIB,TROAP,ARVCF,TNFRSF13C,CNTN1,JAG1,CCN2,AZGP1,ITGA1,IGFBP7,DUSP26,PNP,GPM6B,ANGPT1,ITGA10,TRPV4,SFRP1,ITGA2,FBLN1,NLGN1,NLGN3,PCDHB5,GBP1,PAK3,PDGFRA,KIF14,KIT,BCL6,ITGAX,ROBO2,UBASH3B,CD36	0
GO:BP	mitotic nuclear envelope disassembly	GO:0007077	0.00112303	2.94961	12	487	5	15922	PRKCB,CCNB2,CCNB1,PLK1,CDK1	0
GO:BP	animal organ morphogenesis	GO:0009887	0.00112303	2.94961	621	487	39	15922	MFAP2,COL9A1,ACTA1,GJA5,LAMB3,TCAP,TNNI3,SLIT2,FZD1,PTN,USH1C,TSPEAR,ACTA2,PSMB9,MYO7A,FHL1,SAPCD2,MYLK,MYH6,MYL2,JAG1,FGF1,MYOM3,SLC9A3R1,TRPV4,SNAI1,SLC6A4,NTN3,ASPN,AQP3,ITGA2,TMEFF1,AQP1,PDGFRA,MYH7,DCN,ITGAX,ROBO2,PROM1	1
GO:BP	regulation of membrane potential	GO:0042391	0.00121378	2.91586	321	487	25	15922	CASQ2,GJA5,GABRE,GABRB2,GPER1,CACNA1A,SCN7A,RIMS4,FHL1,GABRA2,PTPN3,P2RX7,TMEM108,CHRNE,ATP1A2,NLGN1,NLGN3,SCN9A,STX1B,SCN3B,GABRA4,DCN,KCNE5,NALCN,CD36	0
GO:BP	organelle fission	GO:0048285	0.00153883	2.81281	388	487	28	15922	CCNA1,NDE1,PTTG1,IGF2,CENPE,BORA,KIF2C,PSRC1,CCNB1,NEK2,CENPF,RACGAP1,PLK1,DLGAP5,TPX2,KIF4A,TTK,UBE2C,KIF20B,TOP2A,NDC80,NUF2,CDCA8,KIF14,CDC25C,DCN,BIRC5,CDC20	0
GO:BP	regulation of mitotic metaphase/anaphase transition	GO:0030071	0.00153883	2.81281	52	487	9	15922	CENPE,CCNB1,CENPF,PLK1,DLGAP5,TTK,UBE2C,NDC80,CDC20	0
GO:BP	nuclear chromosome segregation	GO:0098813	0.00168322	2.77386	230	487	20	15922	PTTG1,CENPE,FAM83D,KIF2C,PSRC1,CCNB1,NEK2,CENPF,RACGAP1,PLK1,DLGAP5,KIF4A,TTK,UBE2C,TOP2A,NDC80,NUF2,CDCA8,KIF14,CDC20	0
GO:BP	regulation of metaphase/anaphase transition of cell cycle	GO:1902099	0.00175143	2.75661	53	487	9	15922	CENPE,CCNB1,CENPF,PLK1,DLGAP5,TTK,UBE2C,NDC80,CDC20	0
GO:BP	metaphase/anaphase transition of mitotic cell cycle	GO:0007091	0.00202059	2.69452	54	487	9	15922	CENPE,CCNB1,CENPF,PLK1,DLGAP5,TTK,UBE2C,NDC80,CDC20	0
GO:BP	metaphase/anaphase transition of cell cycle	GO:0044784	0.00224198	2.64937	55	487	9	15922	CENPE,CCNB1,CENPF,PLK1,DLGAP5,TTK,UBE2C,NDC80,CDC20	0
GO:BP	regulation of ion transport	GO:0043269	0.00224198	2.64937	463	487	31	15922	CASQ2,GABRE,GAL,GPER1,PRSS8,THBS1,FKBP1B,CNIH2,KCNJ4,FHL1,MYLK,NKAIN1,ARC,SLC9A3R1,STAC3,GPM6B,SYT5,STAC,PTPN3,P2RX7,KCNS2,ATP1A2,NLGN1,NLGN3,PDE4B,KCNG1,SCN3B,ACE2,STAC2,KCNE5,UBASH3B	0
GO:BP	regulation of mitotic sister chromatid segregation	GO:0033047	0.00224198	2.64937	68	487	10	15922	PTTG1,CENPE,CCNB1,CENPF,PLK1,DLGAP5,TTK,UBE2C,NDC80,CDC20	0
GO:BP	cation transmembrane transport	GO:0098655	0.00224198	2.64937	620	487	38	15922	CASQ2,KCNV1,GAL,GPER1,PLCE1,ATP2A3,FKBP1B,CNIH2,CACNA1A,SCN7A,SLC12A7,SLC24A3,KCNJ4,FHL1,TCIRG1,ARC,SLC9A3R1,STAC3,KCNC4,PLCG2,STAC,TRPV4,FAM155A,PTPN3,P2RX7,KCNS2,ATP1A2,NLGN1,NLGN3,KCNF1,SCN9A,PDE4B,KCNG1,SCN3B,STAC2,KCNE5,NALCN,UBASH3B	1
GO:BP	membrane disassembly	GO:0030397	0.00228684	2.64076	14	487	5	15922	PRKCB,CCNB2,CCNB1,PLK1,CDK1	0
GO:BP	nuclear envelope disassembly	GO:0051081	0.00228684	2.64076	14	487	5	15922	PRKCB,CCNB2,CCNB1,PLK1,CDK1	0
GO:BP	regulation of transmembrane transport	GO:0034762	0.00228684	2.64076	378	487	27	15922	CASQ2,GAL,GPER1,THBS1,FKBP1B,CNIH2,ERFE,LEP,KCNJ4,FHL1,ARC,PRKCB,SLC9A3R1,STAC3,STAC,PTPN3,P2RX7,KCNS2,ATP1A2,NLGN1,NLGN3,PDE4B,KCNG1,SCN3B,STAC2,KCNE5,UBASH3B	0
GO:BP	chromosome separation	GO:0051304	0.00234391	2.63006	83	487	11	15922	PTTG1,CENPE,CCNB1,CENPF,PLK1,DLGAP5,TTK,UBE2C,TOP2A,NDC80,CDC20	0
GO:BP	regulation of ion transmembrane transport	GO:0034765	0.00249163	2.60352	318	487	24	15922	CASQ2,GAL,GPER1,THBS1,FKBP1B,CNIH2,KCNJ4,FHL1,ARC,SLC9A3R1,STAC3,STAC,PTPN3,P2RX7,KCNS2,ATP1A2,NLGN1,NLGN3,PDE4B,KCNG1,SCN3B,STAC2,KCNE5,UBASH3B	0
GO:BP	transmembrane transport	GO:0055085	0.00252485	2.59776	1115	487	58	15922	CASQ2,GABRE,KCNV1,GAL,GABRB2,GPER1,THBS1,PLCE1,ATP2A3,FKBP1B,CNIH2,ERFE,ANO4,CACNA1A,SCN7A,SLC12A7,LEP,SLC7A7,SLC24A3,ABCC6,PSMB9,CLCNKB,KCNJ4,FHL1,TCIRG1,GABRA2,SLC15A2,ARC,PRKCB,SLC38A8,AZGP1,SLC9A3R1,STAC3,KCNC4,PLCG2,STAC,TRPV4,FAM155A,BEST1,PTPN3,P2RX7,AQP1,KCNS2,CHRNE,SLC28A3,ATP1A2,NLGN1,NLGN3,KCNF1,SCN9A,PDE4B,KCNG1,SCN3B,GABRA4,STAC2,KCNE5,NALCN,UBASH3B	0
GO:BP	regulation of striated muscle contraction	GO:0006942	0.0025394	2.59527	84	487	11	15922	CASQ2,GJA5,ACTN3,TNNI3,FKBP1B,MYL2,CHGA,ATP1A2,PDE4B,TNNT3,MYH7	1
GO:BP	chromosome segregation	GO:0007059	0.00257958	2.58845	279	487	22	15922	NDE1,PTTG1,CENPE,FAM83D,NEK11,KIF2C,PSRC1,CCNB1,NEK2,CENPF,RACGAP1,PLK1,DLGAP5,KIF4A,TTK,UBE2C,TOP2A,NDC80,NUF2,CDCA8,KIF14,CDC20	0
GO:BP	establishment of localization in cell	GO:0051649	0.00257958	2.58845	447	487	30	15922	CASQ2,CDH3,GPER1,NDE1,PLCE1,FKBP1B,CNIH2,CENPE,FAM83D,SAPCD2,CENPA,KIF2C,PSRC1,SLC9A3R1,CCNB1,PLCG2,TRPV4,FAM155A,CENPF,PLK1,DLGAP5,P2RX7,ATP1A2,KIF5A,NLGN1,NDC80,NUF2,CDCA8,KIF14,UBASH3B	0
GO:BP	attachment of spindle microtubules to kinetochore	GO:0008608	0.00260706	2.58385	33	487	7	15922	CENPE,KIF2C,CCNB1,NEK2,RACGAP1,NDC80,NUF2	0
GO:BP	membrane depolarization	GO:0051899	0.0028442	2.54604	71	487	10	15922	GJA5,CACNA1A,SCN7A,FHL1,PTPN3,P2RX7,ATP1A2,SCN9A,SCN3B,DCN	0
GO:BP	cellular component organization	GO:0016043	0.0030325	2.5182	5501	487	209	15922	MFAP2,MYOF,PRR16,COL9A1,CASQ2,NRAP,ACTA1,PIF1,CDH13,HOPX,TNC,GJA5,GAS2L3,S100A10,CCNA1,CDKN2C,CDH3,PHF19,COLEC12,SOCS2,ACTN3,TNNT1,CSPG5,PHLDB2,LAMB3,EPB41L2,LIX1,GABRB2,GAP43,GPER1,NECAB2,CDH24,XKR4,TCAP,IKBKE,NAV3,NDE1,CCDC63,ATP8B3,SKAP2,THBS1,PLCE1,SEMA5B,MMP23B,ADAM12,PTTG1,CDKN2D,PLXNC1,HOOK2,CNIH2,SLIT2,DNAAF3,JAK2,SRPK3,COL11A2,FZD1,PTN,SLC12A7,MMP24,EYA4,FCHSD1,KIF20A,HIST1H1C,USH1C,TUB,…	0
GO:BP	kinetochore organization	GO:0051383	0.0030325	2.5182	15	487	5	15922	CENPE,CENPA,CENPF,NDC80,NUF2	0
GO:BP	cell development	GO:0048468	0.00318023	2.49754	1361	487	67	15922	MYOF,NRAP,ACTA1,S100A10,TNNT1,CSPG5,LAMB3,GAP43,GPER1,TCAP,CCDC63,SEMA5B,PLXNC1,SLIT2,FZD1,PTN,USH1C,RADIL,PACSIN1,STMN3,IGSF9,ACTA2,NRXN3,TNMD,MYO7A,STMND1,MYH6,MYL2,JAG1,RFX2,KRT19,ARC,MYOM3,NGFR,KLHL1,CDNF,EPHA6,GPM6B,TRPV4,SEMA3D,TUBB3,SPTBN2,SLITRK4,DOK6,NTN3,TMEM108,FOXO6,TMEFF1,FBLN1,KIF5A,NLGN1,NLGN3,KIF20B,STX1B,GBP1,PAK3,PDGFRA,CDK1,KIF14,GPRIN1,KIT,TNNT3,NTRK2,TDRD5,ROBO2,ZNF804A,DRAXIN	1
GO:BP	regulation of mitotic nuclear division	GO:0007088	0.00320349	2.49438	152	487	15	15922	PTTG1,IGF2,CENPE,BORA,CCNB1,NEK2,CENPF,PLK1,DLGAP5,TTK,UBE2C,KIF20B,NDC80,CDC25C,CDC20	0
GO:BP	mitotic metaphase plate congression	GO:0007080	0.00324089	2.48934	46	487	8	15922	CENPE,KIF2C,PSRC1,CCNB1,NDC80,NUF2,CDCA8,KIF14	0
GO:BP	regulation of signaling	GO:0023051	0.00331156	2.47997	2947	487	124	15922	CASQ2,CDH13,GJA5,CALB2,GLP1R,DAND5,CDH3,TNFAIP8L1,SOCS2,ACTN3,RGS6,FSTL3,GAL,GPER1,NECAB2,DAPK2,TAFA4,IKBKE,THBS1,PLCE1,ATP2A3,NLRC5,GRIN3A,ERBB3,IL31RA,CDKN2D,PIK3AP1,FKBP1B,CNIH2,SLIT2,ERFE,JAK2,PLAU,DLK1,MGLL,LEFTY2,CACNA1A,PTN,ZNF423,BMPER,EYA4,PEAR1,LEP,RIMS4,TSPEAR,IGF2,CCDC3,STMN3,LTBP4,ECM1,PDE3B,CCBE1,SPRY4,PSMB9,ARAP3,TNMD,ADAMTS12,SFN,ARHGDIB,FAM83D,AKR1C3,RNF125,CRLF1,IGFBP5,NMU,CNRIP…	1
GO:BP	spindle organization	GO:0007051	0.00335438	2.47439	153	487	15	15922	CENPE,FSD1,BORA,PSRC1,CCNB1,NEK2,RACGAP1,PLK1,ASPM,TPX2,KIF4A,TTK,NDC80,NUF2,BIRC5	0
GO:BP	regulation of molecular function	GO:0065009	0.00343805	2.46369	2238	487	99	15922	XRCC4,CASQ2,PIF1,GLP1R,S100A10,CCNA1,CDKN2C,CDH3,PKIG,RGS6,GAL,GPER1,TAFA4,THBS1,PLCE1,TNNI3,ATP2A3,NLRC5,ERBB3,SYTL2,CDKN2D,PLXNC1,FKBP1B,CNIH2,JAK2,PLAU,FZD1,LEP,IGF2,STMN3,DOCK11,ECM1,SPRY4,CENPE,PSMB9,SFN,FHL1,SERPINB7,TRIM14,CNRIP1,BORA,MYH6,FGF1,PSRC1,ARC,PRKCB,AR,SLC9A3R1,CCNB2,ITGA1,CCNB1,DUSP26,STAC3,NGFR,TCEAL7,NEK2,EPHA6,STAC,ANGPT1,CDKN3,EGLN3,CYGB,PLK1,ABRA,NOSTRIN,TPX2,SFRP1,PTPN3,T…	1
GO:BP	neuron projection development	GO:0031175	0.0035906	2.44483	666	487	39	15922	GAP43,SEMA5B,PLXNC1,SLIT2,FZD1,PTN,USH1C,PACSIN1,STMN3,IGSF9,NRXN3,STMND1,ARC,NGFR,KLHL1,CDNF,EPHA6,GPM6B,TRPV4,SEMA3D,TUBB3,SPTBN2,SLITRK4,DOK6,NTN3,TMEM108,FOXO6,TMEFF1,KIF5A,NLGN1,NLGN3,KIF20B,STX1B,PAK3,GPRIN1,NTRK2,ROBO2,ZNF804A,DRAXIN	0
GO:BP	regulation of cellular component organization	GO:0051128	0.0035906	2.44483	2020	487	91	15922	PIF1,CDH13,S100A10,CDKN2C,PHF19,SOCS2,CSPG5,PHLDB2,GAP43,GPER1,NECAB2,NAV3,THBS1,PLCE1,PTTG1,CDKN2D,PLXNC1,SLIT2,FZD1,PTN,FCHSD1,HIST1H1C,USH1C,PACSIN1,IGF2,STMN3,LTBP4,DOCK11,CENPE,FSD1,SFN,ARHGDIB,FHL1,CISH,TMSB15A,STMND1,TMSB15B,BORA,MYL2,FRMPD4,CCN2,PSRC1,ARC,AR,SYNDIG1,SLC9A3R1,CCNB1,NGFR,NEK2,ARHGAP18,GPM6B,ANGPT1,TRPV4,SNAI1,SEMA3D,CENPF,PLK1,SLITRK4,DLGAP5,TPX2,SFRP1,P2RX7,FOXO6,CCDC151,F…	0
GO:BP	cell population proliferation	GO:0008283	0.0035906	2.44483	1422	487	69	15922	CDH13,CDKN2C,CDH3,CDC25B,GPER1,THBS1,ERBB3,IL31RA,CDKN2D,ATOH8,JAK2,PTN,BMPER,LEP,IGF2,ECM1,TNMD,LOXL2,FAM83D,AKR1C3,CRLF1,TCIRG1,IGFBP5,SAPCD2,OSMR,TNFRSF13C,CTF1,JAG1,TNFRSF9,FGF1,AR,ADAMTS8,PODN,AZGP1,SLC9A3R1,ITGA1,IGFBP7,NGFR,IGFBP3,PNP,ANGPT1,CNN1,CDKN3,FGF5,EGLN3,CBFA2T3,RACGAP1,SFRP1,AQP1,FBLN1,FOXM1,TTK,VASH2,KIF20B,PDGFRA,KIF14,HMOX1,SLA,CDC25C,KIT,VAV3,ALDH1A2,NTRK2,BCL6,ITGAX,ACE2,BIR…	1
GO:BP	cation transport	GO:0006812	0.0035906	2.44483	884	487	48	15922	CASQ2,KCNV1,GAL,GPER1,PRSS8,PLCE1,ATP2A3,GRIN3A,FKBP1B,CNIH2,CACNA1A,SCN7A,SLC12A7,SLC24A3,KCNJ4,FHL1,TCIRG1,MYLK,SLC6A2,NKAIN1,ARC,SLC9A3R1,STAC3,KCNC4,GPM6B,SYT5,PLCG2,STAC,TRPV4,FAM155A,SLC6A4,CALCRL,PTPN3,P2RX7,AQP1,KCNS2,ATP1A2,NLGN1,NLGN3,KCNF1,SCN9A,PDE4B,KCNG1,SCN3B,STAC2,KCNE5,NALCN,UBASH3B	1
GO:BP	metal ion transport	GO:0030001	0.0035906	2.44483	690	487	40	15922	CASQ2,KCNV1,GAL,GPER1,PRSS8,PLCE1,ATP2A3,GRIN3A,FKBP1B,CACNA1A,SCN7A,SLC12A7,SLC24A3,KCNJ4,FHL1,TCIRG1,MYLK,NKAIN1,SLC9A3R1,STAC3,KCNC4,PLCG2,STAC,TRPV4,FAM155A,CALCRL,PTPN3,P2RX7,AQP1,KCNS2,ATP1A2,KCNF1,SCN9A,PDE4B,KCNG1,SCN3B,STAC2,KCNE5,NALCN,UBASH3B	1
GO:BP	regulation of cell population proliferation	GO:0042127	0.0035906	2.44483	1265	487	63	15922	CDH13,CDKN2C,CDH3,CDC25B,GPER1,THBS1,ERBB3,IL31RA,CDKN2D,ATOH8,JAK2,PTN,LEP,IGF2,ECM1,TNMD,AKR1C3,CRLF1,TCIRG1,IGFBP5,SAPCD2,OSMR,TNFRSF13C,CTF1,JAG1,TNFRSF9,FGF1,AR,ADAMTS8,PODN,AZGP1,SLC9A3R1,ITGA1,IGFBP7,NGFR,IGFBP3,PNP,ANGPT1,CNN1,CDKN3,FGF5,EGLN3,CBFA2T3,SFRP1,AQP1,FBLN1,FOXM1,TTK,VASH2,KIF20B,PDGFRA,KIF14,HMOX1,SLA,KIT,VAV3,ALDH1A2,NTRK2,BCL6,ITGAX,ACE2,BIRC5,IFITM1	1
GO:BP	inorganic cation transmembrane transport	GO:0098662	0.00361532	2.44185	550	487	34	15922	CASQ2,KCNV1,GAL,GPER1,PLCE1,ATP2A3,FKBP1B,CACNA1A,SCN7A,SLC12A7,SLC24A3,KCNJ4,FHL1,TCIRG1,SLC9A3R1,STAC3,KCNC4,PLCG2,STAC,TRPV4,FAM155A,PTPN3,P2RX7,KCNS2,ATP1A2,KCNF1,SCN9A,PDE4B,KCNG1,SCN3B,STAC2,KCNE5,NALCN,UBASH3B	0
GO:BP	regulation of cell communication	GO:0010646	0.00363428	2.43958	2903	487	122	15922	CASQ2,CDH13,GJA5,CALB2,GLP1R,DAND5,CDH3,TNFAIP8L1,SOCS2,ACTN3,RGS6,FSTL3,GAL,GPER1,NECAB2,DAPK2,TAFA4,IKBKE,THBS1,PLCE1,NLRC5,GRIN3A,ERBB3,IL31RA,CDKN2D,PIK3AP1,FKBP1B,CNIH2,SLIT2,ERFE,JAK2,PLAU,DLK1,MGLL,LEFTY2,CACNA1A,PTN,ZNF423,BMPER,EYA4,PEAR1,LEP,RIMS4,TSPEAR,IGF2,CCDC3,STMN3,LTBP4,ECM1,PDE3B,CCBE1,SPRY4,PSMB9,ARAP3,TNMD,ADAMTS12,SFN,ARHGDIB,FAM83D,AKR1C3,RNF125,CRLF1,IGFBP5,NMU,CNRIP1,CTF1,…	0
GO:BP	cell-substrate adhesion	GO:0031589	0.00363428	2.43958	269	487	21	15922	CDH13,S100A10,ACTN3,CSPG5,PHLDB2,LAMB3,THBS1,JAK2,PLAU,RADIL,ADAMTS12,JAG1,ITGA1,GPM6B,ITGA10,SFRP1,ITGA2,FBLN1,GBP1,KIF14,CD36	0
GO:BP	regulation of ion transmembrane transporter activity	GO:0032412	0.00363428	2.43958	230	487	19	15922	CASQ2,GAL,FKBP1B,CNIH2,FHL1,ARC,SLC9A3R1,STAC3,STAC,PTPN3,KCNS2,ATP1A2,NLGN1,NLGN3,PDE4B,KCNG1,SCN3B,STAC2,KCNE5	0
GO:BP	angiogenesis	GO:0001525	0.00363428	2.43958	460	487	30	15922	APOLD1,CDH13,GJA5,MCAM,THBS1,ADAM12,SLIT2,BMPER,LEP,HSPB6,ECM1,PDE3B,CCBE1,NRXN3,TNMD,LOXL2,JAG1,FGF1,PRKCB,NGFR,ANGPT1,CALCRL,SFRP1,AQP1,VASH2,PDGFRA,HMOX1,DCN,ITGAX,ENPEP	0
GO:BP	signal transduction	GO:0007165	0.00363428	2.43958	5280	487	201	15922	CASQ2,CDH13,HRH2,GLP1R,GABRE,DAND5,GNG12,CDH3,TNFAIP8L1,COLEC12,SOCS2,ACTN3,P2RX1,RGS6,FSTL3,GAL,GPR50,PGR,GABRB2,GAP43,NXPH4,GPER1,PDYN,NECAB2,DAPK2,TAFA4,NMB,ADGRL4,IKBKE,SKAP2,THBS1,PLCE1,TNNI3,ATP2A3,NLRC5,GRIN3A,ERBB3,IL31RA,VIPR2,CDKN2D,PLXNC1,PIK3AP1,FKBP1B,CNIH2,SLIT2,ERFE,ATOH8,JAK2,PLAU,SRPK3,DLK1,MGLL,LEFTY2,FZD1,IL32,PTN,ZNF423,BMPER,EYA4,PEAR1,LEP,EFS,ELK3,TSPEAR,IGF2,RASL10A,CCDC3,S…	1
GO:BP	negative regulation of mitotic sister chromatid separation	GO:2000816	0.00382832	2.41699	36	487	7	15922	PTTG1,CCNB1,CENPF,PLK1,TTK,NDC80,CDC20	0
GO:BP	positive regulation of developmental process	GO:0051094	0.00413722	2.38329	1018	487	53	15922	S100A10,ACTN3,CSPG5,PHLDB2,GAL,GPER1,SULT1E1,THBS1,ADAM12,PLXNC1,SLIT2,ATOH8,FZD1,PTN,BMPER,LEP,HSPB6,PACSIN1,ECM1,LOXL2,SFN,JAG1,FGF1,CCN2,PRKCB,AR,SYNDIG1,NGFR,IGFBP3,PNP,GPM6B,SNAI1,SFRP1,P2RX7,FOXO6,AQP1,NLGN1,MIXL1,NLGN3,VASH2,KIF20B,HMOX1,KIT,NTRK2,BCL6,DCN,ITGAX,ROBO2,IFITM1,ZNF804A,CDC20,CD36,PROM1	1
GO:BP	negative regulation of chromosome separation	GO:1905819	0.00448445	2.34829	37	487	7	15922	PTTG1,CCNB1,CENPF,PLK1,TTK,NDC80,CDC20	0
GO:BP	retinoic acid biosynthetic process	GO:0002138	0.00448445	2.34829	4	487	3	15922	AKR1C3,DHRS9,ALDH1A2	0
GO:BP	regulation of transmembrane transporter activity	GO:0022898	0.00463362	2.33408	235	487	19	15922	CASQ2,GAL,FKBP1B,CNIH2,FHL1,ARC,SLC9A3R1,STAC3,STAC,PTPN3,KCNS2,ATP1A2,NLGN1,NLGN3,PDE4B,KCNG1,SCN3B,STAC2,KCNE5	0
GO:BP	blood vessel morphogenesis	GO:0048514	0.00466814	2.33086	514	487	32	15922	APOLD1,CDH13,GJA5,MCAM,THBS1,TNNI3,ADAM12,SLIT2,BMPER,LEP,HSPB6,ECM1,PDE3B,CCBE1,NRXN3,TNMD,LOXL2,MYLK,JAG1,FGF1,PRKCB,NGFR,ANGPT1,CALCRL,SFRP1,AQP1,VASH2,PDGFRA,HMOX1,DCN,ITGAX,ENPEP	0
GO:BP	regulation of nuclear division	GO:0051783	0.00501419	2.2998	161	487	15	15922	PTTG1,IGF2,CENPE,BORA,CCNB1,NEK2,CENPF,PLK1,DLGAP5,TTK,UBE2C,KIF20B,NDC80,CDC25C,CDC20	0
GO:BP	locomotion	GO:0040011	0.00511955	2.29077	1635	487	76	15922	CDH13,PHLDB2,CD248,LAMB3,GAP43,GPER1,DAPK2,TAFA4,NAV3,NDE1,THBS1,ERBB3,SEMA5B,PLXNC1,SLIT2,ATOH8,PLAU,PTN,BMPER,EFS,SLC7A7,TUBB2A,IGSF9,NRXN3,ADAMTS12,LOXL2,ARHGDIB,FAM83D,TMSB15A,IGFBP5,TMSB15B,MYLK,JAG1,FGF1,ARC,PODN,IGFBP3,ARHGAP18,EPHA6,PLCG2,GTSE1,ANGPT1,SNAI1,SEMA3D,TUBB3,SPTBN2,DOK6,NTN3,TACR2,SFRP1,ITGA2,TMEFF1,CHGA,FBLN1,F7,ATP1A2,KIF5A,KIF20B,PDE4B,BCL11B,PDGFRA,CDK1,KIF14,HMOX1,OLR1,NA…	1
GO:BP	regulation of sister chromatid segregation	GO:0033045	0.00549359	2.26014	79	487	10	15922	PTTG1,CENPE,CCNB1,CENPF,PLK1,DLGAP5,TTK,UBE2C,NDC80,CDC20	0
GO:BP	regulation of cation transmembrane transport	GO:1904062	0.00574073	2.24103	280	487	21	15922	CASQ2,GAL,GPER1,FKBP1B,CNIH2,FHL1,ARC,SLC9A3R1,STAC3,STAC,PTPN3,KCNS2,ATP1A2,NLGN1,NLGN3,PDE4B,KCNG1,SCN3B,STAC2,KCNE5,UBASH3B	0
GO:BP	tube development	GO:0035295	0.00574073	2.24103	686	487	39	15922	APOLD1,CDH13,GJA5,MCAM,THBS1,TNNI3,ADAM12,SLIT2,ATOH8,BMPER,LEP,HSPB6,ECM1,PDE3B,CCBE1,NRXN3,TNMD,ADAMTS12,LOXL2,MYLK,JAG1,FGF1,PRKCB,NGFR,ANGPT1,CALCRL,SFRP1,AQP1,MIXL1,VASH2,PDGFRA,HMOX1,KIT,ALDH1A2,DCN,ITGAX,ROBO2,ENPEP,PROM1	1
GO:BP	cardiac myofibril assembly	GO:0055003	0.0059347	2.2266	18	487	5	15922	NRAP,TCAP,MYL2,MYOM3,PDGFRA	0
GO:BP	cell projection organization	GO:0030030	0.0059347	2.2266	1166	487	58	15922	CDH13,CSPG5,GAP43,NAV3,NDE1,CCDC63,SEMA5B,PLXNC1,SLIT2,DNAAF3,FZD1,PTN,USH1C,TUB,PACSIN1,STMN3,DOCK11,IGSF9,NRXN3,STMND1,MYLK,RFX2,ARC,SLC9A3R1,NGFR,KLHL1,CDNF,NEK2,EPHA6,GPM6B,CDKN3,TRPV4,SEMA3D,TUBB3,PLK1,SPTBN2,SLITRK4,DOK6,NTN3,P2RX7,TMEM108,FOXO6,TMEFF1,CCDC151,KIF5A,NLGN1,NLGN3,KIF20B,STX1B,PAK3,CDK1,GPRIN1,KIT,CFAP61,NTRK2,ROBO2,ZNF804A,DRAXIN	0
GO:BP	regulation of muscle system process	GO:0090257	0.0059347	2.2266	183	487	16	15922	CASQ2,GJA5,ACTN3,TNNT1,GPER1,PLCE1,TNNI3,FKBP1B,NMU,MYL2,CNN1,CHGA,ATP1A2,PDE4B,TNNT3,MYH7	0
GO:BP	negative regulation of mitotic sister chromatid segregation	GO:0033048	0.0059347	2.2266	39	487	7	15922	PTTG1,CCNB1,CENPF,PLK1,TTK,NDC80,CDC20	0
GO:BP	regulation of the force of heart contraction	GO:0002026	0.0059347	2.2266	18	487	5	15922	MYH6,MYL2,CHGA,ATP1A2,MYH7	0
GO:BP	response to wounding	GO:0009611	0.00677435	2.16913	504	487	31	15922	MYOF,TNC,P2RX1,PHLDB2,GAP43,MCAM,THBS1,ERBB3,JAK2,PLAU,PTN,DOCK11,MYLK,MAFF,FGF1,CCN2,PRKCB,PLCG2,ZFP36L2,P2RX7,ITGA2,FBLN1,F7,GP1BB,PDGFRA,HMOX1,VAV3,SERPINA5,UBASH3B,THBD,CD36	0
GO:BP	cell morphogenesis involved in differentiation	GO:0000904	0.00693652	2.15886	528	487	32	15922	S100A10,CSPG5,LAMB3,GAP43,SEMA5B,PLXNC1,SLIT2,PTN,RADIL,IGSF9,NRXN3,TNMD,ARC,NGFR,EPHA6,SEMA3D,TUBB3,SPTBN2,SLITRK4,DOK6,NTN3,TMEFF1,FBLN1,KIF5A,NLGN1,NLGN3,GBP1,PAK3,KIF14,NTRK2,ROBO2,DRAXIN	0
GO:BP	plasma membrane bounded cell projection organization	GO:0120036	0.00735829	2.13322	1151	487	57	15922	CDH13,GAP43,NAV3,NDE1,CCDC63,SEMA5B,PLXNC1,SLIT2,DNAAF3,FZD1,PTN,USH1C,TUB,PACSIN1,STMN3,DOCK11,IGSF9,NRXN3,STMND1,MYLK,RFX2,ARC,SLC9A3R1,NGFR,KLHL1,CDNF,NEK2,EPHA6,GPM6B,CDKN3,TRPV4,SEMA3D,TUBB3,PLK1,SPTBN2,SLITRK4,DOK6,NTN3,P2RX7,TMEM108,FOXO6,TMEFF1,CCDC151,KIF5A,NLGN1,NLGN3,KIF20B,STX1B,PAK3,CDK1,GPRIN1,KIT,CFAP61,NTRK2,ROBO2,ZNF804A,DRAXIN	0
GO:BP	muscle structure development	GO:0061061	0.00735829	2.13322	394	487	26	15922	MYOF,NRAP,ACTA1,ACTN3,TNNT1,SGCD,SGCG,GPER1,TCAP,TNNI3,ADAM12,IGF2,FHL1,MYLK,MYH6,CTF1,MYL2,JAG1,KRT19,MYOM3,IGFBP3,CENPF,PDGFRA,KIT,TNNT3,MYH7	1
GO:BP	regulation of developmental process	GO:0050793	0.00740904	2.13024	2019	487	89	15922	APOLD1,HOPX,S100A10,DAND5,CDH3,ACTN3,CSPG5,PHLDB2,FSTL3,GAL,GPER1,SULT1E1,THBS1,ADAM12,PLXNC1,SLIT2,ATOH8,FZD1,PTN,BMPER,LEP,HSPB6,PACSIN1,IGF2,LTBP4,ECM1,PDE3B,PSMB9,TNMD,ADAMTS12,LOXL2,SFN,ARHGDIB,SAPCD2,MAFF,JAG1,FGF1,CCN2,ARC,PRKCB,AR,SMOC1,SYNDIG1,SLC9A3R1,VASN,NGFR,IGFBP3,PNP,ARHGAP18,GPM6B,TRPV4,ZFP36L2,SNAI1,SEMA3D,CENPF,RACGAP1,SLC6A4,ASPN,AQP3,SFRP1,P2RX7,FOXO6,AQP1,FBLN1,FOXM1,NLGN1,MI…	1
GO:BP	negative regulation of sister chromatid segregation	GO:0033046	0.00761552	2.1183	41	487	7	15922	PTTG1,CCNB1,CENPF,PLK1,TTK,NDC80,CDC20	0
GO:BP	regulation of heart contraction	GO:0008016	0.00761552	2.1183	207	487	17	15922	CASQ2,GJA5,TNNI3,ATP2A3,FKBP1B,CYP2J2,KCNJ4,DES,MYH6,MYL2,CHGA,ATP1A2,PDE4B,SCN3B,MYH7,ACE2,KCNE5	1
GO:BP	neuron development	GO:0048666	0.00800549	2.09661	725	487	40	15922	GAP43,SEMA5B,PLXNC1,SLIT2,FZD1,PTN,USH1C,PACSIN1,STMN3,IGSF9,NRXN3,MYO7A,STMND1,ARC,NGFR,KLHL1,CDNF,EPHA6,GPM6B,TRPV4,SEMA3D,TUBB3,SPTBN2,SLITRK4,DOK6,NTN3,TMEM108,FOXO6,TMEFF1,KIF5A,NLGN1,NLGN3,KIF20B,STX1B,PAK3,GPRIN1,NTRK2,ROBO2,ZNF804A,DRAXIN	0
GO:BP	regulation of transporter activity	GO:0032409	0.00842233	2.07457	249	487	19	15922	CASQ2,GAL,FKBP1B,CNIH2,FHL1,ARC,SLC9A3R1,STAC3,STAC,PTPN3,KCNS2,ATP1A2,NLGN1,NLGN3,PDE4B,KCNG1,SCN3B,STAC2,KCNE5	0
GO:BP	negative regulation of chromosome segregation	GO:0051985	0.0087141	2.05978	42	487	7	15922	PTTG1,CCNB1,CENPF,PLK1,TTK,NDC80,CDC20	0
GO:BP	cell morphogenesis	GO:0000902	0.00886647	2.05225	754	487	41	15922	CDH13,S100A10,CDH3,CSPG5,LAMB3,GAP43,CDH24,SEMA5B,PLXNC1,SLIT2,PTN,RADIL,PACSIN1,IGSF9,NRXN3,TNMD,ARC,SLC9A3R1,NGFR,ARHGAP18,EPHA6,SEMA3D,TUBB3,SPTBN2,SLITRK4,DOK6,NTN3,TMEM108,TMEFF1,FBLN1,KIF5A,NLGN1,NLGN3,KIF20B,GBP1,PAK3,KIF14,KIT,NTRK2,ROBO2,DRAXIN	0
GO:BP	meiotic cell cycle phase transition	GO:0044771	0.0090044	2.04555	5	487	3	15922	CDC25B,TTK,CDC25C	0
GO:BP	regulation of meiotic cell cycle phase transition	GO:1901993	0.0090044	2.04555	5	487	3	15922	CDC25B,TTK,CDC25C	0
GO:BP	diterpenoid biosynthetic process	GO:0016102	0.0090044	2.04555	5	487	3	15922	AKR1C3,DHRS9,ALDH1A2	0
GO:BP	regulation of cyclin-dependent protein serine/threonine kinase activity	GO:0000079	0.00950231	2.02217	86	487	10	15922	CCNA1,CDKN2C,CDKN2D,PSRC1,CCNB2,CCNB1,CDKN3,PLK1,CCNA2,CDC25C	0
GO:BP	wound healing	GO:0042060	0.00954189	2.02037	448	487	28	15922	MYOF,P2RX1,PHLDB2,GAP43,MCAM,THBS1,ERBB3,JAK2,PLAU,PTN,DOCK11,MYLK,MAFF,FGF1,PRKCB,PLCG2,P2RX7,ITGA2,FBLN1,F7,GP1BB,PDGFRA,HMOX1,VAV3,SERPINA5,UBASH3B,THBD,CD36	0
GO:BP	regulation of biological process	GO:0050789	0.00954189	2.02037	9967	487	341	15922	MFAP2,PRR16,CASQ2,NIBAN1,ACTA1,APOLD1,PIF1,CDH13,HOPX,HRH2,GJA5,CALB2,GLP1R,S100A10,GABRE,CCNA1,DAND5,GNG12,CDKN2C,CDH3,PKIG,PHF19,TNFAIP8L1,COLEC12,SOCS2,ACTN3,CDC25B,TNNT1,HHATL,P2RX1,CSPG5,PHLDB2,RGS6,NQO1,FSTL3,EPB41L2,GAL,GPR50,PGR,GABRB2,GAP43,NXPH4,GPER1,PDYN,SULT1E1,NECAB2,PRSS8,DAPK2,TAFA4,NMB,ADGRL4,IKBKE,NAV3,NDE1,SKAP2,THBS1,PLCE1,TNNI3,ATP2A3,NLRC5,GRIN3A,ERBB3,IL31RA,SALL4,ADAM12,VI…	1
GO:BP	regulation of cell cycle process	GO:0010564	0.00976854	2.01017	710	487	39	15922	CDKN2C,CDC25B,GPER1,NDE1,PTTG1,CDKN2D,SUSD2,KIF20A,IGF2,CENPE,PSMB9,FSD1,SFN,CIT,FAM83D,FHL1,NEK11,BORA,PSRC1,CCNB1,NEK2,GTSE1,ZFP36L2,CENPF,RACGAP1,PLK1,DLGAP5,TPX2,SFRP1,FOXM1,TTK,UBE2C,KIF20B,NDC80,CDK1,KIF14,CDC25C,BCL6,CDC20	0

## Sheet: Heart model GO-terms
source	term_name	term_id	adjusted_p_value	negative_log10_of_adjusted_p_value	term_size	query_size	intersection_size	effective_domain_size	intersections	Crossref
GO:BP	anatomical structure development	GO:0048856	4.20924e-11	10.3758	4248	479	205	15922	ARHGEF2,GATM,KRT8,CASQ1,ACTA1,NRAP,LEFTY2,TCAP,ERBB4,COL9A1,DPYSL3,GLRB,LGR4,CD24,GAL,ARC,INA,SRPK3,TNNI3,PLXNC1,EDA,KRT18,LMOD3,DPYSL5,DYRK3,COL2A1,GJA5,SH3GL3,GAS6,NRK,C21ORF91,CEBPG,E2F7,KDM7A,CCDC63,TGFB3,CDKN2A,RBM20,VSTM2L,DAAM1,SALL1,KITLG,CDH3,UPK1B,IL31RA,DGCR6,ACTN3,SCN1B,ATF5,ATOH8,ESRP1,PHOX2A,RIPK4,CLDN5,SOX9,HEYL,CAMK2B,GAP43,FGF14,SYNPO2L,HES1,SOX4,ENPP1,CHI3L1,GABRB2,VWDE,BICDL1,K…	1
GO:BP	system development	GO:0048731	4.94176e-11	10.3061	3462	479	176	15922	ARHGEF2,KRT8,ACTA1,NRAP,TCAP,ERBB4,COL9A1,DPYSL3,GLRB,LGR4,CD24,GAL,ARC,INA,TNNI3,PLXNC1,EDA,KRT18,LMOD3,DPYSL5,DYRK3,COL2A1,GJA5,SH3GL3,GAS6,NRK,C21ORF91,CEBPG,E2F7,KDM7A,TGFB3,CDKN2A,RBM20,VSTM2L,DAAM1,SALL1,KITLG,CDH3,IL31RA,DGCR6,ACTN3,SCN1B,ATF5,ESRP1,PHOX2A,CLDN5,SOX9,HEYL,CAMK2B,GAP43,FGF14,SYNPO2L,HES1,SOX4,ENPP1,CHI3L1,GABRB2,BICDL1,KCNQ1,RELB,ACTG2,PTPRN,TRIM72,ADAMTS4,PADI2,PDE2A,TACST…	1
GO:BP	multicellular organismal process	GO:0032501	4.94176e-11	10.3061	5655	479	250	15922	SLN,CASQ2,ARHGEF2,GATM,KRT8,CASQ1,ACTA1,HCN4,NRAP,LEFTY2,TCAP,DES,ERBB4,COL9A1,DPYSL3,GLRB,LGR4,CD24,SCN7A,GAL,ARC,INA,CYP2J2,TNNI3,PLXNC1,EDA,KRT18,LMOD3,DPYSL5,DYRK3,PSG5,COL2A1,GJA5,SH3GL3,GAS6,SPX,THBD,CACNG4,NRK,ECEL1,G0S2,HRC,C21ORF91,CEBPG,E2F7,KDM7A,INSYN1,CCDC63,TGFB3,UCP2,CDKN2A,RBM20,VSTM2L,DAAM1,SALL1,KITLG,CDH3,IL31RA,DGCR6,ACTN3,SCN1B,CADM1,ATF5,GUCY1A1,GDF15,C5AR2,SERPIND1,ATOH8,ES…	1
GO:BP	developmental process	GO:0032502	9.04314e-11	10.0437	4687	479	217	15922	ARHGEF2,GATM,KRT8,CASQ1,ACTA1,NRAP,LEFTY2,TCAP,TRIB3,ERBB4,COL9A1,DPYSL3,GLRB,LGR4,CD24,GAL,ARC,INA,SRPK3,TNNI3,PLXNC1,EDA,KRT18,LMOD3,DPYSL5,DYRK3,COL2A1,GJA5,SH3GL3,GAS6,NRK,C21ORF91,CEBPG,E2F7,KDM7A,RAB38,CCDC63,TGFB3,CDKN2A,RBM20,VSTM2L,DAAM1,SALL1,KITLG,CDH3,UPK1B,IL31RA,DGCR6,ACTN3,SCN1B,ATF5,GDF15,ATOH8,ESRP1,PLVAP,PHOX2A,RIPK4,CLDN5,SOX9,HEYL,CAMK2B,GAP43,FGF14,SYNPO2L,HES1,SOX4,ENPP1,CHI…	1
GO:BP	multicellular organism development	GO:0007275	1.91225e-10	9.71846	3737	479	183	15922	ARHGEF2,GATM,KRT8,ACTA1,NRAP,LEFTY2,TCAP,ERBB4,COL9A1,DPYSL3,GLRB,LGR4,CD24,GAL,ARC,INA,TNNI3,PLXNC1,EDA,KRT18,LMOD3,DPYSL5,DYRK3,COL2A1,GJA5,SH3GL3,GAS6,NRK,C21ORF91,CEBPG,E2F7,KDM7A,TGFB3,CDKN2A,RBM20,VSTM2L,DAAM1,SALL1,KITLG,CDH3,IL31RA,DGCR6,ACTN3,SCN1B,ATF5,ATOH8,ESRP1,PHOX2A,CLDN5,SOX9,HEYL,CAMK2B,GAP43,FGF14,SYNPO2L,HES1,SOX4,ENPP1,CHI3L1,GABRB2,BICDL1,KCNQ1,RELB,ACTG2,PTPRN,PAEP,TRIM72,AD…	1
GO:BP	animal organ development	GO:0048513	5.23551e-08	7.28104	2235	479	120	15922	KRT8,ACTA1,NRAP,TCAP,ERBB4,COL9A1,LGR4,CD24,GAL,INA,TNNI3,EDA,KRT18,LMOD3,DYRK3,COL2A1,GJA5,GAS6,C21ORF91,CEBPG,E2F7,KDM7A,TGFB3,CDKN2A,RBM20,DAAM1,SALL1,KITLG,CDH3,IL31RA,DGCR6,ACTN3,ATF5,ESRP1,CLDN5,SOX9,HEYL,SYNPO2L,HES1,SOX4,ENPP1,CHI3L1,KCNQ1,RELB,ACTG2,PTPRN,TRIM72,PADI2,PDE2A,TACSTD2,ERBB3,MESP1,HEY1,SFRP4,GRIN2C,DAND5,ANKRD1,MYL2,ESRRB,CLDN1,BMP2,KRT15,ELN,WT1,OXTR,CEACAM1,SFRP1,PTPN22,RP…	1
GO:BP	anatomical structure morphogenesis	GO:0009653	5.23551e-08	7.28104	1956	479	109	15922	ARHGEF2,CASQ1,ACTA1,NRAP,TCAP,ERBB4,COL9A1,ARC,TNNI3,PLXNC1,EDA,KRT18,LMOD3,DPYSL5,COL2A1,GJA5,NRK,E2F7,TGFB3,VSTM2L,DAAM1,SALL1,CDH3,DGCR6,SCN1B,ATOH8,RIPK4,CLDN5,SOX9,HEYL,CAMK2B,GAP43,SYNPO2L,HES1,SOX4,CHI3L1,ACTG2,TACSTD2,CST6,HECW2,MESP1,HEY1,SFRP4,CARMIL2,COL19A1,EPHA8,ANKRD1,MYL2,BMP2,DUSP4,ELN,WT1,CEACAM1,SFRP1,RPS6KA1,RGCC,ISLR2,CPE,ISM1,FLRT3,DACT1,DMTN,EFNA5,LAMC3,GATA2,CRISPLD1,LYVE1,…	1
GO:BP	muscle contraction	GO:0006936	1.08027e-07	6.96647	286	479	32	15922	CASQ2,CASQ1,ACTA1,HCN4,TCAP,DES,SCN7A,TNNI3,LMOD3,GJA5,SPX,HRC,ACTN3,SCN1B,STAC2,KCNQ1,ACTG2,TRIM72,KCNA5,MYL2,CRYAB,OXTR,CACNA1G,CACNA1S,SGCA,DMPK,GDNF,SCN3B,TNNI2,MYH7,MYL1,SPHK1	1
GO:BP	signaling	GO:0023052	2.0325e-07	6.69197	5668	479	236	15922	CASQ2,ARHGEF2,USP28,CALB2,CASQ1,KCNMB1,HCN4,SNAP25,LEFTY2,TRIB3,ERBB4,AEN,GLRB,LGR4,CD24,SCN7A,STK26,GAL,ARC,SRPK3,ERN1,TNNI3,SYT9,PLXNC1,EDA,DPYSL5,PCSK1,DYRK3,GJA5,SH3GL3,IFNLR1,GAS6,CACNG4,NRK,GAD1,ECEL1,G0S2,HRC,E2F7,HRH2,INSYN1,RAB38,TGFB3,CDKN2A,ADAMTSL2,LYPD1,DAAM1,RAB36,SALL1,KITLG,IMPA2,CDH3,IL31RA,ACTN3,SCN1B,GUCY1A1,TSPAN32,RASD2,GDF15,C5AR2,ATOH8,ESRP1,DGKI,PLVAP,GPR50,SYT5,CLDN5,SOX9…	1
GO:BP	cardiac ventricle development	GO:0003231	3.20593e-07	6.49405	75	479	16	15922	TNNI3,GJA5,SALL1,HEYL,HES1,SOX4,PDE2A,MESP1,HEY1,DAND5,MYL2,CPE,FOXF1,HEY2,MYH7,DLL4	0
GO:BP	muscle system process	GO:0003012	3.23375e-07	6.49029	354	479	35	15922	SLN,CASQ2,GATM,CASQ1,ACTA1,HCN4,TCAP,DES,SCN7A,TNNI3,LMOD3,GJA5,SPX,HRC,ACTN3,SCN1B,CAMK2B,STAC2,KCNQ1,ACTG2,TRIM72,KCNA5,MYL2,CRYAB,OXTR,CACNA1G,CACNA1S,SGCA,DMPK,GDNF,SCN3B,TNNI2,MYH7,MYL1,SPHK1	1
GO:BP	tissue development	GO:0009888	5.62212e-07	6.2501	1400	479	83	15922	KRT8,ACTA1,NRAP,TCAP,ERBB4,LGR4,CD24,GAL,SRPK3,TNNI3,KRT18,LMOD3,COL2A1,GAS6,E2F7,TGFB3,DAAM1,SALL1,CDH3,UPK1B,ACTN3,ATOH8,ESRP1,RIPK4,CLDN5,SOX9,HEYL,GAP43,HES1,SOX4,ENPP1,CHI3L1,ACTG2,PDE2A,TACSTD2,MESP1,HEY1,SFRP4,CARMIL2,DAND5,ANKRD1,MYL2,BMP2,DUSP4,KRT15,WT1,CEACAM1,SFRP1,RGCC,FLRT3,DACT1,DLX3,AKR1C3,RANBP3L,LAMC3,SRGN,MMP9,ASPN,SNAI1,LIF,ATRNL1,GRHL3,EPHA2,DLL1,SPRR2G,SEMA3G,CTSK,FOXF1,COL8…	1
GO:BP	cell communication	GO:0007154	1.15349e-06	5.93799	5661	479	232	15922	CASQ2,ARHGEF2,USP28,CALB2,CASQ1,KCNMB1,HCN4,SNAP25,LEFTY2,TRIB3,ERBB4,AEN,GLRB,LGR4,CD24,SCN7A,STK26,GAL,ARC,SRPK3,ERN1,TNNI3,SYT9,PLXNC1,EDA,DPYSL5,PCSK1,DYRK3,GJA5,SH3GL3,IFNLR1,GAS6,CACNG4,NRK,GAD1,ECEL1,G0S2,HRC,E2F7,HRH2,INSYN1,RAB38,TGFB3,CDKN2A,ADAMTSL2,LYPD1,DAAM1,RAB36,SALL1,KITLG,IMPA2,CDH3,IL31RA,ACTN3,SCN1B,GUCY1A1,TSPAN32,RASD2,GDF15,C5AR2,ATOH8,ESRP1,DGKI,PLVAP,GPR50,SYT5,CLDN5,SOX9…	1
GO:BP	regulation of multicellular organismal process	GO:0051239	1.15349e-06	5.93799	2568	479	127	15922	SLN,CASQ2,ARHGEF2,GATM,CASQ1,HCN4,DES,ERBB4,DPYSL3,LGR4,CD24,GAL,ARC,CYP2J2,TNNI3,PLXNC1,LMOD3,GJA5,GAS6,SPX,THBD,CACNG4,G0S2,HRC,C21ORF91,CEBPG,TGFB3,UCP2,CDKN2A,DAAM1,KITLG,CDH3,ACTN3,SCN1B,CADM1,GDF15,C5AR2,ATOH8,ESRP1,CLDN5,SOX9,HEYL,CAMK2B,GADD45A,HES1,ENPP1,CHI3L1,KCNQ1,RELB,TNFRSF4,PAEP,TACSTD2,STAT5A,TFRC,VWC2,HECW2,MESP1,HEY1,SFRP4,GDF10,DAND5,KCNA5,MYL2,ESRRB,BMP2,GADD45G,WT1,OXTR,CEACA…	1
GO:BP	blood circulation	GO:0008015	1.6052e-06	5.79447	399	479	36	15922	CASQ2,CASQ1,HCN4,TCAP,DES,CYP2J2,TNNI3,GJA5,GAS6,SPX,CACNG4,HRC,SCN1B,GUCY1A1,CLDN5,KCNQ1,PDE2A,KCNA5,MYL2,ELN,OXTR,CEACAM1,CACNA1G,CACNA1S,GCH1,CACNA2D3,DLL1,DMPK,CACNG7,SCN3B,TNNI2,ADRB1,MYH7,ABCC9,DLL4,ATP2B2	1
GO:BP	cell differentiation	GO:0030154	1.77474e-06	5.75086	2923	479	139	15922	ARHGEF2,KRT8,CASQ1,ACTA1,NRAP,TCAP,TRIB3,ERBB4,DPYSL3,LGR4,CD24,ARC,TNNI3,PLXNC1,KRT18,LMOD3,DPYSL5,DYRK3,GAS6,NRK,C21ORF91,CEBPG,E2F7,RAB38,CCDC63,TGFB3,CDKN2A,VSTM2L,SALL1,KITLG,CDH3,UPK1B,IL31RA,SCN1B,ATF5,ATOH8,ESRP1,PHOX2A,CLDN5,SOX9,HEYL,CAMK2B,GAP43,SYNPO2L,HES1,SOX4,ENPP1,BICDL1,RELB,PAEP,DDX21,PDE2A,TACSTD2,ERBB3,DPY19L2,VWC2,HECW2,SPOCK2,MESP1,HEY1,SFRP4,RXRG,KLHL1,CCL21,EPHA8,GDF10,ANK…	1
GO:BP	circulatory system process	GO:0003013	1.96983e-06	5.70557	404	479	36	15922	CASQ2,CASQ1,HCN4,TCAP,DES,CYP2J2,TNNI3,GJA5,GAS6,SPX,CACNG4,HRC,SCN1B,GUCY1A1,CLDN5,KCNQ1,PDE2A,KCNA5,MYL2,ELN,OXTR,CEACAM1,CACNA1G,CACNA1S,GCH1,CACNA2D3,DLL1,DMPK,CACNG7,SCN3B,TNNI2,ADRB1,MYH7,ABCC9,DLL4,ATP2B2	1
GO:BP	heart morphogenesis	GO:0003007	1.98333e-06	5.7026	168	479	22	15922	TCAP,TNNI3,GJA5,CLDN5,SOX9,HEYL,SYNPO2L,HES1,SOX4,MESP1,HEY1,ANKRD1,MYL2,BMP2,ELN,CPE,SNAI1,DLL1,FOXF1,HEY2,MYH7,DLL4	0
GO:BP	heart contraction	GO:0060047	1.98333e-06	5.7026	230	479	26	15922	CASQ2,CASQ1,HCN4,TCAP,DES,CYP2J2,TNNI3,GJA5,SPX,CACNG4,HRC,SCN1B,KCNQ1,KCNA5,MYL2,CACNA1G,CACNA1S,CACNA2D3,DMPK,CACNG7,SCN3B,TNNI2,ADRB1,MYH7,ABCC9,ATP2B2	1
GO:BP	heart process	GO:0003015	3.23642e-06	5.48993	236	479	26	15922	CASQ2,CASQ1,HCN4,TCAP,DES,CYP2J2,TNNI3,GJA5,SPX,CACNG4,HRC,SCN1B,KCNQ1,KCNA5,MYL2,CACNA1G,CACNA1S,CACNA2D3,DMPK,CACNG7,SCN3B,TNNI2,ADRB1,MYH7,ABCC9,ATP2B2	1
GO:BP	heart development	GO:0007507	3.58056e-06	5.44605	342	479	32	15922	NRAP,TCAP,ERBB4,TNNI3,GJA5,RBM20,SALL1,CLDN5,SOX9,HEYL,SYNPO2L,HES1,SOX4,PDE2A,ERBB3,MESP1,HEY1,DAND5,ANKRD1,MYL2,BMP2,ELN,WT1,CPE,FLRT3,SNAI1,DLL1,FOXF1,HEY2,MYH7,DLL4,NTRK3	0
GO:BP	animal organ morphogenesis	GO:0009887	3.9002e-06	5.40891	621	479	46	15922	ACTA1,TCAP,COL9A1,TNNI3,EDA,COL2A1,GJA5,TGFB3,DAAM1,SALL1,DGCR6,CLDN5,SOX9,HEYL,SYNPO2L,HES1,SOX4,ACTG2,TACSTD2,MESP1,HEY1,SFRP4,ANKRD1,MYL2,BMP2,ELN,WT1,CEACAM1,RPS6KA1,CPE,DACT1,LAMC3,ASPN,SNAI1,CCL2,LIF,ATRNL1,EPHA2,DLL1,FOXF1,HEY2,RSPO3,GDNF,FGFR3,MYH7,DLL4	1
GO:BP	regulation of heart contraction	GO:0008016	3.9002e-06	5.40891	207	479	24	15922	CASQ2,CASQ1,HCN4,DES,CYP2J2,TNNI3,GJA5,SPX,CACNG4,HRC,SCN1B,KCNQ1,KCNA5,MYL2,CACNA1G,CACNA1S,CACNA2D3,DMPK,CACNG7,SCN3B,ADRB1,MYH7,ABCC9,ATP2B2	1
GO:BP	cardiac chamber development	GO:0003205	4.95641e-06	5.30483	95	479	16	15922	TNNI3,GJA5,SALL1,HEYL,HES1,SOX4,PDE2A,MESP1,HEY1,DAND5,MYL2,CPE,FOXF1,HEY2,MYH7,DLL4	0
GO:BP	tissue morphogenesis	GO:0048729	7.82572e-06	5.10648	413	479	35	15922	ACTA1,TCAP,TNNI3,DAAM1,SALL1,RIPK4,SOX9,HEYL,HES1,SOX4,ACTG2,TACSTD2,MESP1,HEY1,CARMIL2,ANKRD1,MYL2,BMP2,WT1,CEACAM1,FLRT3,DACT1,SNAI1,LIF,GRHL3,EPHA2,DLL1,FOXF1,HEY2,RSPO3,GDNF,NOTCH4,MYH7,AIRE,DLL4	0
GO:BP	regulation of blood circulation	GO:1903522	8.81185e-06	5.05493	234	479	25	15922	CASQ2,CASQ1,HCN4,DES,CYP2J2,TNNI3,GJA5,SPX,CACNG4,HRC,SCN1B,KCNQ1,KCNA5,MYL2,OXTR,CACNA1G,CACNA1S,CACNA2D3,DMPK,CACNG7,SCN3B,ADRB1,MYH7,ABCC9,ATP2B2	0
GO:BP	movement of cell or subcellular component	GO:0006928	1.57801e-05	4.80189	1870	479	96	15922	ARHGEF2,ACTA1,HCN4,TCAP,DES,ERBB4,SLC3A2,DPYSL3,CD24,STK26,ARC,TNNI3,PLXNC1,DPYSL5,GJA5,GAS6,SDC3,THBD,CCDC63,VSTM2L,ACTN3,SCN1B,C5AR2,ATOH8,PLVAP,CLDN5,SOX9,CAMK2B,GAP43,GADD45A,BICDL1,KCNQ1,HAS1,PADI2,TACSTD2,STAT5A,ERBB3,SPOCK2,MESP1,CARMIL2,CCL21,TAC4,EPHA8,KCNA5,MYL2,CLDN1,BMP2,CEACAM1,SFRP1,RGCC,FLRT3,INPP5D,DMTN,CACNA1G,EFNA5,TAFA4,LAMC3,CH25H,GATA2,MMP9,SNAI1,CCL2,DAB1,PTGER4,CXCR4,EGR3,E…	1
GO:BP	striated muscle contraction	GO:0006941	1.57801e-05	4.80189	146	479	19	15922	CASQ2,CASQ1,HCN4,TCAP,TNNI3,LMOD3,GJA5,HRC,ACTN3,SCN1B,STAC2,KCNQ1,KCNA5,MYL2,CACNA1G,DMPK,SCN3B,TNNI2,MYH7	1
GO:BP	cellular developmental process	GO:0048869	2.32308e-05	4.63394	3100	479	140	15922	ARHGEF2,KRT8,CASQ1,ACTA1,NRAP,TCAP,TRIB3,ERBB4,DPYSL3,LGR4,CD24,ARC,TNNI3,PLXNC1,KRT18,LMOD3,DPYSL5,DYRK3,GAS6,NRK,C21ORF91,CEBPG,E2F7,RAB38,CCDC63,TGFB3,CDKN2A,VSTM2L,SALL1,KITLG,CDH3,UPK1B,IL31RA,SCN1B,ATF5,ATOH8,ESRP1,PHOX2A,CLDN5,SOX9,HEYL,CAMK2B,GAP43,SYNPO2L,HES1,SOX4,ENPP1,BICDL1,RELB,PAEP,DDX21,PDE2A,TACSTD2,ERBB3,DPY19L2,VWC2,HECW2,SPOCK2,MESP1,HEY1,SFRP4,RXRG,KLHL1,CCL21,EPHA8,GDF10,ANK…	1
GO:BP	cell-cell signaling	GO:0007267	2.73311e-05	4.56334	1304	479	73	15922	CASQ2,CALB2,KCNMB1,HCN4,SNAP25,GLRB,LGR4,CD24,GAL,ARC,SYT9,PCSK1,GJA5,GAD1,HRH2,INSYN1,LYPD1,DAAM1,SALL1,CDH3,SCN1B,TSPAN32,GDF15,DGKI,GPR50,SYT5,SOX9,CAMK2B,FGF14,SOX4,SHISA2,GABRB2,MCTP2,KCNQ1,DKK2,PTPRN,PDYN,MESP1,SFRP4,CCL21,GRIN2C,VIPR2,TCF7,KCNA5,BMP2,NRXN2,SFRP1,CPE,RAB26,DACT1,IL11,CACNA1G,KCNN1,EFNA5,CD70,CCL2,LIF,CXCL14,NSG1,DDIT3,DLL1,WNT10B,GABRD,RSPO3,PGF,HTR6,GDNF,SCN3B,ADRB1,PHEX,S…	0
GO:BP	actin-mediated cell contraction	GO:0070252	4.13535e-05	4.38349	112	479	16	15922	ACTA1,HCN4,TCAP,DES,TNNI3,GJA5,ACTN3,SCN1B,KCNQ1,KCNA5,MYL2,CACNA1G,SCN3B,TNNI2,MYH7,MYL1	1
GO:BP	heart valve development	GO:0003170	4.47069e-05	4.34962	51	479	11	15922	GJA5,SOX9,HEYL,SOX4,PDE2A,HEY1,BMP2,ELN,SNAI1,HEY2,DLL4	0
GO:BP	signal transduction	GO:0007165	5.07913e-05	4.29421	5280	479	211	15922	CASQ2,ARHGEF2,USP28,CASQ1,LEFTY2,TRIB3,ERBB4,AEN,GLRB,LGR4,CD24,STK26,GAL,ARC,SRPK3,ERN1,TNNI3,PLXNC1,EDA,DPYSL5,DYRK3,SH3GL3,IFNLR1,GAS6,CACNG4,NRK,ECEL1,G0S2,HRC,E2F7,HRH2,INSYN1,RAB38,TGFB3,CDKN2A,ADAMTSL2,LYPD1,DAAM1,RAB36,SALL1,KITLG,IMPA2,CDH3,IL31RA,ACTN3,GUCY1A1,RASD2,GDF15,C5AR2,ATOH8,ESRP1,DGKI,PLVAP,GPR50,CLDN5,SOX9,HEYL,PMAIP1,CAMK2B,ARAP2,GAP43,GADD45A,PTGES,FGF14,SYNPO2L,HES1,SOX4,P…	1
GO:BP	cardiac ventricle morphogenesis	GO:0003208	5.08824e-05	4.29343	52	479	11	15922	TNNI3,HEYL,SOX4,MESP1,HEY1,MYL2,CPE,FOXF1,HEY2,MYH7,DLL4	0
GO:BP	mesenchyme development	GO:0060485	5.08824e-05	4.29343	208	479	22	15922	ACTA1,ERBB4,TGFB3,SOX9,HEYL,ACTG2,MESP1,HEY1,DAND5,BMP2,WT1,SFRP1,RGCC,RANBP3L,SNAI1,SEMA3G,FOXF1,HEY2,SEMA3F,NRTN,GDNF,SEMA3B	0
GO:BP	actin filament-based process	GO:0030029	7.20072e-05	4.14262	674	479	45	15922	ARHGEF2,CASQ1,ACTA1,HCN4,NRAP,TCAP,DES,DPYSL3,TNNI3,LMOD3,MICAL3,GJA5,EPB41L4A,NRK,TGFB3,KANK4,ACTN3,SCN1B,SYNPO2L,KCNQ1,TACSTD2,PLS1,CARMIL2,KLHL1,CCL21,KCNA5,ANKRD1,MYL2,SFRP1,RGCC,DMTN,CACNA1G,EFNA5,FRMD3,PTGER4,KANK3,GRHL3,PPM1E,CCN2,SCN3B,TNNI2,MYH7,MYL1,TMSB15B,NTRK3	1
GO:BP	circulatory system development	GO:0072359	0.000121964	3.91377	802	479	50	15922	NRAP,TCAP,ERBB4,TNNI3,GJA5,E2F7,RBM20,SALL1,CLDN5,SOX9,HEYL,SYNPO2L,HES1,SOX4,CHI3L1,PDE2A,ERBB3,MESP1,HEY1,DAND5,ANKRD1,MYL2,BMP2,ELN,WT1,CEACAM1,SFRP1,RGCC,CPE,ISM1,FLRT3,GATA2,SNAI1,CCL2,EGR3,EPHA2,DLL1,FLT1,HSPB6,FOXF1,HEY2,RSPO3,PGF,NRXN3,NOTCH4,MYH7,TIE1,DLL4,NTRK3,SPHK1	1
GO:BP	heart valve morphogenesis	GO:0003179	0.000122716	3.9111	46	479	10	15922	GJA5,SOX9,HEYL,SOX4,HEY1,BMP2,ELN,SNAI1,HEY2,DLL4	0
GO:BP	response to chemical	GO:0042221	0.000134924	3.86991	3412	479	147	15922	CASQ2,ARHGEF2,KCNMB1,HCN4,LEFTY2,TRIB3,SLC3A2,DPYSL3,GLRB,LGR4,CD24,STK26,GAL,CYP2J2,ERN1,SYT9,PLXNC1,EDA,DPYSL5,IFNLR1,GAS6,SPX,AQP10,TGFB3,VSTM2L,ADAMTSL2,LYPD1,C4B,IL31RA,HSPA6,SCN1B,SLC30A2,GDF15,C5AR2,ESRP1,PLVAP,SYT5,CLDN5,SOX9,HEYL,PMAIP1,CAMK2B,GAP43,SOX4,ENPP1,ASNS,SHISA2,CHI3L1,GABRB2,KCNQ1,ZCCHC12,HAS1,RELB,TNFRSF4,PTPRN,PADI2,PDE2A,STAT5A,TFRC,VWC2,SFRP4,ACER2,RXRG,CCL21,EPHA8,GDF10,D…	0
GO:BP	multicellular organismal signaling	GO:0035637	0.000146415	3.83442	172	479	19	15922	CASQ2,CASQ1,HCN4,SCN7A,GJA5,CACNG4,HRC,SCN1B,SCN9A,KCNQ1,KCNA5,CACNA1G,CACNA1S,CACNA2D3,DMPK,CACNG7,SCN3B,ABCC9,ATP2B2	0
GO:BP	cardiac conduction	GO:0061337	0.000152599	3.81645	141	479	17	15922	CASQ2,CASQ1,HCN4,GJA5,CACNG4,HRC,SCN1B,KCNQ1,KCNA5,CACNA1G,CACNA1S,CACNA2D3,DMPK,CACNG7,SCN3B,ABCC9,ATP2B2	0
GO:BP	regulation of localization	GO:0032879	0.000152599	3.81645	2338	479	109	15922	SLN,CASQ2,ARHGEF2,CASQ1,HCN4,SNAP25,TRIB3,ERBB4,DPYSL3,LGR4,STK26,GAL,ARC,SYT9,PLXNC1,GJA5,GAS6,SPX,CACNG4,HRC,C4A,TGFB3,CADPS,C4B,CDH3,SCN1B,SLC30A2,CADM1,KCNG1,C5AR2,ATOH8,PLVAP,SYT5,CLDN5,SOX9,PMAIP1,CAMK2B,GADD45A,STAC2,SOX4,ENPP1,MCTP2,KCNQ1,HAS1,TNFRSF4,PAEP,PADI2,TACSTD2,STAT5A,ERBB3,HECW2,PLS1,UNC13D,SPOCK2,SFRP4,CARMIL2,ABCA12,CCL21,TAC4,KCNA5,ANKRD1,CRYAB,CLDN1,BMP2,CEACAM1,SFRP1,PTPN22…	0
GO:BP	actin-myosin filament sliding	GO:0033275	0.000220909	3.65579	39	479	9	15922	ACTA1,TCAP,DES,TNNI3,ACTN3,MYL2,TNNI2,MYH7,MYL1	1
GO:BP	muscle filament sliding	GO:0030049	0.000220909	3.65579	39	479	9	15922	ACTA1,TCAP,DES,TNNI3,ACTN3,MYL2,TNNI2,MYH7,MYL1	1
GO:BP	cell-cell signaling involved in cardiac conduction	GO:0086019	0.000240676	3.61857	30	479	8	15922	CASQ2,HCN4,GJA5,SCN1B,KCNQ1,KCNA5,CACNA1G,SCN3B	0
GO:BP	neuron differentiation	GO:0030182	0.000240676	3.61857	899	479	53	15922	ARHGEF2,ERBB4,DPYSL3,ARC,PLXNC1,DPYSL5,NRK,C21ORF91,VSTM2L,SALL1,SCN1B,ESRP1,PHOX2A,SOX9,HEYL,CAMK2B,GAP43,HES1,SOX4,BICDL1,VWC2,HECW2,HEY1,KLHL1,EPHA8,BMP2,ISLR2,FLRT3,ATP8A2,EFNA5,DAB1,CXCR4,DLX2,RNF157,DTX1,EPHA2,DLL1,SEMA3G,LTK,WNT10B,NGEF,SH3GL2,SEMA3F,IGSF9,NRTN,NRXN3,GDNF,PCDH12,SEMA3B,HECW1,DLL4,NTRK3,ATP2B2	0
GO:BP	actin filament-based movement	GO:0030048	0.000240676	3.61857	131	479	16	15922	ACTA1,HCN4,TCAP,DES,TNNI3,GJA5,ACTN3,SCN1B,KCNQ1,KCNA5,MYL2,CACNA1G,SCN3B,TNNI2,MYH7,MYL1	1
GO:BP	ventricular septum development	GO:0003281	0.000254394	3.59449	40	479	9	15922	GJA5,SALL1,HEYL,HES1,SOX4,PDE2A,HEY1,DAND5,HEY2	0
GO:BP	regulation of developmental process	GO:0050793	0.000295812	3.52898	2019	479	96	15922	ARHGEF2,TRIB3,ERBB4,DPYSL3,CD24,GAL,ARC,PLXNC1,LMOD3,GAS6,C21ORF91,TGFB3,CDKN2A,DAAM1,KITLG,CDH3,ACTN3,SCN1B,GDF15,ATOH8,ESRP1,CLDN5,SOX9,HEYL,CAMK2B,HES1,ENPP1,CHI3L1,PAEP,TACSTD2,STAT5A,TFRC,VWC2,HECW2,SPOCK2,MESP1,HEY1,SFRP4,GDF10,DAND5,ESRRB,BMP2,WT1,CEACAM1,SFRP1,RPS6KA1,RGCC,ISLR2,ISM1,DACT1,DMTN,RANBP3L,EFNA5,SRGN,GATA2,MMP9,ASPN,SNAI1,CCL2,LIF,CXCR4,DLX2,RNF157,DTX1,DDIT3,EPHA2,IGF2,DLL1,…	1
GO:BP	system process	GO:0003008	0.000310068	3.50854	1358	479	71	15922	SLN,CASQ2,GATM,CASQ1,ACTA1,HCN4,TCAP,DES,GLRB,SCN7A,GAL,ARC,CYP2J2,TNNI3,LMOD3,COL2A1,GJA5,GAS6,SPX,CACNG4,ECEL1,HRC,INSYN1,ACTN3,SCN1B,GUCY1A1,SLC5A1,CLDN5,SOX9,CAMK2B,SCN9A,STAC2,GABRB2,KCNQ1,ACTG2,PDYN,TRIM72,PDE2A,TACSTD2,GRIN2C,KCNA5,MYL2,CRYAB,NRXN2,ELN,OXTR,CEACAM1,ALOXE3,CACNA1G,AKR1C3,AQP9,CACNA1S,SGCA,GCH1,CCL2,CACNA2D3,DLL1,GABRD,DMPK,CACNG7,NRXN3,GDNF,SCN3B,TNNI2,ADRB1,MYH7,MYL1,ABCC9…	1
GO:BP	nervous system development	GO:0007399	0.000327472	3.48483	1570	479	79	15922	ARHGEF2,ERBB4,DPYSL3,GLRB,ARC,INA,PLXNC1,DPYSL5,SH3GL3,NRK,C21ORF91,KDM7A,VSTM2L,SALL1,SCN1B,ATF5,ESRP1,PHOX2A,SOX9,HEYL,CAMK2B,GAP43,FGF14,HES1,SOX4,GABRB2,BICDL1,PADI2,ERBB3,VWC2,HECW2,SPOCK2,MESP1,HEY1,KLHL1,GRIN2C,EPHA8,BMP2,ENC1,NRXN2,ISLR2,FLRT3,DACT1,ATP8A2,ZNF165,EFNA5,CCL2,DAB1,ACAN,CXCR4,DLX2,RNF157,GRHL3,DTX1,EPHA2,DNER,DLL1,SEMA3G,NRGN,LTK,WNT10B,NGEF,SH3GL2,HEY2,CNTFR,SEMA3F,IGSF9,EG…	0
GO:BP	cell development	GO:0048468	0.000327472	3.48483	1361	479	71	15922	ARHGEF2,CASQ1,ACTA1,NRAP,TCAP,ERBB4,DPYSL3,ARC,PLXNC1,LMOD3,DPYSL5,NRK,C21ORF91,CCDC63,VSTM2L,SCN1B,ESRP1,CLDN5,SOX9,HEYL,CAMK2B,GAP43,SYNPO2L,HES1,SOX4,BICDL1,PAEP,PDE2A,TACSTD2,DPY19L2,VWC2,HECW2,HEY1,KLHL1,CCL21,EPHA8,ANKRD1,MYL2,BMP2,WT1,ISLR2,FLRT3,DMTN,ATP8A2,EFNA5,LAMC3,GATA2,DAB1,CXCR4,DLX2,RNF157,DTX1,EPHA2,DLL1,SEMA3G,LTK,NGEF,SH3GL2,HEY2,MELTF,C14ORF39,SEMA3F,ACRBP,IGSF9,NRTN,NRXN3,GDN…	1
GO:BP	negative regulation of biomineralization	GO:0110150	0.000342657	3.46514	23	479	7	15922	GAS6,SOX9,ENPP1,HEY1,SRGN,ASPN,HEY2	0
GO:BP	negative regulation of biomineral tissue development	GO:0070168	0.000342657	3.46514	23	479	7	15922	GAS6,SOX9,ENPP1,HEY1,SRGN,ASPN,HEY2	0
GO:BP	negative regulation of developmental process	GO:0051093	0.000342657	3.46514	725	479	45	15922	TRIB3,DPYSL3,GAS6,CDKN2A,CDH3,GDF15,CLDN5,SOX9,HES1,ENPP1,PAEP,TACSTD2,MESP1,HEY1,GDF10,DAND5,ESRRB,BMP2,WT1,CEACAM1,SFRP1,RGCC,ISM1,DMTN,RANBP3L,EFNA5,SRGN,GATA2,MMP9,ASPN,DLX2,DTX1,DDIT3,DLL1,SEMA3G,WNT10B,NGEF,HEY2,MELTF,ABCG1,SEMA3F,FGFR3,NOTCH4,SEMA3B,DLL4	0
GO:BP	cardiac chamber morphogenesis	GO:0003206	0.000384437	3.41518	79	479	12	15922	TNNI3,HEYL,HES1,SOX4,MESP1,HEY1,MYL2,CPE,FOXF1,HEY2,MYH7,DLL4	0
GO:BP	anatomical structure formation involved in morphogenesis	GO:0048646	0.000398233	3.39986	801	479	48	15922	CASQ1,ACTA1,NRAP,TCAP,LMOD3,GJA5,E2F7,SALL1,ATOH8,CLDN5,SOX9,HEYL,SYNPO2L,SOX4,CHI3L1,MESP1,HEY1,ANKRD1,MYL2,BMP2,DUSP4,WT1,CEACAM1,SFRP1,RGCC,ISM1,GATA2,MMP9,ERVMER34-1,SNAI1,CCL2,EGR3,GRHL3,EPHA2,DLL1,FLT1,HSPB6,COL8A1,HEY2,RSPO3,ACRBP,PGF,NRXN3,GDNF,NOTCH4,TIE1,DLL4,SPHK1	1
GO:BP	gland development	GO:0048732	0.000417089	3.37977	139	479	16	15922	ERBB4,CEBPG,E2F7,TGFB3,SALL1,SOX9,HES1,MESP1,BMP2,WT1,OXTR,CEACAM1,RPS6KA1,EPHA2,NOTCH4,AIRE	0
GO:BP	response to organic substance	GO:0010033	0.000461193	3.33612	2495	479	112	15922	CASQ2,ARHGEF2,HCN4,LEFTY2,TRIB3,SLC3A2,DPYSL3,GLRB,LGR4,CD24,ERN1,EDA,IFNLR1,GAS6,TGFB3,ADAMTSL2,LYPD1,C4B,IL31RA,HSPA6,GDF15,ESRP1,PLVAP,CLDN5,SOX9,HEYL,PMAIP1,CAMK2B,SOX4,ENPP1,ASNS,SHISA2,CHI3L1,GABRB2,KCNQ1,ZCCHC12,HAS1,RELB,TNFRSF4,PTPRN,PADI2,PDE2A,STAT5A,VWC2,SFRP4,ACER2,RXRG,CCL21,GDF10,DAND5,TCF7,ANKRD1,PTPRE,BMP2,WT1,OXTR,CEACAM1,SFRP1,PTPN22,KHK,LBP,RXFP1,PDCD1LG2,FLRT3,INPP5D,IL11,COL…	0
GO:BP	SA node cell to atrial cardiac muscle cell communication	GO:0086070	0.000489519	3.31023	10	479	5	15922	HCN4,GJA5,KCNA5,CACNA1G,SCN3B	0
GO:BP	cell surface receptor signaling pathway	GO:0007166	0.000503772	3.29777	2672	479	118	15922	ARHGEF2,LEFTY2,ERBB4,LGR4,CD24,ARC,PLXNC1,EDA,IFNLR1,GAS6,CACNG4,G0S2,INSYN1,TGFB3,ADAMTSL2,DAAM1,SALL1,CDH3,IL31RA,GDF15,C5AR2,ATOH8,ESRP1,PLVAP,CLDN5,SOX9,HEYL,PMAIP1,CAMK2B,GADD45A,HES1,SOX4,ENPP1,SHISA2,ZCCHC12,DKK2,RELB,TNFRSF4,PADI2,STAT5A,ERBB3,VWC2,MESP1,HEY1,SFRP4,CCL21,GRIN2C,EPHA8,GDF10,DAND5,TCF7,PTPRE,BMP2,OXTR,CEACAM1,SFRP1,PTPN22,LBP,CPE,PDCD1LG2,FLRT3,DACT1,INPP5D,IL11,DMTN,IL17RE…	0
GO:BP	skeletal muscle contraction	GO:0003009	0.000509106	3.29319	34	479	8	15922	CASQ1,TCAP,TNNI3,ACTN3,STAC2,DMPK,TNNI2,MYH7	1
GO:BP	positive regulation of multicellular organismal process	GO:0051240	0.000528387	3.27705	1362	479	70	15922	SLN,ARHGEF2,GATM,ERBB4,DPYSL3,CD24,GAL,PLXNC1,LMOD3,GAS6,SPX,THBD,G0S2,HRC,C21ORF91,CEBPG,TGFB3,UCP2,KITLG,ACTN3,SCN1B,CADM1,ATOH8,SOX9,HEYL,CAMK2B,HES1,CHI3L1,KCNQ1,PAEP,STAT5A,TFRC,VWC2,MESP1,ESRRB,BMP2,GADD45G,WT1,OXTR,CEACAM1,PTPN22,LBP,LIPG,RGCC,ISLR2,DMTN,TLR6,GATA2,MMP9,SNAI1,LIF,PTGER4,CXCR4,DLX2,RNF157,DDIT3,DLL1,FLT1,IL33,LTK,CD74,HSPB6,PGF,GDNF,SCN3B,ADRB1,TIE1,NTRK3,SPHK1,NLRP2	0
GO:BP	cell surface receptor signaling pathway involved in heart development	GO:0061311	0.000548001	3.26122	25	479	7	15922	HEYL,MESP1,HEY1,BMP2,SNAI1,HEY2,DLL4	0
GO:BP	neurogenesis	GO:0022008	0.00056482	3.24809	1060	479	58	15922	ARHGEF2,ERBB4,DPYSL3,ARC,PLXNC1,DPYSL5,NRK,C21ORF91,VSTM2L,SALL1,SCN1B,ESRP1,PHOX2A,SOX9,HEYL,CAMK2B,GAP43,HES1,SOX4,BICDL1,ERBB3,VWC2,HECW2,MESP1,HEY1,KLHL1,EPHA8,BMP2,ISLR2,FLRT3,ATP8A2,EFNA5,CCL2,DAB1,CXCR4,DLX2,RNF157,DTX1,EPHA2,DNER,DLL1,SEMA3G,LTK,WNT10B,NGEF,SH3GL2,HEY2,SEMA3F,IGSF9,NRTN,NRXN3,GDNF,PCDH12,SEMA3B,HECW1,DLL4,NTRK3,ATP2B2	0
GO:BP	semi-lunar valve development	GO:1905314	0.000603773	3.21913	35	479	8	15922	GJA5,SOX9,HEYL,HEY1,ELN,SNAI1,HEY2,DLL4	0
GO:BP	cellular response to chemical stimulus	GO:0070887	0.000669262	3.1744	2693	479	118	15922	CASQ2,ARHGEF2,HCN4,LEFTY2,TRIB3,DPYSL3,LGR4,CD24,STK26,CYP2J2,ERN1,SYT9,EDA,IFNLR1,GAS6,TGFB3,ADAMTSL2,LYPD1,IL31RA,HSPA6,GDF15,C5AR2,ESRP1,PLVAP,SYT5,CLDN5,SOX9,HEYL,PMAIP1,CAMK2B,SOX4,ENPP1,ASNS,SHISA2,CHI3L1,GABRB2,KCNQ1,ZCCHC12,HAS1,TNFRSF4,PTPRN,PADI2,PDE2A,STAT5A,TFRC,VWC2,SFRP4,ACER2,CCL21,GDF10,DAND5,TCF7,ANKRD1,PTPRE,BMP2,WT1,OXTR,CEACAM1,SFRP1,PTPN22,CPNE7,LBP,RXFP1,RGCC,PDCD1LG2,FLRT3,…	0
GO:BP	morphogenesis of a branching structure	GO:0001763	0.000744494	3.12814	72	479	11	15922	SALL1,SOX9,TACSTD2,COL19A1,BMP2,WT1,EPHA2,FOXF1,GDNF,NOTCH4,DLL4	0
GO:BP	actomyosin structure organization	GO:0031032	0.000744494	3.12814	164	479	17	15922	CASQ1,ACTA1,NRAP,TCAP,LMOD3,EPB41L4A,TGFB3,SYNPO2L,TACSTD2,ANKRD1,MYL2,SFRP1,RGCC,FRMD3,PTGER4,PPM1E,CCN2	1
GO:BP	Notch signaling involved in heart development	GO:0061314	0.00075022	3.12481	11	479	5	15922	HEYL,HEY1,SNAI1,HEY2,DLL4	0
GO:BP	regulation of system process	GO:0044057	0.000751704	3.12395	438	479	31	15922	SLN,CASQ2,CASQ1,HCN4,DES,GAL,CYP2J2,TNNI3,GJA5,GAS6,SPX,CACNG4,HRC,ACTN3,SCN1B,CAMK2B,KCNQ1,KCNA5,MYL2,OXTR,CACNA1G,CACNA1S,CACNA2D3,DMPK,CACNG7,SCN3B,ADRB1,MYH7,ABCC9,SPHK1,ATP2B2	1
GO:BP	mesenchyme morphogenesis	GO:0072132	0.000858887	3.06606	37	479	8	15922	ACTA1,SOX9,HEYL,ACTG2,HEY1,BMP2,SNAI1,HEY2	0
GO:BP	positive regulation of biological process	GO:0048518	0.000858887	3.06606	5373	479	206	15922	SLN,CASQ2,ARHGEF2,GATM,CALB2,CASQ1,ACTA1,ATP1B4,LEFTY2,TRIB3,ERBB4,DPYSL3,LGR4,CD24,STK26,GAL,ARC,ERCC4,ERN1,PLXNC1,EDA,LMOD3,DYRK3,GAS6,SPX,THBD,NRK,G0S2,HRC,C21ORF91,CEBPG,E2F7,PKIB,C4A,TGFB3,UCP2,CDKN2A,RBM20,CADPS,C4B,SALL1,KITLG,CDH3,IL31RA,ACTN3,SCN1B,SLC30A2,CADM1,ATF5,RASD2,GDF15,C5AR2,ATOH8,PLVAP,PHOX2A,TENT5C,RIPK4,CLDN5,SOX9,HEYL,PMAIP1,CAMK2B,GADD45A,SYNPO2L,STAC2,HES1,SOX4,ASNS,CHI3L…	0
GO:BP	regulation of secretion	GO:0051046	0.000858887	3.06606	597	479	38	15922	SNAP25,LGR4,GAL,SYT9,GAS6,SPX,TGFB3,CADPS,CADM1,C5AR2,SYT5,SOX4,MCTP2,KCNQ1,TNFRSF4,PAEP,ERBB3,UNC13D,KCNA5,ANKRD1,CEACAM1,SFRP1,PTPN22,RGCC,RAB26,IL11,CACNA1G,EFNA5,TLR6,SRGN,LIF,PTGER4,SEPTIN4,IL33,CD74,ABCG1,GDNF,NLRP2	0
GO:BP	generation of neurons	GO:0048699	0.000861426	3.06478	1005	479	55	15922	ARHGEF2,ERBB4,DPYSL3,ARC,PLXNC1,DPYSL5,NRK,C21ORF91,VSTM2L,SALL1,SCN1B,ESRP1,PHOX2A,SOX9,HEYL,CAMK2B,GAP43,HES1,SOX4,BICDL1,VWC2,HECW2,HEY1,KLHL1,EPHA8,BMP2,ISLR2,FLRT3,ATP8A2,EFNA5,DAB1,CXCR4,DLX2,RNF157,DTX1,EPHA2,DNER,DLL1,SEMA3G,LTK,WNT10B,NGEF,SH3GL2,HEY2,SEMA3F,IGSF9,NRTN,NRXN3,GDNF,PCDH12,SEMA3B,HECW1,DLL4,NTRK3,ATP2B2	0
GO:BP	cellular response to organic substance	GO:0071310	0.000862727	3.06413	2176	479	99	15922	CASQ2,ARHGEF2,HCN4,LEFTY2,TRIB3,DPYSL3,LGR4,CD24,ERN1,EDA,IFNLR1,GAS6,TGFB3,ADAMTSL2,LYPD1,IL31RA,HSPA6,GDF15,ESRP1,PLVAP,CLDN5,SOX9,HEYL,CAMK2B,SOX4,ENPP1,ASNS,SHISA2,CHI3L1,GABRB2,KCNQ1,ZCCHC12,HAS1,TNFRSF4,PTPRN,PADI2,PDE2A,STAT5A,VWC2,SFRP4,CCL21,GDF10,DAND5,TCF7,ANKRD1,PTPRE,BMP2,WT1,OXTR,CEACAM1,SFRP1,PTPN22,LBP,RXFP1,PDCD1LG2,FLRT3,INPP5D,IL11,COLEC12,DMTN,IL17RE,AKR1C3,AQP9,EFNA5,PMEPA1,C…	0
GO:BP	regulation of cell differentiation	GO:0045595	0.00115161	2.93869	1376	479	69	15922	ARHGEF2,TRIB3,DPYSL3,CD24,ARC,PLXNC1,LMOD3,GAS6,C21ORF91,TGFB3,CDKN2A,KITLG,SCN1B,ATOH8,ESRP1,CLDN5,SOX9,HEYL,CAMK2B,HES1,ENPP1,PAEP,TACSTD2,VWC2,HECW2,SPOCK2,MESP1,HEY1,SFRP4,GDF10,ESRRB,BMP2,CEACAM1,SFRP1,RPS6KA1,RGCC,ISLR2,DMTN,RANBP3L,EFNA5,GATA2,MMP9,SNAI1,LIF,CXCR4,DLX2,RNF157,DTX1,IGF2,DLL1,SEMA3G,LTK,CD74,CTSK,MSR1,WNT10B,NGEF,HEY2,MELTF,ABCG1,CCN2,SEMA3F,DMPK,GDNF,NOTCH4,SEMA3B,HECW1,NTR…	0
GO:BP	response to stimulus	GO:0050896	0.00115701	2.93666	7707	479	277	15922	CASQ2,ARHGEF2,USP28,GATM,CASQ1,KCNMB1,HCN4,SNAP25,LEFTY2,TCAP,TRIB3,ERBB4,SLC3A2,AEN,DPYSL3,GLRB,LGR4,CD24,STK26,GAL,ARC,ERCC4,CYP2J2,SRPK3,ERN1,TNNI3,SYT9,PLXNC1,EDA,DPYSL5,DYRK3,COL2A1,SH3GL3,IFNLR1,GAS6,SPX,THBD,CACNG4,NRK,ECEL1,G0S2,HRC,AQP10,CEBPG,E2F7,QPCT,HRH2,C4A,INSYN1,RAB38,TGFB3,UCP2,CDKN2A,VSTM2L,ADAMTSL2,LYPD1,C4B,DAAM1,RAB36,SALL1,KITLG,IMPA2,CDH3,IL31RA,HSPA6,ACTN3,SCN1B,SLC30A2,CA…	0
GO:BP	positive regulation of developmental process	GO:0051094	0.00115701	2.93666	1018	479	55	15922	ARHGEF2,ERBB4,DPYSL3,CD24,GAL,PLXNC1,LMOD3,GAS6,C21ORF91,TGFB3,CDKN2A,KITLG,ACTN3,SCN1B,ATOH8,CLDN5,SOX9,HEYL,CAMK2B,HES1,CHI3L1,TACSTD2,TFRC,VWC2,MESP1,SFRP4,ESRRB,BMP2,WT1,CEACAM1,SFRP1,RPS6KA1,RGCC,ISLR2,DMTN,RANBP3L,GATA2,SNAI1,LIF,CXCR4,DLX2,RNF157,DLL1,FLT1,LTK,CD74,HSPB6,MSR1,CCN2,PGF,GDNF,TIE1,NTRK3,SPHK1,CDON	1
GO:BP	multicellular organismal movement	GO:0050879	0.00115701	2.93666	39	479	8	15922	CASQ1,TCAP,TNNI3,ACTN3,STAC2,DMPK,TNNI2,MYH7	1
GO:BP	musculoskeletal movement	GO:0050881	0.00115701	2.93666	39	479	8	15922	CASQ1,TCAP,TNNI3,ACTN3,STAC2,DMPK,TNNI2,MYH7	1
GO:BP	regulation of transport	GO:0051049	0.00126742	2.89708	1462	479	72	15922	SLN,CASQ2,CASQ1,SNAP25,TRIB3,LGR4,GAL,ARC,SYT9,GAS6,SPX,CACNG4,HRC,C4A,TGFB3,CADPS,C4B,CDH3,SCN1B,CADM1,KCNG1,C5AR2,SYT5,PMAIP1,CAMK2B,STAC2,SOX4,ENPP1,MCTP2,KCNQ1,TNFRSF4,PAEP,ERBB3,HECW2,UNC13D,SFRP4,ABCA12,CCL21,KCNA5,ANKRD1,CRYAB,CEACAM1,SFRP1,PTPN22,LIPG,RGCC,RAB26,IL11,DMTN,CACNA1G,EFNA5,TLR6,SRGN,GATA2,DHRS7C,MMP9,CCL2,LIF,PTGER4,SEPTIN4,DLL1,IL33,CD74,ABCG1,CACNG7,F2RL3,DERL3,GDNF,SCN3B,H…	0
GO:BP	positive regulation of cell population proliferation	GO:0008284	0.00127505	2.89447	681	479	41	15922	ERBB4,CD24,ERN1,GAS6,TGFB3,KITLG,CDH3,IL31RA,CLDN5,SOX9,HES1,SOX4,TNFRSF4,PTPRN,STAT5A,ERBB3,TFRC,ACER2,CLDN1,BMP2,SFRP1,PTPN22,PDCD1LG2,IL11,AKR1C3,CD70,GATA2,MMP9,LIF,EGR3,IGF2,DLL1,FLT1,CD74,PGF,GDNF,FGFR3,IGFBP5,DLL4,NTRK3,SPHK1	0
GO:BP	regulation of heart rate	GO:0002027	0.0013382	2.87348	78	479	11	15922	CASQ2,HCN4,SPX,HRC,SCN1B,KCNQ1,KCNA5,CACNA1G,SCN3B,ADRB1,MYH7	0
GO:BP	tube development	GO:0035295	0.00147505	2.83119	686	479	41	15922	CD24,TNNI3,GJA5,E2F7,TGFB3,SALL1,ATOH8,CLDN5,SOX9,HES1,SOX4,CHI3L1,TACSTD2,MESP1,HEY1,BMP2,WT1,CEACAM1,SFRP1,RGCC,ISM1,DACT1,GATA2,CCL2,LIF,EGR3,GRHL3,EPHA2,DLL1,FLT1,HSPB6,FOXF1,HEY2,RSPO3,PGF,NRXN3,GDNF,NOTCH4,TIE1,DLL4,SPHK1	1
GO:BP	cellular response to stimulus	GO:0051716	0.00154856	2.81007	6456	479	238	15922	CASQ2,ARHGEF2,USP28,CASQ1,HCN4,LEFTY2,TRIB3,ERBB4,AEN,DPYSL3,GLRB,LGR4,CD24,STK26,GAL,ARC,ERCC4,CYP2J2,SRPK3,ERN1,TNNI3,SYT9,PLXNC1,EDA,DPYSL5,DYRK3,SH3GL3,IFNLR1,GAS6,CACNG4,NRK,ECEL1,G0S2,HRC,AQP10,CEBPG,E2F7,HRH2,INSYN1,RAB38,TGFB3,CDKN2A,ADAMTSL2,LYPD1,DAAM1,RAB36,SALL1,KITLG,IMPA2,CDH3,IL31RA,HSPA6,ACTN3,GUCY1A1,RASD2,GDF15,C5AR2,ATOH8,ESRP1,DGKI,PLVAP,GPR50,SYT5,CLDN5,SOX9,HEYL,PMAIP1,CAMK2…	0
GO:BP	muscle structure development	GO:0061061	0.00154856	2.81007	394	479	28	15922	CASQ1,ACTA1,NRAP,TCAP,ERBB4,TNNI3,LMOD3,ACTN3,SOX9,SYNPO2L,HES1,TRIM72,MESP1,HEY1,ANKRD1,MYL2,BMP2,WT1,RANBP3L,SGCA,EGR3,IGF2,DLL1,HEY2,DMPK,MYH7,DLL4,CDON	1
GO:BP	locomotion	GO:0040011	0.00154856	2.81007	1635	479	78	15922	ARHGEF2,ERBB4,SLC3A2,DPYSL3,CD24,STK26,ARC,PLXNC1,DPYSL5,GAS6,SDC3,THBD,VSTM2L,SCN1B,C5AR2,ATOH8,PLVAP,CLDN5,SOX9,CAMK2B,GAP43,GADD45A,HAS1,PADI2,TACSTD2,STAT5A,ERBB3,SPOCK2,MESP1,CARMIL2,CCL21,TAC4,EPHA8,CLDN1,BMP2,CEACAM1,SFRP1,RGCC,FLRT3,INPP5D,DMTN,EFNA5,TAFA4,LAMC3,CH25H,GATA2,MMP9,SNAI1,CCL2,DAB1,PTGER4,CXCR4,EGR3,CXCL14,EPHA2,DNER,FLT1,SEMA3G,CD74,SEMA3F,IGSF9,PGF,SLC7A5,S100P,NRTN,NRXN3,H…	1
GO:BP	cell communication involved in cardiac conduction	GO:0086065	0.00157156	2.80367	53	479	9	15922	CASQ2,HCN4,GJA5,HRC,SCN1B,KCNQ1,KCNA5,CACNA1G,SCN3B	0
GO:BP	cellular response to cAMP	GO:0071320	0.00178329	2.74878	31	479	7	15922	HCN4,KCNQ1,PDE2A,WT1,DMTN,AQP9,IGFBP5	0
GO:BP	negative regulation of cell differentiation	GO:0045596	0.00178329	2.74878	486	479	32	15922	TRIB3,DPYSL3,CDKN2A,SOX9,HES1,ENPP1,PAEP,TACSTD2,MESP1,HEY1,GDF10,ESRRB,BMP2,CEACAM1,SFRP1,DMTN,RANBP3L,EFNA5,GATA2,MMP9,DLX2,DTX1,DLL1,SEMA3G,WNT10B,NGEF,HEY2,MELTF,ABCG1,SEMA3F,NOTCH4,SEMA3B	0
GO:BP	extracellular matrix organization	GO:0030198	0.00178329	2.74878	294	479	23	15922	COL9A1,COL8A2,COL2A1,GAS6,MMP23B,HAS1,ADAMTS4,SPOCK2,CARMIL2,PRSS2,COL19A1,ELN,WT1,RGCC,COL9A2,MMP10,LAMC3,MMP9,ACAN,CTSK,COL8A1,MELTF,SCUBE3	1
GO:BP	tube morphogenesis	GO:0035239	0.00180431	2.74369	624	479	38	15922	TNNI3,GJA5,E2F7,SALL1,ATOH8,CLDN5,SOX9,HES1,SOX4,CHI3L1,TACSTD2,MESP1,HEY1,BMP2,WT1,CEACAM1,SFRP1,RGCC,ISM1,DACT1,GATA2,CCL2,EGR3,GRHL3,EPHA2,DLL1,FLT1,HSPB6,FOXF1,HEY2,RSPO3,PGF,NRXN3,GDNF,NOTCH4,TIE1,DLL4,SPHK1	0
GO:BP	extracellular structure organization	GO:0043062	0.0018204	2.73983	295	479	23	15922	COL9A1,COL8A2,COL2A1,GAS6,MMP23B,HAS1,ADAMTS4,SPOCK2,CARMIL2,PRSS2,COL19A1,ELN,WT1,RGCC,COL9A2,MMP10,LAMC3,MMP9,ACAN,CTSK,COL8A1,MELTF,SCUBE3	1
GO:BP	positive regulation of cell communication	GO:0010647	0.00183204	2.73707	1485	479	72	15922	CALB2,LEFTY2,ERBB4,LGR4,CD24,GAL,ARC,ERN1,GAS6,G0S2,TGFB3,SALL1,KITLG,CDH3,IL31RA,RASD2,GDF15,SOX9,PMAIP1,GADD45A,SYNPO2L,HES1,SOX4,CHI3L1,DKK2,DDX21,ERBB3,MESP1,SFRP4,PIK3AP1,CCL21,GRIN2C,EPHA8,GDF10,ANKRD1,BMP2,GADD45G,SFRP1,PTPN22,LBP,UNC5CL,DACT1,IL11,DMTN,AKR1C3,TLR6,ABRA,MMP9,CCL2,LIF,CXCR4,SEPTIN4,NSG1,DDIT3,IGF2,DLL1,FLT1,TCIM,CD74,INHBE,RSPO3,CCN2,F2RL3,PLA2G5,HRK,HTR6,FGFR3,NOTCH4,DLL4,…	0
GO:BP	response to purine-containing compound	GO:0014074	0.00191668	2.71745	68	479	10	15922	CASQ2,HCN4,KCNQ1,PDE2A,WT1,DMTN,AQP9,CACNA1S,IGFBP5,ABCC9	0
GO:BP	cell migration	GO:0016477	0.00193276	2.71382	1329	479	66	15922	ARHGEF2,ERBB4,SLC3A2,DPYSL3,CD24,STK26,ARC,PLXNC1,GAS6,SDC3,THBD,C5AR2,ATOH8,PLVAP,CLDN5,SOX9,CAMK2B,GADD45A,HAS1,PADI2,TACSTD2,STAT5A,MESP1,CARMIL2,CCL21,EPHA8,CLDN1,BMP2,CEACAM1,SFRP1,RGCC,FLRT3,INPP5D,DMTN,TAFA4,LAMC3,CH25H,GATA2,MMP9,SNAI1,CCL2,DAB1,PTGER4,CXCR4,EGR3,EPHA2,DNER,FLT1,SEMA3G,CD74,SEMA3F,PGF,SLC7A5,S100P,NRTN,HTR6,GDNF,DACH1,IGFBP5,AIRE,TMSB15B,SEMA3B,DLL4,NTRK3,SPHK1,CCL13	0
GO:BP	atrioventricular valve development	GO:0003171	0.00198566	2.70209	22	479	6	15922	GJA5,HEYL,SOX4,HEY1,BMP2,HEY2	0
GO:BP	positive regulation of signaling	GO:0023056	0.0020266	2.69323	1492	479	72	15922	CALB2,LEFTY2,ERBB4,LGR4,CD24,GAL,ARC,ERN1,GAS6,G0S2,TGFB3,SALL1,KITLG,CDH3,IL31RA,RASD2,GDF15,SOX9,PMAIP1,GADD45A,SYNPO2L,HES1,SOX4,CHI3L1,DKK2,DDX21,ERBB3,MESP1,SFRP4,PIK3AP1,CCL21,GRIN2C,EPHA8,GDF10,ANKRD1,BMP2,GADD45G,SFRP1,PTPN22,LBP,UNC5CL,DACT1,IL11,DMTN,AKR1C3,TLR6,ABRA,MMP9,CCL2,LIF,CXCR4,SEPTIN4,NSG1,DDIT3,IGF2,DLL1,FLT1,TCIM,CD74,INHBE,RSPO3,CCN2,F2RL3,PLA2G5,HRK,HTR6,FGFR3,NOTCH4,DLL4,…	0
GO:BP	response to growth factor	GO:0070848	0.0020266	2.69323	560	479	35	15922	LEFTY2,ERN1,TGFB3,ADAMTSL2,GDF15,ESRP1,CLDN5,SOX9,SHISA2,ZCCHC12,HAS1,PDE2A,VWC2,SFRP4,GDF10,DAND5,ANKRD1,BMP2,SFRP1,FLRT3,PMEPA1,MT1G,ASPN,CCL2,EGR3,EPHA2,DLL1,FLT1,SH3GL2,PGF,FGFR3,CGN,DLL4,NTRK3,SPHK1	0
GO:BP	regulation of biological process	GO:0050789	0.0020266	2.69323	9967	479	341	15922	SLN,CASQ2,ARHGEF2,USP28,GATM,CALB2,CASQ1,ACTA1,HCN4,ATP1B4,SNAP25,LEFTY2,DES,TRIB3,ERBB4,AEN,DPYSL3,HHATL,GLRB,LGR4,CD24,STK26,GAL,ARC,ERCC4,CYP2J2,SRPK3,ERN1,TNNI3,COX7A1,SYT9,PLXNC1,EDA,KRT18,LMOD3,DPYSL5,DYRK3,COL2A1,GJA5,SH3GL3,IFNLR1,GAS6,SPX,THBD,CACNG4,NRK,ECEL1,G0S2,HRC,C21ORF91,CEBPG,E2F7,PKIB,HRH2,C4A,INSYN1,RAB38,TGFB3,UCP2,CDKN2A,RBM20,VSTM2L,CADPS,ADAMTSL2,LYPD1,C4B,DAAM1,RAB36,SALL1…	1
GO:BP	regulation of epithelial cell differentiation	GO:0030856	0.00205262	2.68769	114	479	13	15922	CD24,ATOH8,ESRP1,CLDN5,SOX9,MESP1,SFRP4,CEACAM1,MMP9,LIF,DLL1,CTSK,NOTCH4	0
GO:BP	positive regulation of signal transduction	GO:0009967	0.00209175	2.67949	1388	479	68	15922	LEFTY2,ERBB4,LGR4,CD24,ARC,ERN1,GAS6,G0S2,TGFB3,SALL1,KITLG,CDH3,IL31RA,RASD2,GDF15,SOX9,PMAIP1,GADD45A,SYNPO2L,HES1,SOX4,CHI3L1,DKK2,DDX21,ERBB3,MESP1,SFRP4,PIK3AP1,CCL21,EPHA8,GDF10,ANKRD1,BMP2,GADD45G,SFRP1,PTPN22,LBP,UNC5CL,DACT1,IL11,DMTN,AKR1C3,TLR6,ABRA,MMP9,CCL2,LIF,CXCR4,SEPTIN4,DDIT3,IGF2,DLL1,FLT1,TCIM,CD74,INHBE,RSPO3,CCN2,F2RL3,PLA2G5,HRK,HTR6,FGFR3,NOTCH4,DLL4,NTRK3,SPHK1,CCL13	0
GO:BP	regulation of striated muscle contraction	GO:0006942	0.00219469	2.65863	84	479	11	15922	CASQ2,CASQ1,HCN4,TNNI3,GJA5,HRC,ACTN3,KCNQ1,MYL2,DMPK,MYH7	1
GO:BP	cardiac muscle contraction	GO:0060048	0.00239754	2.62023	116	479	13	15922	CASQ2,HCN4,TCAP,TNNI3,GJA5,HRC,SCN1B,KCNQ1,KCNA5,CACNA1G,SCN3B,TNNI2,MYH7	1
GO:BP	cellular response to growth factor stimulus	GO:0071363	0.00249439	2.60304	544	479	34	15922	LEFTY2,ERN1,TGFB3,ADAMTSL2,GDF15,ESRP1,CLDN5,SOX9,SHISA2,ZCCHC12,HAS1,PDE2A,VWC2,SFRP4,GDF10,DAND5,ANKRD1,BMP2,SFRP1,FLRT3,PMEPA1,MT1G,ASPN,CCL2,EGR3,DLL1,FLT1,SH3GL2,PGF,FGFR3,CGN,DLL4,NTRK3,SPHK1	0
GO:BP	SA node cell action potential	GO:0086015	0.00260598	2.58403	8	479	4	15922	HCN4,KCNA5,CACNA1G,SCN3B	0
GO:BP	SA node cell to atrial cardiac muscle cell signaling	GO:0086018	0.00260598	2.58403	8	479	4	15922	HCN4,KCNA5,CACNA1G,SCN3B	0
GO:BP	cell motility	GO:0048870	0.00281988	2.54977	1458	479	70	15922	ARHGEF2,ERBB4,SLC3A2,DPYSL3,CD24,STK26,ARC,PLXNC1,GAS6,SDC3,THBD,C5AR2,ATOH8,PLVAP,CLDN5,SOX9,CAMK2B,GADD45A,HAS1,PADI2,TACSTD2,STAT5A,ERBB3,SPOCK2,MESP1,CARMIL2,CCL21,TAC4,EPHA8,CLDN1,BMP2,CEACAM1,SFRP1,RGCC,FLRT3,INPP5D,DMTN,TAFA4,LAMC3,CH25H,GATA2,MMP9,SNAI1,CCL2,DAB1,PTGER4,CXCR4,EGR3,EPHA2,DNER,FLT1,SEMA3G,CD74,SEMA3F,PGF,SLC7A5,S100P,NRTN,HTR6,GDNF,DACH1,IGFBP5,AIRE,TMSB15B,SEMA3B,DLL4,NTRK…	0
GO:BP	localization of cell	GO:0051674	0.00281988	2.54977	1458	479	70	15922	ARHGEF2,ERBB4,SLC3A2,DPYSL3,CD24,STK26,ARC,PLXNC1,GAS6,SDC3,THBD,C5AR2,ATOH8,PLVAP,CLDN5,SOX9,CAMK2B,GADD45A,HAS1,PADI2,TACSTD2,STAT5A,ERBB3,SPOCK2,MESP1,CARMIL2,CCL21,TAC4,EPHA8,CLDN1,BMP2,CEACAM1,SFRP1,RGCC,FLRT3,INPP5D,DMTN,TAFA4,LAMC3,CH25H,GATA2,MMP9,SNAI1,CCL2,DAB1,PTGER4,CXCR4,EGR3,EPHA2,DNER,FLT1,SEMA3G,CD74,SEMA3F,PGF,SLC7A5,S100P,NRTN,HTR6,GDNF,DACH1,IGFBP5,AIRE,TMSB15B,SEMA3B,DLL4,NTRK…	0
GO:BP	cardiac atrium development	GO:0003230	0.00300473	2.52219	24	479	6	15922	GJA5,SOX4,MESP1,DAND5,HEY2,DLL4	0
GO:BP	branching morphogenesis of an epithelial tube	GO:0048754	0.00301817	2.52026	59	479	9	15922	SALL1,SOX9,TACSTD2,BMP2,WT1,EPHA2,GDNF,NOTCH4,DLL4	0
GO:BP	ion transport	GO:0006811	0.00316731	2.49931	1331	479	65	15922	SLN,CASQ2,CASQ1,KCNMB1,HCN4,SNAP25,SLC3A2,GLRB,SCN7A,GAL,ARC,SYT9,FAM155B,GAS6,SPX,CACNG4,HRC,UCP2,NIPAL4,SCN1B,SLC30A2,CA3,KCNG1,SLC5A1,SYT5,SLCO2A1,CAMK2B,SCN9A,STAC2,P2RX1,ENPP1,GABRB2,KCNQ1,TFRC,HECW2,SFRP4,ABCA12,CCL21,GRIN2C,SLC38A8,KCNA5,CEACAM1,CACNA1G,ATP8A2,AQP9,KCNN1,DHRS7C,CACNA1S,MMP9,CCL2,KCNF1,MELTF,GABRD,STARD5,ABCG1,CACNG7,F2RL3,PLA2G5,SLC7A5,GDNF,SCN3B,MTTP,HECW1,ABCC9,ATP2B2	1
GO:BP	regulation of protein phosphorylation	GO:0001932	0.00326299	2.48638	1227	479	61	15922	ARHGEF2,LEFTY2,TRIB3,ERBB4,CD24,STK26,ERN1,GAS6,NRK,HRC,PKIB,TGFB3,CDKN2A,IL31RA,GDF15,SOX9,GADD45A,HES1,ENPP1,CHI3L1,RGS4,ERBB3,CCL21,EPHA8,GDF10,BMP2,DUSP4,GADD45G,CEACAM1,SFRP1,PTPN22,UNC5CL,RGCC,DOCK3,DACT1,IL11,DMTN,EFNA5,PMEPA1,TLR6,MMP9,CCL2,LIF,CXCR4,EPHA2,IGF2,FLT1,TCIM,CD74,PPM1E,SH3GL2,INHBE,CCN2,PLA2G5,PGF,FGFR3,LCP2,NTRK3,SPHK1,MECOM,CCL13	0
GO:BP	endocardial cushion development	GO:0003197	0.00328759	2.48312	35	479	7	15922	SOX9,HEYL,HEY1,BMP2,SNAI1,FOXF1,HEY2	0
GO:BP	kidney morphogenesis	GO:0060993	0.00334393	2.47574	47	479	8	15922	SALL1,SOX9,SOX4,TACSTD2,BMP2,WT1,LIF,GDNF	0
GO:BP	signal transduction by protein phosphorylation	GO:0023014	0.00337691	2.47148	820	479	45	15922	TRIB3,ERBB4,CD24,STK26,ERN1,GAS6,NRK,KITLG,IL31RA,GDF15,PLVAP,SOX9,GADD45A,CHI3L1,RGS4,ERBB3,CCL21,EPHA8,BMP2,DUSP4,GADD45G,CEACAM1,PTPN22,UNC5CL,DACT1,IL11,TLR6,CCL2,LIF,PTGER4,CXCR4,EPHA2,IGF2,FLT1,CD74,CCN2,PLA2G5,NRTN,RASA4,GDNF,FGFR3,NTRK3,SPHK1,MECOM,CCL13	0
GO:BP	regulation of biological quality	GO:0065008	0.00346572	2.46021	3299	479	134	15922	SLN,CASQ2,USP28,GATM,CALB2,CASQ1,HCN4,SNAP25,ERBB4,HSD11B1,GLRB,LGR4,CD24,SCN7A,GAL,ARC,ERCC4,ERN1,TNNI3,SYT9,PLXNC1,FAM155B,LMOD3,PCSK1,DYRK3,GJA5,GAS6,SPX,THBD,CACNG4,GAD1,G0S2,HRC,CEBPG,PKIB,INSYN1,RAB38,UCP2,CDKN2A,CDH3,KANK4,IL31RA,ACTN3,SCN1B,SLC30A2,C5AR2,SERPIND1,DGKI,TENT5C,SYT5,CLDN5,SOX9,PMAIP1,CAMK2B,SCN9A,SOX4,P2RX1,ENPP1,GABRB2,MCTP2,KCNQ1,PTPRN,PDE2A,TFRC,SFRP4,CARMIL2,ABCA12,CCL21…	0
GO:BP	mesenchymal cell differentiation	GO:0048762	0.00363769	2.43917	175	479	16	15922	ERBB4,TGFB3,SOX9,HEYL,HEY1,BMP2,SFRP1,RGCC,RANBP3L,SNAI1,SEMA3G,HEY2,SEMA3F,NRTN,GDNF,SEMA3B	0
GO:BP	cell population proliferation	GO:0008283	0.00377373	2.42323	1422	479	68	15922	ARHGEF2,USP28,ERBB4,CD24,ERN1,IFNLR1,GAS6,E2F7,TGFB3,CDKN2A,KITLG,CDH3,IL31RA,RARRES1,ATF5,ATOH8,CLDN5,SOX9,HES1,SOX4,ADAMTS8,TNFRSF4,PTPRN,STAT5A,ERBB3,TFRC,SFRP4,PPM1D,ACER2,CLDN1,BMP2,ELN,WT1,CEACAM1,SFRP1,PTPN22,RPS6KA1,RGCC,PDCD1LG2,IL11,AKR1C3,ATP8A2,CD70,GATA2,MMP9,CCL2,LIF,EGR3,FAM83B,EPHA2,IGF2,DLL1,FLT1,LTK,CD74,ENPP3,WNT10B,PGF,GDNF,FGFR3,SLA,MYO16,IGFBP5,TNFRSF9,DLL4,NTRK3,SPHK1,MECOM	1
GO:BP	Notch signaling pathway	GO:0007219	0.00383084	2.41671	123	479	13	15922	HEYL,HES1,MESP1,HEY1,BMP2,GATA2,SNAI1,DTX1,DLL1,TCIM,HEY2,NOTCH4,DLL4	0
GO:BP	regulation of secretion by cell	GO:1903530	0.00383084	2.41671	560	479	34	15922	SNAP25,LGR4,GAL,SYT9,GAS6,TGFB3,CADPS,CADM1,C5AR2,SYT5,SOX4,MCTP2,TNFRSF4,PAEP,UNC13D,KCNA5,ANKRD1,CEACAM1,SFRP1,PTPN22,RGCC,RAB26,IL11,CACNA1G,EFNA5,TLR6,SRGN,LIF,PTGER4,SEPTIN4,IL33,ABCG1,GDNF,NLRP2	0
GO:BP	regulation of cell motility	GO:2000145	0.00390886	2.40795	877	479	47	15922	ARHGEF2,ERBB4,DPYSL3,STK26,PLXNC1,GAS6,C5AR2,ATOH8,PLVAP,CLDN5,SOX9,CAMK2B,GADD45A,HAS1,PADI2,TACSTD2,STAT5A,ERBB3,SPOCK2,CARMIL2,CCL21,TAC4,CLDN1,BMP2,CEACAM1,SFRP1,RGCC,DMTN,GATA2,MMP9,SNAI1,CCL2,PTGER4,EPHA2,FLT1,SEMA3G,CD74,SEMA3F,PGF,DACH1,IGFBP5,AIRE,TMSB15B,SEMA3B,DLL4,NTRK3,SPHK1	0
GO:BP	regulation of cell population proliferation	GO:0042127	0.00390886	2.40795	1265	479	62	15922	ARHGEF2,ERBB4,CD24,ERN1,IFNLR1,GAS6,E2F7,TGFB3,CDKN2A,KITLG,CDH3,IL31RA,RARRES1,ATF5,ATOH8,CLDN5,SOX9,HES1,SOX4,ADAMTS8,TNFRSF4,PTPRN,STAT5A,ERBB3,TFRC,SFRP4,PPM1D,ACER2,CLDN1,BMP2,ELN,WT1,CEACAM1,SFRP1,PTPN22,RGCC,PDCD1LG2,IL11,AKR1C3,ATP8A2,CD70,GATA2,MMP9,CCL2,LIF,EGR3,IGF2,DLL1,FLT1,LTK,CD74,ENPP3,PGF,GDNF,FGFR3,SLA,MYO16,IGFBP5,TNFRSF9,DLL4,NTRK3,SPHK1	1
GO:BP	morphogenesis of a branching epithelium	GO:0061138	0.00403115	2.39457	62	479	9	15922	SALL1,SOX9,TACSTD2,BMP2,WT1,EPHA2,GDNF,NOTCH4,DLL4	0
GO:BP	morphogenesis of an epithelium	GO:0002009	0.00408292	2.38903	317	479	23	15922	DAAM1,SALL1,RIPK4,SOX9,HES1,SOX4,TACSTD2,MESP1,CARMIL2,BMP2,WT1,CEACAM1,FLRT3,DACT1,LIF,GRHL3,EPHA2,DLL1,RSPO3,GDNF,NOTCH4,AIRE,DLL4	0
GO:BP	enzyme linked receptor protein signaling pathway	GO:0007167	0.00408292	2.38903	905	479	48	15922	LEFTY2,ERBB4,TGFB3,ADAMTSL2,CDH3,IL31RA,GDF15,ATOH8,ESRP1,CLDN5,SOX9,ENPP1,SHISA2,ZCCHC12,STAT5A,ERBB3,VWC2,SFRP4,EPHA8,GDF10,DAND5,PTPRE,BMP2,CEACAM1,FLRT3,EFNA5,PMEPA1,MMP9,ASPN,LIF,FAM83B,EPHA2,IGF2,DLL1,FLT1,LTK,NGEF,SH3GL2,INHBE,PGF,NRTN,FGFR3,SLA,CGN,IGFBP5,LCP2,TIE1,NTRK3	1
GO:BP	nephron tubule development	GO:0072080	0.00412318	2.38477	49	479	8	15922	CD24,SALL1,SOX9,TACSTD2,BMP2,WT1,LIF,GDNF	0
GO:BP	regulation of multicellular organismal development	GO:2000026	0.00416264	2.38063	1593	479	74	15922	ARHGEF2,ERBB4,DPYSL3,CD24,GAL,ARC,PLXNC1,LMOD3,GAS6,C21ORF91,TGFB3,CDKN2A,DAAM1,KITLG,CDH3,ACTN3,SCN1B,ATOH8,ESRP1,CLDN5,SOX9,HEYL,CAMK2B,HES1,ENPP1,CHI3L1,TACSTD2,TFRC,VWC2,HECW2,MESP1,HEY1,SFRP4,DAND5,BMP2,WT1,CEACAM1,SFRP1,RGCC,ISLR2,ISM1,DACT1,SRGN,GATA2,MMP9,ASPN,SNAI1,LIF,CXCR4,DLX2,RNF157,DTX1,DDIT3,EPHA2,DLL1,FLT1,SEMA3G,LTK,CD74,HSPB6,CTSK,NGEF,HEY2,RSPO3,SEMA3F,PGF,GDNF,NOTCH4,TIE1,SEMA…	0
GO:BP	regulation of molecular function	GO:0065009	0.00426502	2.37008	2238	479	97	15922	SLN,CASQ2,ARHGEF2,CASQ1,TRIB3,ERBB4,LGR4,CD24,STK26,GAL,ARC,ERCC4,ERN1,TNNI3,PLXNC1,EDA,GAS6,CACNG4,NRK,HRC,CEBPG,PKIB,CDKN2A,CDH3,SCN1B,KCNG1,GDF15,SERPIND1,RIPK4,CLDN5,HEYL,PMAIP1,GADD45A,STAC2,HES1,ENPP1,CHI3L1,ANXA8L1,TNFRSF4,RGS4,ERBB3,HECW2,SPOCK2,HEY1,SFRP4,ACER2,SERPINA1,CCL21,EPHA8,BMP2,DUSP4,GADD45G,CEACAM1,SFRP1,PTPN22,RPS6KA1,RXFP1,RGCC,DOCK3,DACT1,ELFN2,EFNA5,TAFA4,TLR6,ABRA,MMP9,GCH…	1
GO:BP	arterial endothelial cell differentiation	GO:0060842	0.00429547	2.36699	4	479	3	15922	HEY1,DLL1,HEY2	0
GO:BP	ascending aorta morphogenesis	GO:0035910	0.00429547	2.36699	4	479	3	15922	HES1,SOX4,HEY2	0
GO:BP	cellular response to endogenous stimulus	GO:0071495	0.00429547	2.36699	1089	479	55	15922	CASQ2,ARHGEF2,HCN4,LEFTY2,TRIB3,LGR4,TGFB3,ADAMTSL2,LYPD1,GDF15,ESRP1,CLDN5,SOX9,HEYL,ENPP1,SHISA2,GABRB2,KCNQ1,ZCCHC12,HAS1,PADI2,PDE2A,STAT5A,VWC2,SFRP4,GDF10,DAND5,ANKRD1,PTPRE,BMP2,WT1,OXTR,CEACAM1,SFRP1,PTPN22,RXFP1,FLRT3,DMTN,AKR1C3,AQP9,PMEPA1,TLR6,CACNA1S,ASPN,CCL2,PTGER4,EGR3,IGF2,SH3GL2,MGARP,FGFR3,CGN,IGFBP5,DLL4,NTRK3	0
GO:BP	cardiac septum development	GO:0003279	0.00429547	2.36699	63	479	9	15922	GJA5,SALL1,HEYL,HES1,SOX4,PDE2A,HEY1,DAND5,HEY2	0
GO:BP	ascending aorta development	GO:0035905	0.00429547	2.36699	4	479	3	15922	HES1,SOX4,HEY2	0
GO:BP	negative regulation of multicellular organismal process	GO:0051241	0.00440541	2.35601	987	479	51	15922	DPYSL3,LGR4,CD24,GAS6,SPX,THBD,TGFB3,CDKN2A,CDH3,ACTN3,GDF15,C5AR2,CLDN5,SOX9,GADD45A,HES1,ENPP1,RELB,TNFRSF4,PAEP,TACSTD2,MESP1,HEY1,GDF10,DAND5,BMP2,WT1,CEACAM1,SFRP1,PTPN22,LBP,RGCC,PDCD1LG2,ISM1,RANBP3L,TLR6,SRGN,MMP9,ASPN,PTGER4,DLX2,DTX1,DDIT3,DLL1,SEMA3G,WNT10B,NGEF,HEY2,SEMA3F,SEMA3B,DLL4	0
GO:BP	positive regulation of cell differentiation	GO:0045597	0.00444426	2.3522	712	479	40	15922	ARHGEF2,DPYSL3,CD24,PLXNC1,LMOD3,GAS6,C21ORF91,TGFB3,KITLG,SCN1B,ATOH8,CLDN5,SOX9,HEYL,CAMK2B,HES1,TACSTD2,VWC2,MESP1,SFRP4,BMP2,CEACAM1,SFRP1,RPS6KA1,RGCC,ISLR2,DMTN,RANBP3L,SNAI1,LIF,CXCR4,DLX2,RNF157,LTK,CD74,MSR1,CCN2,GDNF,NTRK3,CDON	0
GO:BP	renal tubule development	GO:0061326	0.00444426	2.3522	50	479	8	15922	CD24,SALL1,SOX9,TACSTD2,BMP2,WT1,LIF,GDNF	0
GO:BP	regulation of neuron differentiation	GO:0045664	0.00449592	2.34718	408	479	27	15922	ARHGEF2,DPYSL3,ARC,PLXNC1,C21ORF91,SCN1B,ESRP1,SOX9,HEYL,CAMK2B,HES1,VWC2,HECW2,HEY1,BMP2,ISLR2,DLX2,RNF157,DTX1,DLL1,SEMA3G,LTK,NGEF,SEMA3F,SEMA3B,HECW1,NTRK3	0
GO:BP	regulation of cell development	GO:0060284	0.00458461	2.3387	617	479	36	15922	ARHGEF2,DPYSL3,ARC,PLXNC1,LMOD3,C21ORF91,SCN1B,ESRP1,CLDN5,SOX9,HEYL,CAMK2B,HES1,PAEP,TACSTD2,VWC2,HECW2,HEY1,BMP2,ISLR2,DMTN,EFNA5,CXCR4,DLX2,RNF157,DTX1,DLL1,SEMA3G,LTK,NGEF,HEY2,MELTF,SEMA3F,SEMA3B,HECW1,NTRK3	0
GO:BP	regulation of muscle contraction	GO:0006937	0.00458461	2.3387	127	479	13	15922	CASQ2,CASQ1,HCN4,TNNI3,GJA5,SPX,HRC,ACTN3,KCNQ1,MYL2,DMPK,MYH7,SPHK1	1
GO:BP	regulation of signaling	GO:0023051	0.00470461	2.32748	2947	479	121	15922	CASQ2,ARHGEF2,CALB2,CASQ1,SNAP25,LEFTY2,TRIB3,ERBB4,LGR4,CD24,GAL,ARC,ERN1,DYRK3,GJA5,GAS6,CACNG4,G0S2,HRC,TGFB3,ADAMTSL2,SALL1,KITLG,CDH3,IL31RA,ACTN3,RASD2,GDF15,DGKI,SOX9,HEYL,PMAIP1,CAMK2B,ARAP2,GADD45A,SYNPO2L,HES1,SOX4,ENPP1,SHISA2,CHI3L1,MCTP2,DKK2,DDX21,PADI2,PDE2A,RGS4,ERBB3,VWC2,MESP1,HEY1,SFRP4,PIK3AP1,CCL21,GRIN2C,EPHA8,GDF10,RNF152,DAND5,KCNA5,ANKRD1,PTPRE,BMP2,DUSP4,GADD45G,CEACAM1,…	1
GO:BP	aortic valve morphogenesis	GO:0003180	0.00475097	2.32322	27	479	6	15922	SOX9,HEYL,ELN,SNAI1,HEY2,DLL4	0
GO:BP	muscle organ morphogenesis	GO:0048644	0.00487581	2.31195	51	479	8	15922	TCAP,TNNI3,ANKRD1,MYL2,BMP2,HEY2,MYH7,DLL4	0
GO:BP	muscle tissue morphogenesis	GO:0060415	0.00487581	2.31195	51	479	8	15922	TCAP,TNNI3,ANKRD1,MYL2,BMP2,HEY2,MYH7,DLL4	0
GO:BP	regulation of cell migration	GO:0030334	0.00513052	2.28984	818	479	44	15922	ARHGEF2,ERBB4,DPYSL3,STK26,PLXNC1,GAS6,C5AR2,ATOH8,PLVAP,CLDN5,SOX9,CAMK2B,GADD45A,HAS1,PADI2,TACSTD2,STAT5A,CARMIL2,CCL21,CLDN1,BMP2,CEACAM1,SFRP1,RGCC,DMTN,GATA2,MMP9,SNAI1,CCL2,PTGER4,EPHA2,FLT1,SEMA3G,CD74,SEMA3F,PGF,DACH1,IGFBP5,AIRE,TMSB15B,SEMA3B,DLL4,NTRK3,SPHK1	0
GO:BP	nephron epithelium morphogenesis	GO:0072088	0.00519605	2.28433	39	479	7	15922	SALL1,SOX9,TACSTD2,BMP2,WT1,LIF,GDNF	0
GO:BP	nephron morphogenesis	GO:0072028	0.00519605	2.28433	39	479	7	15922	SALL1,SOX9,TACSTD2,BMP2,WT1,LIF,GDNF	0
GO:BP	regulation of cellular component movement	GO:0051270	0.00519605	2.28433	946	479	49	15922	ARHGEF2,HCN4,ERBB4,DPYSL3,STK26,PLXNC1,GJA5,GAS6,C5AR2,ATOH8,PLVAP,CLDN5,SOX9,CAMK2B,GADD45A,HAS1,PADI2,TACSTD2,STAT5A,ERBB3,SPOCK2,CARMIL2,CCL21,TAC4,CLDN1,BMP2,CEACAM1,SFRP1,RGCC,DMTN,GATA2,MMP9,SNAI1,CCL2,PTGER4,EPHA2,FLT1,SEMA3G,CD74,SEMA3F,PGF,DACH1,IGFBP5,AIRE,TMSB15B,SEMA3B,DLL4,NTRK3,SPHK1	0
GO:BP	regulation of kidney development	GO:0090183	0.00519605	2.28433	39	479	7	15922	CD24,SOX9,TACSTD2,WT1,MMP9,LIF,GDNF	0
GO:BP	MAPK cascade	GO:0000165	0.0053543	2.2713	796	479	43	15922	TRIB3,ERBB4,CD24,ERN1,GAS6,KITLG,IL31RA,GDF15,PLVAP,SOX9,GADD45A,CHI3L1,RGS4,ERBB3,CCL21,EPHA8,BMP2,DUSP4,GADD45G,CEACAM1,PTPN22,UNC5CL,DACT1,IL11,TLR6,CCL2,LIF,PTGER4,CXCR4,EPHA2,IGF2,FLT1,CD74,CCN2,PLA2G5,NRTN,RASA4,GDNF,FGFR3,NTRK3,SPHK1,MECOM,CCL13	0
GO:BP	mesenchymal cell development	GO:0014031	0.0053543	2.2713	52	479	8	15922	ERBB4,HEYL,SEMA3G,HEY2,SEMA3F,NRTN,GDNF,SEMA3B	0
GO:BP	negative regulation of secretion	GO:0051048	0.00540525	2.26718	185	479	16	15922	LGR4,GAS6,SPX,C5AR2,TNFRSF4,ERBB3,CEACAM1,SFRP1,PTPN22,RGCC,IL11,TLR6,SRGN,LIF,PTGER4,CD74	0
GO:BP	regulation of phosphorylation	GO:0042325	0.00540525	2.26718	1370	479	65	15922	ARHGEF2,LEFTY2,TRIB3,ERBB4,CD24,STK26,ERN1,COX7A1,GAS6,NRK,HRC,PKIB,TGFB3,CDKN2A,IL31RA,ACTN3,GDF15,SOX9,GADD45A,HES1,ENPP1,CHI3L1,RGS4,ERBB3,CCL21,EPHA8,GDF10,BMP2,DUSP4,GADD45G,CEACAM1,SFRP1,PTPN22,UNC5CL,RGCC,DOCK3,DACT1,IL11,DMTN,EFNA5,PMEPA1,TLR6,MMP9,CCL2,LIF,CXCR4,EPHA2,IGF2,FLT1,LTK,TCIM,CD74,PPM1E,SH3GL2,INHBE,CCN2,PLA2G5,PGF,FGFR3,LCP2,TIE1,NTRK3,SPHK1,MECOM,CCL13	0
GO:BP	chemotaxis	GO:0006935	0.00618092	2.20895	511	479	31	15922	PLXNC1,DPYSL5,GAS6,VSTM2L,SCN1B,C5AR2,GAP43,PADI2,CCL21,EPHA8,EFNA5,TAFA4,CH25H,CCL2,DAB1,CXCR4,EGR3,CXCL14,EPHA2,FLT1,SEMA3G,CD74,SEMA3F,IGSF9,PGF,NRTN,NRXN3,GDNF,SEMA3B,NTRK3,CCL13	0
GO:BP	positive regulation of phosphorylation	GO:0042327	0.00618092	2.20895	929	479	48	15922	ARHGEF2,LEFTY2,ERBB4,CD24,STK26,ERN1,GAS6,NRK,TGFB3,IL31RA,GDF15,SOX9,GADD45A,HES1,CHI3L1,ERBB3,CCL21,EPHA8,GDF10,BMP2,GADD45G,PTPN22,UNC5CL,RGCC,DOCK3,IL11,EFNA5,TLR6,MMP9,CCL2,LIF,CXCR4,EPHA2,IGF2,FLT1,LTK,TCIM,CD74,INHBE,CCN2,PLA2G5,PGF,FGFR3,LCP2,TIE1,NTRK3,SPHK1,CCL13	0
GO:BP	taxis	GO:0042330	0.00618092	2.20895	511	479	31	15922	PLXNC1,DPYSL5,GAS6,VSTM2L,SCN1B,C5AR2,GAP43,PADI2,CCL21,EPHA8,EFNA5,TAFA4,CH25H,CCL2,DAB1,CXCR4,EGR3,CXCL14,EPHA2,FLT1,SEMA3G,CD74,SEMA3F,IGSF9,PGF,NRTN,NRXN3,GDNF,SEMA3B,NTRK3,CCL13	0
GO:BP	branching involved in ureteric bud morphogenesis	GO:0001658	0.00640691	2.19335	29	479	6	15922	SALL1,SOX9,TACSTD2,BMP2,WT1,GDNF	0
GO:BP	endocardial cushion morphogenesis	GO:0003203	0.00640691	2.19335	29	479	6	15922	SOX9,HEYL,HEY1,BMP2,SNAI1,HEY2	0
GO:BP	regulation of locomotion	GO:0040012	0.00640691	2.19335	931	479	48	15922	ARHGEF2,ERBB4,DPYSL3,STK26,PLXNC1,GAS6,C5AR2,ATOH8,PLVAP,CLDN5,SOX9,CAMK2B,GADD45A,HAS1,PADI2,TACSTD2,STAT5A,ERBB3,SPOCK2,CARMIL2,CCL21,TAC4,CLDN1,BMP2,CEACAM1,SFRP1,RGCC,DMTN,GATA2,MMP9,SNAI1,CCL2,PTGER4,CXCR4,EPHA2,FLT1,SEMA3G,CD74,SEMA3F,PGF,DACH1,IGFBP5,AIRE,TMSB15B,SEMA3B,DLL4,NTRK3,SPHK1	0
GO:BP	aorta development	GO:0035904	0.00640691	2.19335	29	479	6	15922	HES1,SOX4,PDE2A,HEY1,HEY2,DLL4	0
GO:BP	muscle tissue development	GO:0060537	0.00640691	2.19335	208	479	17	15922	ACTA1,NRAP,TCAP,ERBB4,SRPK3,TNNI3,LMOD3,ACTN3,MESP1,ANKRD1,MYL2,BMP2,WT1,DLL1,HEY2,MYH7,DLL4	0
GO:BP	response to cAMP	GO:0051591	0.00659531	2.18076	41	479	7	15922	HCN4,KCNQ1,PDE2A,WT1,DMTN,AQP9,IGFBP5	0
GO:BP	response to endogenous stimulus	GO:0009719	0.00659531	2.18076	1195	479	58	15922	CASQ2,ARHGEF2,HCN4,LEFTY2,TRIB3,LGR4,TGFB3,ADAMTSL2,LYPD1,GDF15,ESRP1,CLDN5,SOX9,HEYL,ENPP1,SHISA2,GABRB2,KCNQ1,ZCCHC12,HAS1,PADI2,PDE2A,STAT5A,VWC2,SFRP4,CCL21,GDF10,DAND5,ANKRD1,PTPRE,BMP2,WT1,OXTR,CEACAM1,SFRP1,PTPN22,KHK,RXFP1,FLRT3,DMTN,AKR1C3,AQP9,PMEPA1,TLR6,CACNA1S,ASPN,CCL2,PTGER4,EGR3,IGF2,SH3GL2,ABCG1,MGARP,FGFR3,CGN,IGFBP5,DLL4,NTRK3	0
GO:BP	cation transport	GO:0006812	0.00682149	2.16612	884	479	46	15922	SLN,CASQ2,CASQ1,KCNMB1,HCN4,SLC3A2,SCN7A,GAL,ARC,SYT9,FAM155B,GAS6,CACNG4,HRC,UCP2,NIPAL4,SCN1B,SLC30A2,KCNG1,SLC5A1,SYT5,CAMK2B,SCN9A,STAC2,KCNQ1,TFRC,HECW2,CCL21,GRIN2C,KCNA5,CACNA1G,KCNN1,DHRS7C,CACNA1S,MMP9,CCL2,KCNF1,MELTF,CACNG7,F2RL3,SLC7A5,GDNF,SCN3B,HECW1,ABCC9,ATP2B2	1
GO:BP	regulation of cellular process	GO:0050794	0.00691535	2.16019	9253	479	316	15922	SLN,CASQ2,ARHGEF2,USP28,CALB2,CASQ1,HCN4,ATP1B4,SNAP25,LEFTY2,TRIB3,ERBB4,AEN,DPYSL3,HHATL,GLRB,LGR4,CD24,STK26,GAL,ARC,ERCC4,SRPK3,ERN1,TNNI3,COX7A1,SYT9,PLXNC1,EDA,KRT18,LMOD3,DPYSL5,DYRK3,GJA5,SH3GL3,IFNLR1,GAS6,THBD,CACNG4,NRK,ECEL1,G0S2,HRC,C21ORF91,CEBPG,E2F7,PKIB,HRH2,C4A,INSYN1,RAB38,TGFB3,CDKN2A,RBM20,VSTM2L,CADPS,ADAMTSL2,LYPD1,C4B,DAAM1,RAB36,SALL1,KITLG,IMPA2,CDH3,KANK4,IL31RA,ACTN3,S…	0
GO:BP	cellular component morphogenesis	GO:0032989	0.00691535	2.16019	834	479	44	15922	ARHGEF2,CASQ1,ACTA1,NRAP,TCAP,ARC,PLXNC1,LMOD3,DPYSL5,NRK,VSTM2L,CDH3,SCN1B,CAMK2B,GAP43,SYNPO2L,TACSTD2,HECW2,EPHA8,ANKRD1,MYL2,ISLR2,FLRT3,DMTN,EFNA5,LAMC3,CCL2,DAB1,CXCR4,RNF157,EPHA2,SEMA3G,NGEF,SH3GL2,MELTF,SEMA3F,ACRBP,IGSF9,NRTN,NRXN3,GDNF,SEMA3B,HECW1,CCL13	1
GO:BP	positive regulation of response to stimulus	GO:0048584	0.00704709	2.15199	2141	479	92	15922	LEFTY2,ERBB4,LGR4,CD24,GAL,ARC,ERN1,GAS6,THBD,G0S2,CEBPG,C4A,TGFB3,CDKN2A,C4B,SALL1,KITLG,CDH3,IL31RA,CADM1,RASD2,GDF15,C5AR2,SOX9,PMAIP1,GADD45A,SYNPO2L,HES1,SOX4,CHI3L1,DKK2,RELB,DDX21,PDE2A,ERBB3,TFRC,MESP1,SFRP4,PIK3AP1,CCL21,EPHA8,GDF10,ANKRD1,CLDN1,BMP2,GADD45G,CEACAM1,SFRP1,PTPN22,LBP,UNC5CL,RGCC,DACT1,INPP5D,IL11,COLEC12,DMTN,AKR1C3,TLR6,ABRA,MMP9,CCL2,LIF,PTGER4,CXCR4,SEPTIN4,DDIT3,IGF2,…	0
GO:BP	axon guidance	GO:0007411	0.0070542	2.15155	211	479	17	15922	PLXNC1,DPYSL5,VSTM2L,SCN1B,GAP43,EPHA8,EFNA5,DAB1,CXCR4,EPHA2,SEMA3G,SEMA3F,IGSF9,NRTN,NRXN3,GDNF,SEMA3B	0
GO:BP	positive regulation of protein phosphorylation	GO:0001934	0.0070542	2.15155	862	479	45	15922	ARHGEF2,LEFTY2,ERBB4,CD24,STK26,ERN1,GAS6,NRK,TGFB3,IL31RA,GDF15,SOX9,GADD45A,HES1,CHI3L1,ERBB3,CCL21,EPHA8,GDF10,BMP2,GADD45G,PTPN22,UNC5CL,RGCC,DOCK3,IL11,EFNA5,TLR6,MMP9,CCL2,LIF,CXCR4,IGF2,FLT1,TCIM,CD74,INHBE,CCN2,PLA2G5,PGF,FGFR3,LCP2,NTRK3,SPHK1,CCL13	0
GO:BP	artery development	GO:0060840	0.0070542	2.15155	55	479	8	15922	GJA5,HES1,SOX4,PDE2A,HEY1,FOXF1,HEY2,DLL4	0
GO:BP	muscle organ development	GO:0007517	0.0070542	2.15155	211	479	17	15922	ACTA1,TCAP,ERBB4,TNNI3,LMOD3,ACTN3,TRIM72,ANKRD1,MYL2,BMP2,WT1,SGCA,EGR3,DLL1,HEY2,MYH7,DLL4	0
GO:BP	negative regulation of cell development	GO:0010721	0.0070542	2.15155	191	479	16	15922	DPYSL3,SOX9,HES1,PAEP,TACSTD2,HEY1,DMTN,EFNA5,DLX2,DTX1,DLL1,SEMA3G,NGEF,MELTF,SEMA3F,SEMA3B	0
GO:BP	pericardium development	GO:0060039	0.0070542	2.15155	11	479	4	15922	BMP2,WT1,FLRT3,DLL4	0
GO:BP	myofibril assembly	GO:0030239	0.0070542	2.15155	55	479	8	15922	CASQ1,ACTA1,NRAP,TCAP,LMOD3,SYNPO2L,ANKRD1,MYL2	1
GO:BP	aortic valve development	GO:0003176	0.00717286	2.14431	30	479	6	15922	SOX9,HEYL,ELN,SNAI1,HEY2,DLL4	0
GO:BP	neuron projection guidance	GO:0097485	0.0073573	2.13328	212	479	17	15922	PLXNC1,DPYSL5,VSTM2L,SCN1B,GAP43,EPHA8,EFNA5,DAB1,CXCR4,EPHA2,SEMA3G,SEMA3F,IGSF9,NRTN,NRXN3,GDNF,SEMA3B	0
GO:BP	protein phosphorylation	GO:0006468	0.00757347	2.1207	1669	479	75	15922	ARHGEF2,LEFTY2,TRIB3,ERBB4,CD24,STK26,ERN1,DYRK3,GAS6,NRK,HRC,PKIB,TGFB3,CDKN2A,KITLG,IL31RA,GDF15,PLVAP,SOX9,CAMK2B,GADD45A,HES1,ENPP1,CHI3L1,RGS4,ERBB3,CCL21,EPHA8,GDF10,BMP2,DUSP4,GADD45G,CEACAM1,SFRP1,PTPN22,RPS6KA1,UNC5CL,CDK18,RGCC,DOCK3,DACT1,IL11,DMTN,EFNA5,PMEPA1,TLR6,MMP9,CCL2,LIF,PTGER4,CXCR4,EPHA2,IGF2,FLT1,LTK,TCIM,CD74,PPM1E,SH3GL2,INHBE,CCN2,DMPK,ITK,PLA2G5,PGF,NRTN,RASA4,GDNF,FGFR…	0
GO:BP	metal ion transport	GO:0030001	0.00757538	2.1206	690	479	38	15922	SLN,CASQ2,CASQ1,KCNMB1,HCN4,SLC3A2,SCN7A,GAL,FAM155B,GAS6,HRC,NIPAL4,SCN1B,SLC30A2,KCNG1,SLC5A1,CAMK2B,SCN9A,STAC2,KCNQ1,TFRC,HECW2,CCL21,GRIN2C,KCNA5,CACNA1G,KCNN1,DHRS7C,CACNA1S,CCL2,KCNF1,MELTF,CACNG7,F2RL3,SCN3B,HECW1,ABCC9,ATP2B2	1
GO:BP	atrioventricular valve morphogenesis	GO:0003181	0.00782137	2.10672	20	479	5	15922	HEYL,SOX4,HEY1,BMP2,HEY2	0
GO:BP	biomineralization	GO:0110148	0.00807106	2.09307	103	479	11	15922	LGR4,GAS6,TGFB3,SOX9,ENPP1,HEY1,BMP2,SRGN,ASPN,HEY2,FGFR3	0
GO:BP	biomineral tissue development	GO:0031214	0.00807106	2.09307	103	479	11	15922	LGR4,GAS6,TGFB3,SOX9,ENPP1,HEY1,BMP2,SRGN,ASPN,HEY2,FGFR3	0
GO:BP	positive regulation of metabolic process	GO:0009893	0.00817296	2.08762	3153	479	126	15922	SLN,ARHGEF2,GATM,ACTA1,ATP1B4,LEFTY2,TRIB3,ERBB4,CD24,STK26,GAL,ERN1,GAS6,NRK,G0S2,CEBPG,E2F7,PKIB,TGFB3,UCP2,CDKN2A,RBM20,SALL1,CDH3,IL31RA,ACTN3,ATF5,RASD2,GDF15,ATOH8,PHOX2A,TENT5C,CLDN5,SOX9,HEYL,PMAIP1,GADD45A,HES1,SOX4,CHI3L1,RELB,ACTG2,PTPRN,DDX21,PADI2,PDE2A,STAT5A,ERBB3,TFRC,HECW2,MESP1,HEY1,SFRP4,ASB9,ACER2,RXRG,CCL21,EPHA8,GDF10,RNF152,ESRRB,BMP2,GADD45G,WT1,OXTR,SFRP1,PTPN22,LBP,RPS6K…	0
GO:BP	cation transmembrane transport	GO:0098655	0.00817296	2.08762	620	479	35	15922	SLN,CASQ2,CASQ1,HCN4,SLC3A2,SCN7A,GAL,ARC,FAM155B,GAS6,CACNG4,HRC,UCP2,SCN1B,SLC30A2,KCNG1,SCN9A,STAC2,KCNQ1,HECW2,CCL21,GRIN2C,KCNA5,CACNA1G,KCNN1,DHRS7C,MMP9,CCL2,KCNF1,CACNG7,F2RL3,SLC7A5,SCN3B,HECW1,ABCC9	1
GO:BP	ureteric bud morphogenesis	GO:0060675	0.00820446	2.08595	31	479	6	15922	SALL1,SOX9,TACSTD2,BMP2,WT1,GDNF	0
GO:BP	striated muscle tissue development	GO:0014706	0.00820446	2.08595	195	479	16	15922	ACTA1,NRAP,TCAP,ERBB4,TNNI3,LMOD3,ACTN3,MESP1,ANKRD1,MYL2,BMP2,WT1,DLL1,HEY2,MYH7,DLL4	0
GO:BP	epithelial tube morphogenesis	GO:0060562	0.00884704	2.0532	158	479	14	15922	SALL1,SOX9,HES1,SOX4,TACSTD2,MESP1,BMP2,WT1,GRHL3,EPHA2,DLL1,GDNF,NOTCH4,DLL4	0
GO:BP	regulation of response to stimulus	GO:0048583	0.00922856	2.03487	3708	479	144	15922	CASQ2,ARHGEF2,LEFTY2,TRIB3,ERBB4,LGR4,CD24,STK26,GAL,ARC,ERCC4,ERN1,SYT9,DYRK3,COL2A1,IFNLR1,GAS6,SPX,THBD,CACNG4,G0S2,HRC,CEBPG,C4A,TGFB3,CDKN2A,ADAMTSL2,C4B,SALL1,KITLG,CDH3,IL31RA,ACTN3,CADM1,RASD2,GDF15,C5AR2,SYT5,SOX9,HEYL,PMAIP1,CAMK2B,ARAP2,GADD45A,SYNPO2L,HES1,SOX4,ENPP1,SHISA2,CHI3L1,DKK2,RELB,DDX21,PADI2,PDE2A,RGS4,ERBB3,TFRC,VWC2,UNC13D,MESP1,HEY1,SFRP4,PIK3AP1,CCL21,EPHA8,GDF10,RNF152…	0
GO:BP	negative regulation of substrate adhesion-dependent cell spreading	GO:1900025	0.00953703	2.02059	12	479	4	15922	TACSTD2,DMTN,EFNA5,MELTF	0
GO:BP	embryo development	GO:0009790	0.00953703	2.02059	459	479	28	15922	ERBB4,COL2A1,E2F7,TGFB3,SALL1,KITLG,ATOH8,SOX9,HES1,SOX4,MESP1,HEY1,BMP2,DUSP4,WT1,FLRT3,DACT1,MMP9,SNAI1,GRHL3,IGF2,DLL1,FLT1,FOXF1,COL8A1,HEY2,GDNF,DLL4	0
GO:BP	chordate embryonic development	GO:0043009	0.00978191	2.00958	179	479	15	15922	COL2A1,E2F7,TGFB3,SOX9,HES1,SOX4,MESP1,HEY1,BMP2,DACT1,GRHL3,IGF2,DLL1,FOXF1,HEY2	0

## Sheet: Cardiomyocyte monocul KEGG
source	term_name	term_id	adjusted_p_value	negative_log10_of_adjusted_p_value	term_size	query_size	intersection_size	effective_domain_size	intersections
KEGG	Cell cycle	KEGG:04110	0.00184751	2.73341	124	229	14	7788	CCNA1,CDKN2C,CDC25B,PTTG1,CDKN2D,SFN,CCNB2,CCNB1,PLK1,CCNA2,TTK,CDK1,CDC25C,CDC20
KEGG	ECM-receptor interaction	KEGG:04512	0.00184751	2.73341	88	229	12	7788	COL9A1,TNC,LAMB3,THBS1,SV2A,COL9A3,ITGA1,ITGA10,ITGA2,GP1BB,SV2B,CD36
KEGG	Hypertrophic cardiomyopathy (HCM)	KEGG:05410	0.0049464	2.30571	90	229	11	7788	SGCD,SGCG,TNNI3,ATP2A3,DES,MYH6,MYL2,ITGA1,ITGA10,ITGA2,MYH7
KEGG	Dilated cardiomyopathy (DCM)	KEGG:05414	0.00611929	2.2133	95	229	11	7788	SGCD,SGCG,TNNI3,ATP2A3,DES,MYH6,MYL2,ITGA1,ITGA10,ITGA2,MYH7

## Sheet: Heart model KEGG
source	term_name	term_id	adjusted_p_value	negative_log10_of_adjusted_p_value	term_size	query_size	intersection_size	effective_domain_size	intersections
KEGG	Calcium signaling pathway	KEGG:04020	0.00329447	2.48221	192	252	19	7788	CASQ2,CASQ1,ERBB4,HRC,HRH2,PDE1C,CAMK2B,P2RX1,ERBB3,GRIN2C,OXTR,CACNA1G,CACNA1S,CXCR4,HTR6,ADRB1,PDE1A,SPHK1,ATP2B2
KEGG	MAPK signaling pathway	KEGG:04010	0.00588501	2.23025	295	252	23	7788	ERBB4,CACNG4,TGFB3,KITLG,HSPA6,GADD45A,RELB,ERBB3,DUSP4,GADD45G,RPS6KA1,CACNA1G,EFNA5,CACNA1S,CACNA2D3,DDIT3,EPHA2,IGF2,FLT1,CACNG7,PGF,FGFR3,MECOM
KEGG	Cytokine-cytokine receptor interaction	KEGG:04060	0.00588501	2.23025	292	252	23	7788	EDA,IFNLR1,TGFB3,IL31RA,GDF15,TNFRSF4,CCL21,GDF10,BMP2,IL11,IL17RE,CD70,CCL2,LIF,IL21R,CXCR4,CXCL14,IL33,INHBE,CNTFR,IL20RA,TNFRSF9,CCL13
KEGG	Cardiac muscle contraction	KEGG:04260	0.00588501	2.23025	86	252	11	7788	CASQ2,ATP1B4,TNNI3,COX7A1,CACNG4,HRC,MYL2,CACNA1S,CACNA2D3,CACNG7,MYH7

## Sheet: Unfiltered CM Genes
ENSEMBL	SYMBOL	baseMean	lfcSE	stat	pvalue	log2FoldChange2	padj
ENSG00000117122	MFAP2	2002.69	0.181253	15.5204	2.52617e-54	2.81311	3.94032e-50
ENSG00000138119	MYOF	6938.48	0.127949	-14.7088	5.66267e-49	-1.88197	4.41632e-45
ENSG00000184838	PRR16	475.807	0.171612	12.6822	7.42569e-37	2.17641	3.86087e-33
ENSG00000152422	XRCC4	673.621	0.131359	-12.5836	2.59878e-36	-1.65298	1.01339e-32
ENSG00000112280	COL9A1	1117.51	0.236923	12.4603	1.22932e-35	2.95213	3.83498e-32
ENSG00000118729	CASQ2	384.214	0.215708	12.3317	6.11807e-35	2.66003	1.5905e-31
ENSG00000135842	NIBAN1	2263.83	0.157568	12.1309	7.24736e-34	1.91143	1.61492e-30
ENSG00000135631	RAB11FIP5	1725.53	0.0844133	10.862	1.74847e-27	0.916899	3.40908e-24
ENSG00000150687	PRSS23	5347.1	0.196351	-10.7235	7.89362e-27	-2.10558	1.36805e-23
ENSG00000197893	NRAP	416.607	0.292854	10.691	1.12153e-26	3.1309	1.74936e-23
ENSG00000111249	CUX2	468.26	0.0874027	10.2618	1.04715e-24	0.896911	1.48485e-21
ENSG00000143632	ACTA1	5776.37	0.309096	10.1824	2.37706e-24	3.14733	3.08979e-21
ENSG00000165899	OTOGL	65.0418	0.218335	-10.0295	1.13138e-23	-2.18978	1.35748e-20
ENSG00000184014	DENND5A	4847.3	0.0847718	9.85133	6.76433e-23	0.835115	7.53643e-20
ENSG00000178878	APOLD1	155.511	0.209112	9.8145	9.75233e-23	2.05233	1.01411e-19
ENSG00000140451	PIF1	232.89	0.292677	9.69028	3.31609e-22	2.83612	3.23277e-19
ENSG00000140945	CDH13	1030.05	0.238854	9.56839	1.08583e-21	2.28545	9.96279e-19
ENSG00000171476	HOPX	211.63	0.316245	9.54485	1.36302e-21	3.01851	1.18114e-18
ENSG00000113749	HRH2	473.073	0.147091	9.50461	2.00806e-21	1.39804	1.64851e-18
ENSG00000129625	REEP5	3602.68	0.0631927	-9.39043	5.97569e-21	-0.593407	4.66044e-18
ENSG00000110906	KCTD10	3071.81	0.0605689	-9.31978	1.16576e-20	-0.564489	8.65885e-18
ENSG00000041982	TNC	35522.4	0.30146	-9.2492	2.26189e-20	-2.78827	1.60368e-17
ENSG00000164111	ANXA5	13371.2	0.0933445	-9.10075	8.97072e-20	-0.849505	6.08371e-17
ENSG00000265107	GJA5	340.795	0.191362	-9.0023	2.21034e-19	-1.7227	1.43654e-16
ENSG00000139354	GAS2L3	180.35	0.218089	8.92442	4.48042e-19	1.94632	2.79543e-16
ENSG00000172137	CALB2	64.3843	0.265995	-8.89921	5.62449e-19	-2.36715	3.37426e-16
ENSG00000112164	GLP1R	46.0759	0.180098	8.86811	7.44006e-19	1.59713	4.29815e-16
ENSG00000140557	ST8SIA2	300.536	0.141429	8.74703	2.19034e-18	1.23708	1.22017e-15
ENSG00000197747	S100A10	5154.87	0.189937	-8.73443	2.44895e-18	-1.65899	1.3172e-15
ENSG00000102287	GABRE	604.281	0.239043	8.67032	4.30907e-18	2.07258	2.24043e-15
ENSG00000133101	CCNA1	21.5904	0.35002	8.6643	4.54285e-18	3.03268	2.28579e-15
ENSG00000179284	DAND5	29.8568	0.203581	8.54952	1.23601e-17	1.74052	6.02476e-15
ENSG00000172380	GNG12	6186.71	0.127238	8.54548	1.28003e-17	1.08731	6.05026e-15
ENSG00000006534	ALDH3B1	495.389	0.342519	8.41876	3.80496e-17	2.88358	1.74558e-14
ENSG00000123080	CDKN2C	749.226	0.208425	8.29491	1.08665e-16	1.72887	4.84273e-14
ENSG00000140319	SRP14	8097.49	0.0753645	8.26825	1.35937e-16	0.623133	5.88987e-14
ENSG00000164591	MYOZ3	39.5368	0.242083	8.18282	2.77276e-16	1.98092	1.16891e-13
ENSG00000062038	CDH3	176.047	0.179354	8.11297	4.93972e-16	1.4551	2.02762e-13
ENSG00000130382	MLLT1	2785.98	0.0875061	8.08761	6.08487e-16	0.707715	2.43364e-13
ENSG00000168734	PKIG	2504.18	0.179123	8.07926	6.51596e-16	1.44718	2.5409e-13
ENSG00000119403	PHF19	938.4	0.141986	8.03403	9.4325e-16	1.14072	3.58849e-13
ENSG00000166091	CMTM5	319.195	0.251942	-8.00671	1.17819e-15	-2.01723	4.37557e-13
ENSG00000185361	TNFAIP8L1	629.087	0.241612	7.99104	1.33802e-15	1.93073	4.85361e-13
ENSG00000196376	SLC35F1	163.47	0.125254	7.92663	2.25173e-15	0.992841	7.98237e-13
ENSG00000158270	COLEC12	337.284	0.365675	-7.89464	2.91162e-15	-2.88687	1.00923e-12
ENSG00000120833	SOCS2	397.527	0.210257	7.87837	3.31666e-15	1.65648	1.12464e-12
ENSG00000248746	ACTN3	26.1432	0.436111	7.81978	5.29173e-15	3.41029	1.75618e-12
ENSG00000101224	CDC25B	1560.96	0.164662	7.79387	6.4986e-15	1.28336	2.06868e-12
ENSG00000101935	AMMECR1	492.865	0.165946	-7.79541	6.42013e-15	-1.29362	2.06868e-12
ENSG00000105048	TNNT1	673.773	0.263817	7.78963	6.72045e-15	2.05504	2.09651e-12
ENSG00000135414	GDF11	908.399	0.0908571	7.78025	7.23821e-15	0.706891	2.21376e-12
ENSG00000116132	PRRX1	7979.22	0.140761	7.72975	1.07761e-14	1.08805	3.2324e-12
ENSG00000010282	HHATL	202.345	0.24399	7.72546	1.11452e-14	1.88493	3.28005e-12
ENSG00000180801	ARSJ	578.263	0.21114	7.71901	1.17239e-14	1.62979	3.38647e-12
ENSG00000108405	P2RX1	255.129	0.217557	7.70129	1.34703e-14	1.67547	3.82019e-12
ENSG00000114646	CSPG5	87.5838	0.298385	7.66055	1.85145e-14	2.28579	5.15696e-12
ENSG00000178826	TMEM139	17.3142	0.231623	7.63869	2.19435e-14	1.7693	6.00483e-12
ENSG00000144824	PHLDB2	1640.71	0.148284	7.63385	2.27851e-14	1.13198	6.12763e-12
ENSG00000182732	RGS6	21.8976	0.376346	7.53234	4.98408e-14	2.83476	1.30246e-11
ENSG00000277443	MARCKS	6002.58	0.172583	7.53166	5.0101e-14	1.29983	1.30246e-11
ENSG00000112852	PCDHB2	119.241	0.102675	7.51849	5.54114e-14	0.771962	1.4169e-11
ENSG00000106100	NOD1	355.533	0.128534	-7.51453	5.71171e-14	-0.965873	1.42273e-11
ENSG00000181019	NQO1	3042.22	0.248277	-7.51374	5.74637e-14	-1.86549	1.42273e-11
ENSG00000174807	CD248	11247.9	0.296897	7.49566	6.59646e-14	2.22544	1.60768e-11
ENSG00000135046	ANXA1	7401.73	0.122579	-7.47099	7.95917e-14	-0.915787	1.90996e-11
ENSG00000213020	ZNF611	174.731	0.131672	-7.46704	8.20214e-14	-0.983201	1.93844e-11
ENSG00000161682	FAM171A2	250.198	0.162256	7.43569	1.04022e-13	1.20649	2.42169e-11
ENSG00000181350	LRRC75A	158.012	0.146954	7.37949	1.58898e-13	1.08445	3.64483e-11
ENSG00000170624	SGCD	607.263	0.41658	7.35256	1.94444e-13	3.06293	4.39557e-11
ENSG00000079393	DUSP13	46.146	0.241409	-7.34505	2.0568e-13	-1.77316	4.58315e-11
ENSG00000196878	LAMB3	267.012	0.250823	-7.3254	2.38185e-13	-1.83738	5.23268e-11
ENSG00000198369	SPRED2	996.778	0.0956183	-7.31975	2.4843e-13	-0.699902	5.38195e-11
ENSG00000164794	KCNV1	45.5345	0.309228	7.30864	2.69859e-13	2.26004	5.76611e-11
ENSG00000070404	FSTL3	2974.07	0.17169	7.29226	3.04788e-13	1.25201	6.42444e-11
ENSG00000079819	EPB41L2	1567.52	0.1759	7.28247	3.27756e-13	1.28099	6.81645e-11
ENSG00000071051	NCK2	1026.57	0.0786553	7.27893	3.36481e-13	0.572526	6.90583e-11
ENSG00000102683	SGCG	80.2281	0.507886	7.26925	3.61476e-13	3.69195	7.32248e-11
ENSG00000118855	MFSD1	1313.62	0.0911481	-7.26525	3.72359e-13	-0.662213	7.44622e-11
ENSG00000069482	GAL	307.01	0.533906	-7.25687	3.96153e-13	-3.87449	7.82177e-11
ENSG00000164733	CTSB	26357.7	0.0837098	-7.22738	4.92395e-13	-0.605002	9.60047e-11
ENSG00000145721	LIX1	47.8032	0.262687	-7.22459	5.02604e-13	-1.89781	9.67854e-11
ENSG00000102195	GPR50	15.998	0.304784	-7.21685	5.32073e-13	-2.19958	1.01211e-10
ENSG00000170421	KRT8	15712.8	0.171616	-7.19753	6.13153e-13	-1.23521	1.15228e-10
ENSG00000176244	ACBD7	35.9313	0.362691	7.1606	8.03255e-13	2.59709	1.49157e-10
ENSG00000164300	SERINC5	559.252	0.0853345	-7.11176	1.14574e-12	-0.606879	2.10249e-10
ENSG00000082175	PGR	10.5549	0.603229	7.10373	1.21432e-12	4.28518	2.20244e-10
ENSG00000160539	PLPP7	675.178	0.161257	7.08211	1.4198e-12	1.14204	2.54552e-10
ENSG00000269190	FBXO17	416.62	0.137504	7.07855	1.45669e-12	0.973329	2.58198e-10
ENSG00000198420	TCAF1	1315.95	0.130218	7.05151	1.76988e-12	0.918231	3.10186e-10
ENSG00000145864	GABRB2	52.6242	0.237421	-7.04231	1.89077e-12	-1.67199	3.27692e-10
ENSG00000172020	GAP43	131.386	0.493093	-7.01447	2.30819e-12	-3.45879	3.95638e-10
ENSG00000067191	CACNB1	373.078	0.112595	7.01128	2.36142e-12	0.789438	4.00363e-10
ENSG00000185761	ADAMTSL5	239.051	0.215906	7.0028	2.50892e-12	1.51195	4.20797e-10
ENSG00000182379	NXPH4	121.542	0.241749	6.97667	3.02263e-12	1.6866	5.01564e-10
ENSG00000164850	GPER1	121.246	0.39696	6.97007	3.16775e-12	2.76684	5.20111e-10
ENSG00000204396	VWA7	60.202	0.169577	6.9651	3.28176e-12	1.18112	5.33218e-10
ENSG00000101327	PDYN	15.451	0.382312	-6.95337	3.56666e-12	-2.65835	5.73533e-10
ENSG00000057252	SOAT1	1246.09	0.109416	-6.9357	4.042e-12	-0.758874	6.43339e-10
ENSG00000109193	SULT1E1	56.7681	0.828881	6.89351	5.44334e-12	5.7139	8.57628e-10
ENSG00000103154	NECAB2	45.4443	0.214627	-6.87918	6.01973e-12	-1.47646	9.38957e-10
ENSG00000185015	CA13	97.2324	0.197998	-6.86325	6.73094e-12	-1.35891	1.0395e-09
ENSG00000143324	XPR1	1925.26	0.0940517	-6.85283	7.24048e-12	-0.64452	1.10723e-09
ENSG00000052344	PRSS8	11.7322	0.273839	6.84955	7.40834e-12	1.87567	1.1219e-09
ENSG00000153956	CACNA2D1	1187.44	0.100081	6.83291	8.3212e-12	0.683846	1.24802e-09
ENSG00000035664	DAPK2	47.1648	0.44429	6.82903	8.54882e-12	3.03407	1.26352e-09
ENSG00000107819	SFXN3	1423.42	0.125191	-6.8284	8.58655e-12	-0.854856	1.26352e-09
ENSG00000107771	CCSER2	1573.54	0.121867	6.82702	8.66947e-12	0.83199	1.2638e-09
ENSG00000204323	SMIM5	25.5415	0.333046	6.80443	1.01452e-11	2.26619	1.46523e-09
ENSG00000087008	ACOX3	514.838	0.0636291	6.79707	1.06768e-11	0.432492	1.52787e-09
ENSG00000143499	SMYD2	1468.45	0.0803037	6.79424	1.08881e-11	0.545603	1.54394e-09
ENSG00000160360	GPSM1	1644.3	0.114751	6.78841	1.13377e-11	0.778978	1.5932e-09
ENSG00000183166	CALN1	14.0667	0.451096	6.76841	1.30208e-11	3.0532	1.81339e-09
ENSG00000066629	EML1	769.79	0.116352	6.74785	1.50047e-11	0.785126	2.07118e-09
ENSG00000139880	CDH24	162.612	0.14863	6.74549	1.52514e-11	1.00258	2.08677e-09
ENSG00000150401	DCUN1D2	466.051	0.113997	6.71991	1.81836e-11	0.766049	2.46632e-09
ENSG00000163377	TAFA4	12.2998	0.530794	-6.71445	1.88779e-11	-3.56399	2.53843e-09
ENSG00000135596	MICAL1	1650.83	0.137729	-6.71261	1.91179e-11	-0.924518	2.54872e-09
ENSG00000198467	TPM2	18830.1	0.138352	6.67676	2.44279e-11	0.923743	3.22904e-09
ENSG00000076321	KLHL20	775.212	0.0894145	6.66854	2.58362e-11	0.596264	3.38649e-09
ENSG00000206579	XKR4	6.26684	0.724157	6.64591	3.01345e-11	4.81268	3.91698e-09
ENSG00000197696	NMB	202.526	0.178345	6.63937	3.15034e-11	1.1841	4.06107e-09
ENSG00000068323	TFE3	2436.53	0.0592601	6.63645	3.21322e-11	0.393277	4.10818e-09
ENSG00000173991	TCAP	3048.48	0.318545	6.62709	3.42366e-11	2.11103	4.34164e-09
ENSG00000162618	ADGRL4	1189.95	0.316732	6.61416	3.73676e-11	2.09491	4.70049e-09
ENSG00000170540	ARL6IP1	1580.5	0.11479	6.60717	3.91744e-11	0.758439	4.88834e-09
ENSG00000262655	SPON1	1709.97	0.484247	6.58853	4.44191e-11	3.19048	5.4555e-09
ENSG00000263528	IKBKE	270.271	0.170647	-6.5893	4.41905e-11	-1.12444	5.4555e-09
ENSG00000067798	NAV3	483.653	0.225995	-6.58501	4.54849e-11	-1.48818	5.54276e-09
ENSG00000113396	SLC27A6	1027.74	0.131052	6.58072	4.68189e-11	0.862413	5.6611e-09
ENSG00000157483	MYO1E	2460.86	0.122056	-6.56504	5.20182e-11	-0.8013	6.24138e-09
ENSG00000179564	LSMEM2	324.268	0.226976	6.52799	6.66585e-11	1.4817	7.93694e-09
ENSG00000163681	SLMAP	2145.11	0.11065	6.52407	6.84267e-11	0.721888	8.08576e-09
ENSG00000150394	CDH8	94.9656	0.133346	6.51749	7.14949e-11	0.869082	8.3848e-09
ENSG00000072864	NDE1	234.678	0.171166	6.49295	8.41689e-11	1.11138	9.79751e-09
ENSG00000172209	GPR22	286.898	0.199754	6.48607	8.81032e-11	1.29562	1.01795e-08
ENSG00000137713	PPP2R1B	536.424	0.143829	-6.47552	9.4489e-11	-0.931367	1.08371e-08
ENSG00000100350	FOXRED2	494.258	0.139487	6.46558	1.00914e-10	0.901866	1.14062e-08
ENSG00000173093	CCDC63	21.4979	0.386113	6.46631	1.00424e-10	2.49673	1.14062e-08
ENSG00000155099	PIP4P2	496.373	0.095237	-6.45797	1.06114e-10	-0.615038	1.19077e-08
ENSG00000130270	ATP8B3	56.4805	0.357804	6.45245	1.10054e-10	2.30871	1.22616e-08
ENSG00000005020	SKAP2	752.499	0.201038	-6.44504	1.15567e-10	-1.2957	1.27845e-08
ENSG00000076706	MCAM	7643.89	0.309201	6.43145	1.26388e-10	1.98861	1.38831e-08
ENSG00000102312	PORCN	540.889	0.103649	-6.41322	1.42474e-10	-0.664724	1.55284e-08
ENSG00000122126	OCRL	881.58	0.101498	-6.41228	1.43358e-10	-0.650835	1.55284e-08
ENSG00000137801	THBS1	40445.5	0.260113	-6.4091	1.46382e-10	-1.66709	1.57466e-08
ENSG00000109738	GLRB	123.351	0.130679	6.40364	1.51712e-10	0.83682	1.62083e-08
ENSG00000129991	TNNI3	1462.92	0.23617	6.39894	1.56458e-10	1.51124	1.65349e-08
ENSG00000138193	PLCE1	251.979	0.281795	6.39852	1.56889e-10	1.80307	1.65349e-08
ENSG00000074370	ATP2A3	92.3412	0.175198	6.39577	1.59738e-10	1.12053	1.67221e-08
ENSG00000111802	TDP2	985.608	0.0621167	-6.39331	1.62327e-10	-0.397132	1.68799e-08
ENSG00000183077	AFMID	504.851	0.108033	6.37987	1.77233e-10	0.689234	1.83078e-08
ENSG00000164023	SGMS2	869.466	0.134722	-6.37786	1.7958e-10	-0.859237	1.84282e-08
ENSG00000140853	NLRC5	349.691	0.255411	-6.35939	2.02556e-10	-1.62426	2.06501e-08
ENSG00000198785	GRIN3A	12.2723	0.535684	6.34909	2.16597e-10	3.40111	2.19382e-08
ENSG00000180999	C1orf105	281.665	0.239782	-6.34739	2.19002e-10	-1.52199	2.20387e-08
ENSG00000093010	COMT	1987.35	0.0980184	6.33918	2.30991e-10	0.621356	2.30962e-08
ENSG00000152767	FARP1	1775.27	0.106419	6.32549	2.52427e-10	0.67315	2.50787e-08
ENSG00000065361	ERBB3	71.9787	0.233864	6.31374	2.72364e-10	1.47656	2.68882e-08
ENSG00000183624	HMCES	818.765	0.113883	-6.30969	2.79602e-10	-0.718565	2.74292e-08
ENSG00000082684	SEMA5B	184.474	0.352771	6.29789	3.01717e-10	2.22172	2.94136e-08
ENSG00000048028	USP28	1561.91	0.075811	-6.29487	3.07652e-10	-0.477221	2.96219e-08
ENSG00000102024	PLS3	6260.23	0.125746	-6.29565	3.06111e-10	-0.791655	2.96219e-08
ENSG00000170522	ELOVL6	1026.09	0.104558	-6.26601	3.7042e-10	-0.655159	3.54467e-08
ENSG00000164509	IL31RA	16.3041	0.420085	6.23062	4.646e-10	2.61739	4.4188e-08
ENSG00000172216	CEBPB	2389.81	0.131377	6.21704	5.06625e-10	0.816775	4.7893e-08
ENSG00000189409	MMP23B	118.874	0.456498	6.20812	5.36212e-10	2.834	5.03846e-08
ENSG00000101115	SALL4	26.0216	0.299833	-6.19527	5.81842e-10	-1.85755	5.43448e-08
ENSG00000163032	VSNL1	59.2771	0.148674	-6.15057	7.72038e-10	-0.914429	7.168e-08
ENSG00000082641	NFE2L1	9466.17	0.102712	6.14689	7.90187e-10	0.63136	7.2931e-08
ENSG00000148848	ADAM12	3468.04	0.260801	-6.1414	8.17977e-10	-1.60168	7.50518e-08
ENSG00000070882	OSBPL3	802.815	0.146923	-6.13477	8.52825e-10	-0.901337	7.77916e-08
ENSG00000168386	FILIP1L	563.794	0.283401	6.13366	8.58774e-10	1.73828	7.78788e-08
ENSG00000153820	SPHKAP	1165.84	0.155768	6.13214	8.67069e-10	0.955191	7.81765e-08
ENSG00000106018	VIPR2	89.329	0.301455	6.12872	8.85905e-10	1.84753	7.94158e-08
ENSG00000114638	UPK1B	18.7914	0.364075	-6.11489	9.66213e-10	-2.22628	8.612e-08
ENSG00000165912	PACSIN3	368.493	0.141485	6.10572	1.02341e-09	0.863866	9.06994e-08
ENSG00000164611	PTTG1	703.157	0.347914	6.1026	1.04359e-09	2.12318	9.19659e-08
ENSG00000119185	ITGB1BP1	1952.26	0.0891463	-6.09893	1.0678e-09	-0.543697	9.3551e-08
ENSG00000137501	SYTL2	221.013	0.32204	6.09807	1.07358e-09	1.96382	9.3551e-08
ENSG00000129355	CDKN2D	212.742	0.175784	6.06453	1.32336e-09	1.06605	1.14677e-07
ENSG00000164494	PDSS2	569.442	0.0765904	-6.05975	1.36333e-09	-0.464119	1.17487e-07
ENSG00000154678	PDE1C	344.166	0.20562	6.03914	1.54937e-09	1.24177	1.3257e-07
ENSG00000161681	SHANK1	118.065	0.150948	6.03852	1.55535e-09	0.911501	1.3257e-07
ENSG00000136040	PLXNC1	83.0794	0.255369	6.02583	1.68246e-09	1.53881	1.41854e-07
ENSG00000155629	PIK3AP1	35.0934	0.248652	-6.02663	1.67418e-09	-1.49853	1.41854e-07
ENSG00000119782	FKBP1B	127.618	0.176103	-6.0246	1.69531e-09	-1.06095	1.42169e-07
ENSG00000163092	XIRP2	208.83	0.402848	6.01855	1.75989e-09	2.42456	1.46795e-07
ENSG00000135404	CD63	19991.7	0.0748514	-6.01573	1.79075e-09	-0.450286	1.48575e-07
ENSG00000154930	ACSS1	530.467	0.487766	6.01012	1.85389e-09	2.93153	1.53e-07
ENSG00000257923	CUX1	2011.53	0.0776926	6.00357	1.93022e-09	0.466433	1.58461e-07
ENSG00000165097	KDM1B	484.928	0.0956224	-5.98975	2.10165e-09	-0.572754	1.71631e-07
ENSG00000138801	PAPSS1	1531.85	0.0702843	-5.98469	2.16804e-09	-0.42063	1.7613e-07
ENSG00000095066	HOOK2	647.287	0.177116	5.98361	2.18245e-09	1.05979	1.76383e-07
ENSG00000107521	HPS1	1255.48	0.10799	5.98176	2.20739e-09	0.645969	1.77479e-07
ENSG00000174871	CNIH2	25.7354	0.282446	5.98067	2.22223e-09	1.68922	1.77755e-07
ENSG00000166557	TMED3	3449.9	0.0672621	-5.97118	2.35539e-09	-0.401635	1.87446e-07
ENSG00000150510	FAM124A	102.175	0.278242	5.96545	2.43967e-09	1.65984	1.93168e-07
ENSG00000099994	SUSD2	10352.5	0.303868	5.96088	2.50885e-09	1.81132	1.97641e-07
ENSG00000145147	SLIT2	2000.48	0.199192	-5.9575	2.56131e-09	-1.18669	2.0076e-07
ENSG00000103066	PLA2G15	571.95	0.113471	5.95064	2.67102e-09	0.675227	2.08313e-07
ENSG00000133424	LARGE1	509.22	0.102942	5.9488	2.70109e-09	0.612384	2.08572e-07
ENSG00000137040	RANBP6	1120.52	0.0629289	-5.94934	2.69219e-09	-0.374386	2.08572e-07
ENSG00000167646	DNAAF3	56.4717	0.274701	5.94185	2.81828e-09	1.63223	2.1655e-07
ENSG00000172057	ORMDL3	1551.63	0.100248	5.93638	2.91376e-09	0.59511	2.22788e-07
ENSG00000162139	NEU3	323.312	0.0957015	5.92662	3.09231e-09	0.567187	2.35287e-07
ENSG00000180817	PPA1	2259.19	0.101997	-5.91374	3.3442e-09	-0.603183	2.53218e-07
ENSG00000178752	ERFE	108.525	0.315887	5.89436	3.76135e-09	1.86195	2.83428e-07
ENSG00000168874	ATOH8	672.169	0.335165	5.89091	3.84066e-09	1.97443	2.88013e-07
ENSG00000159176	CSRP1	2447.27	0.165152	-5.88907	3.88371e-09	-0.972589	2.89847e-07
ENSG00000096968	JAK2	907.834	0.362078	5.8882	3.90413e-09	2.13199	2.89984e-07
ENSG00000122861	PLAU	481.36	0.268601	5.8791	4.12502e-09	1.57913	3.04939e-07
ENSG00000184343	SRPK3	42.981	0.263043	5.87655	4.18898e-09	1.54579	3.08206e-07
ENSG00000121274	TENT4B	446.43	0.084133	-5.87344	4.26853e-09	-0.49415	3.12585e-07
ENSG00000165609	NUDT5	1343.64	0.105887	-5.8624	4.56233e-09	-0.620749	3.32538e-07
ENSG00000087266	SH3BP2	1172.32	0.107214	5.83835	5.27196e-09	0.625951	3.82474e-07
ENSG00000102158	MAGT1	2141.82	0.088393	-5.83056	5.52432e-09	-0.515381	3.97089e-07
ENSG00000110665	C11orf21	77.4416	0.359472	5.83076	5.51768e-09	2.09599	3.97089e-07
ENSG00000151572	ANO4	115.677	0.208921	5.82435	5.73359e-09	1.21683	4.10241e-07
ENSG00000131966	ACTR10	1921.51	0.0707133	-5.82076	5.858e-09	-0.411605	4.15332e-07
ENSG00000171867	PRNP	4017.34	0.108111	5.82084	5.85522e-09	0.629295	4.15332e-07
ENSG00000168785	TSPAN5	1742.27	0.125133	5.81735	5.97878e-09	0.72794	4.21977e-07
ENSG00000185559	DLK1	15.7175	0.503424	5.8132	6.12887e-09	2.92651	4.30622e-07
ENSG00000072062	PRKACA	4204.12	0.0692922	5.80984	6.25331e-09	0.402576	4.37317e-07
ENSG00000111726	CMAS	1117.27	0.0649141	-5.80912	6.28023e-09	-0.377093	4.37317e-07
ENSG00000074416	MGLL	2601.19	0.201203	5.80279	6.52218e-09	1.16754	4.52146e-07
ENSG00000091986	CCDC80	36812.1	0.299786	-5.8005	6.61173e-09	-1.73891	4.56326e-07
ENSG00000143768	LEFTY2	766.843	0.325705	5.79512	6.82711e-09	1.8875	4.69115e-07
ENSG00000159164	SV2A	358.711	0.180445	-5.78939	7.06414e-09	-1.04467	4.83274e-07
ENSG00000204248	COL11A2	1001.67	0.306531	5.78701	7.16482e-09	1.7739	4.88022e-07
ENSG00000157240	FZD1	2608.48	0.177083	5.75322	8.75578e-09	1.0188	5.93794e-07
ENSG00000141837	CACNA1A	59.7569	0.304423	-5.74354	9.27201e-09	-1.74846	6.26081e-07
ENSG00000008517	IL32	558.683	0.532423	-5.74211	9.35027e-09	-3.05723	6.28645e-07
ENSG00000267041	ZNF850	74.818	0.196496	5.74017	9.45819e-09	1.12792	6.33171e-07
ENSG00000120159	CAAP1	398.011	0.0939706	-5.73888	9.53059e-09	-0.539286	6.35291e-07
ENSG00000105894	PTN	203.724	0.230226	5.71063	1.12562e-08	1.31474	7.47122e-07
ENSG00000079308	TNS1	5665.54	0.122369	5.70411	1.16955e-08	0.698007	7.72994e-07
ENSG00000166562	SEC11C	416.863	0.225892	-5.69338	1.2455e-08	-1.28609	8.19715e-07
ENSG00000084731	KIF3C	553.621	0.109703	-5.69186	1.25662e-08	-0.624413	8.23564e-07
ENSG00000100300	TSPO	3886.78	0.171825	5.67017	1.42655e-08	0.974274	9.27137e-07
ENSG00000134716	CYP2J2	608.062	0.200966	5.6703	1.42548e-08	1.13954	9.27137e-07
ENSG00000082293	COL19A1	32.6558	0.174218	5.66226	1.49389e-08	0.986466	9.66877e-07
ENSG00000102935	ZNF423	238.569	0.21554	5.65457	1.56234e-08	1.21879	1.007e-06
ENSG00000104872	PIH1D1	968.073	0.0736276	-5.65222	1.58391e-08	-0.416159	1.0167e-06
ENSG00000173545	ZNF622	1496.57	0.0872426	-5.63837	1.71666e-08	-0.491906	1.09739e-06
ENSG00000120709	FAM53C	1228.11	0.0881392	5.61159	2.00475e-08	0.494601	1.27633e-06
ENSG00000120709	LOC100128966	1228.11	0.0881392	5.61159	2.00475e-08	0.494601	1.27633e-06
ENSG00000227051	C14orf132	723.515	0.164794	5.60001	2.14334e-08	0.922848	1.35902e-06
ENSG00000173110	HSPA6	50.4835	0.594565	-5.57947	2.41247e-08	-3.31736	1.52347e-06
ENSG00000164619	BMPER	651.192	0.408355	-5.55521	2.7728e-08	-2.2685	1.74396e-06
ENSG00000136546	SCN7A	36.4677	0.451684	-5.53401	3.12985e-08	-2.49963	1.96062e-06
ENSG00000113504	SLC12A7	1309.16	0.203364	5.53126	3.17942e-08	1.12486	1.98371e-06
ENSG00000114948	ADAM23	1011.18	0.131361	5.52579	3.28005e-08	0.725876	2.03833e-06
ENSG00000213347	MXD3	225.867	0.248586	5.52486	3.29757e-08	1.3734	2.04109e-06
ENSG00000129534	MIS18BP1	491.807	0.160005	5.5182	3.42491e-08	0.88294	2.11153e-06
ENSG00000121060	TRIM25	1334.75	0.13358	-5.50609	3.66891e-08	-0.735504	2.25306e-06
ENSG00000253953	PCDHGB4	71.152	0.1766	5.4908	4.00115e-08	0.969675	2.44745e-06
ENSG00000112319	EYA4	89.4288	0.267406	5.48433	4.1503e-08	1.46654	2.51937e-06
ENSG00000125966	MMP24	72.1232	0.183085	5.4843	4.15103e-08	1.0041	2.51937e-06
ENSG00000187800	PEAR1	1011.82	0.442275	5.47437	4.39077e-08	2.42117	2.65454e-06
ENSG00000123130	ACOT9	1491.57	0.0917336	5.46488	4.6321e-08	0.501314	2.78963e-06
ENSG00000197043	ANXA6	14818.9	0.0670153	-5.46292	4.6836e-08	-0.366099	2.8098e-06
ENSG00000196503	ARL9	16.7223	0.510807	5.45695	4.8437e-08	2.78745	2.89471e-06
ENSG00000197948	FCHSD1	399.021	0.186392	-5.4516	4.99179e-08	-1.01614	2.97183e-06
ENSG00000196517	SLC6A9	376.708	0.243025	5.44662	5.13366e-08	1.32366	3.04467e-06
ENSG00000112984	KIF20A	706.611	0.466692	5.44455	5.19355e-08	2.54093	3.062e-06
ENSG00000187837	HIST1H1C	422.012	0.282815	-5.44426	5.20215e-08	-1.53972	3.062e-06
ENSG00000163191	S100A11	7480.77	0.142608	-5.44273	5.24713e-08	-0.776175	3.07687e-06
ENSG00000006611	USH1C	15.6318	0.270044	5.43296	5.54282e-08	1.46714	3.22601e-06
ENSG00000174697	LEP	2261.37	2.1039	5.43338	5.52978e-08	11.4313	3.22601e-06
ENSG00000112812	PRSS16	24.017	0.182004	-5.42393	5.83022e-08	-0.987179	3.38066e-06
ENSG00000166402	TUB	790.253	0.22056	5.42247	5.87804e-08	1.19598	3.39577e-06
ENSG00000100842	EFS	819.99	0.22739	5.41688	6.06474e-08	1.23175	3.49069e-06
ENSG00000169026	SLC49A3	267.564	0.269389	-5.4117	6.2429e-08	-1.45785	3.58003e-06
ENSG00000118402	ELOVL4	273.379	0.118595	-5.40869	6.34887e-08	-0.641444	3.62746e-06
ENSG00000047849	MAP4	12138	0.0795755	5.40292	6.55636e-08	0.42994	3.7e-06
ENSG00000060339	CCAR1	1800.11	0.0827855	-5.4019	6.59386e-08	-0.447199	3.7e-06
ENSG00000137267	TUBB2A	1228.36	0.218966	-5.40188	6.59443e-08	-1.18283	3.7e-06
ENSG00000155465	SLC7A7	123.089	0.341534	5.40304	6.55207e-08	1.84532	3.7e-06
ENSG00000174938	SEZ6L2	503.159	0.220016	5.40401	6.51674e-08	1.18897	3.7e-06
ENSG00000135341	MAP3K7	1442.36	0.0661714	5.39919	6.69421e-08	0.357272	3.74252e-06
ENSG00000157927	RADIL	180.849	0.216115	5.39058	7.02322e-08	1.16498	3.91243e-06
ENSG00000173868	PHOSPHO1	10.3142	0.441691	5.38801	7.12419e-08	2.37983	3.95456e-06
ENSG00000070087	PFN2	3732.61	0.0815916	5.36775	7.97233e-08	0.437964	4.40503e-06
ENSG00000101098	RIMS4	272.925	0.209293	5.3673	7.9922e-08	1.12334	4.40503e-06
ENSG00000162909	CAPN2	8697.93	0.110928	-5.35625	8.49673e-08	-0.594157	4.66662e-06
ENSG00000165023	DIRAS2	9.76786	0.443528	5.34658	8.96336e-08	2.37136	4.90563e-06
ENSG00000111145	ELK3	2635.75	0.200947	-5.34383	9.10029e-08	-1.07383	4.96316e-06
ENSG00000085662	AKR1B1	9104.52	0.180585	-5.34267	9.15897e-08	-0.964807	4.97776e-06
ENSG00000175894	TSPEAR	15.7515	0.314143	5.34006	9.29146e-08	1.67754	5.03223e-06
ENSG00000183196	CHST6	142.977	0.370231	5.33644	9.47903e-08	1.97572	5.11605e-06
ENSG00000004776	HSPB6	1908.35	0.769885	5.32652	1.00112e-07	4.10081	5.38463e-06
ENSG00000116906	GNPAT	1399.18	0.049393	-5.32488	1.0102e-07	-0.263012	5.41482e-06
ENSG00000058272	PPP1R12A	2042.51	0.0958193	-5.319	1.04337e-07	-0.509663	5.57345e-06
ENSG00000163536	SERPINI1	221.802	0.142995	-5.31478	1.06784e-07	-0.759989	5.68468e-06
ENSG00000121316	PLBD1	196.975	0.171918	5.3035	1.13602e-07	0.911765	6.02709e-06
ENSG00000272398	CD24	196.627	0.139891	5.2866	1.24608e-07	0.73955	6.58862e-06
ENSG00000100890	PRORP	115.873	0.124106	-5.28394	1.26433e-07	-0.65577	6.66252e-06
ENSG00000119397	CNTRL	236.011	0.155741	5.27295	1.34248e-07	0.821214	7.05051e-06
ENSG00000185800	DMWD	1340.56	0.109104	5.26674	1.38867e-07	0.574623	7.26863e-06
ENSG00000136144	RCBTB1	846.661	0.0765084	5.26317	1.41592e-07	0.402677	7.38647e-06
ENSG00000124507	PACSIN1	166.697	0.221048	-5.26195	1.42537e-07	-1.16315	7.41096e-06
ENSG00000167244	IGF2	814.366	0.380314	5.24878	1.53106e-07	1.99618	7.93406e-06
ENSG00000084073	ZMPSTE24	1541.96	0.109385	-5.24021	1.60398e-07	-0.573202	8.2844e-06
ENSG00000189190	ZNF600	63.5136	0.230851	-5.23385	1.66016e-07	-1.20824	8.52532e-06
ENSG00000196586	MYO6	753.782	0.188859	-5.23369	1.66156e-07	-0.98843	8.52532e-06
ENSG00000103187	COTL1	4558.82	0.174982	-5.23192	1.67759e-07	-0.915494	8.5513e-06
ENSG00000161677	JOSD2	1104.23	0.13578	-5.23241	1.67312e-07	-0.710456	8.5513e-06
ENSG00000143390	RFX5	849.787	0.0854428	5.23102	1.68573e-07	0.446954	8.56483e-06
ENSG00000205542	TMSB4X	38420.5	0.10862	5.22877	1.70639e-07	0.56795	8.64166e-06
ENSG00000125841	NRSN2	1669.42	0.0921006	-5.22575	1.73451e-07	-0.481294	8.75561e-06
ENSG00000129103	SUMF2	2462.88	0.0723677	-5.22258	1.76452e-07	-0.377946	8.87837e-06
ENSG00000100276	RASL10A	12.6301	0.362767	5.21926	1.79643e-07	1.89338	9.00988e-06
ENSG00000109775	UFSP2	627.413	0.0749949	-5.21859	1.80294e-07	-0.391367	9.01355e-06
ENSG00000163931	TKT	6852.67	0.130851	-5.21716	1.81687e-07	-0.682669	9.05417e-06
ENSG00000151468	CCDC3	341.892	0.374472	-5.21634	1.82494e-07	-1.95337	9.06542e-06
ENSG00000128283	CDC42EP1	1735.66	0.177962	5.21531	1.83509e-07	0.928127	9.0869e-06
ENSG00000180340	FZD2	1411.32	0.154078	5.21327	1.85538e-07	0.803248	9.15827e-06
ENSG00000066926	FECH	935.171	0.0768151	-5.20221	1.96936e-07	-0.399608	9.69025e-06
ENSG00000101892	ATP1B4	43.5619	0.252115	5.20022	1.99054e-07	1.31105	9.76364e-06
ENSG00000188015	S100A3	233.608	0.640893	-5.19675	2.02801e-07	-3.33056	9.91627e-06
ENSG00000197457	STMN3	427.734	0.202526	-5.19491	2.04821e-07	-1.05211	9.98376e-06
ENSG00000090006	LTBP4	660.145	0.263275	5.19347	2.06415e-07	1.36731	1.00301e-05
ENSG00000168490	PHYHIP	54.3689	0.28764	5.18697	2.13738e-07	1.49198	1.03537e-05
ENSG00000068079	IFI35	308.626	0.189121	-5.18554	2.15393e-07	-0.980695	1.04015e-05
ENSG00000132463	GRSF1	3385.77	0.0511431	-5.1604	2.46425e-07	-0.263919	1.18634e-05
ENSG00000080573	COL5A3	17562.4	0.518138	-5.15105	2.59028e-07	-2.66896	1.24297e-05
ENSG00000163053	SLC16A14	36.5449	0.255667	5.15051	2.59783e-07	1.31681	1.24297e-05
ENSG00000140943	MBTPS1	3862.43	0.0756764	5.14578	2.66406e-07	0.389415	1.27076e-05
ENSG00000165192	ASB11	171.27	0.254625	5.14475	2.67882e-07	1.30998	1.27391e-05
ENSG00000185052	SLC24A3	65.3982	0.410205	5.14197	2.71876e-07	2.10926	1.28897e-05
ENSG00000092108	SCFD1	1301.96	0.0868315	-5.13861	2.76776e-07	-0.446193	1.30823e-05
ENSG00000147251	DOCK11	538.009	0.308825	-5.13438	2.83083e-07	-1.58562	1.33399e-05
ENSG00000143369	ECM1	1866.05	0.334687	-5.13047	2.89017e-07	-1.7171	1.35786e-05
ENSG00000152270	PDE3B	82.0333	0.222027	5.12209	3.02175e-07	1.13724	1.40696e-05
ENSG00000164885	CDK5	464.517	0.101684	-5.12316	3.00461e-07	-0.520945	1.40696e-05
ENSG00000221968	FADS3	1985.32	0.142205	5.12256	3.01411e-07	0.728456	1.40696e-05
ENSG00000196937	FAM3C	1881.07	0.0818135	-5.11549	3.12922e-07	-0.418517	1.45266e-05
ENSG00000168781	PPIP5K1	165.253	0.127234	-5.10813	3.25357e-07	-0.649926	1.50591e-05
ENSG00000149657	LSM14B	1128.18	0.079028	5.09275	3.52902e-07	0.40247	1.62857e-05
ENSG00000167535	CACNB3	558.037	0.111496	5.08614	3.65433e-07	0.567085	1.68142e-05
ENSG00000091262	ABCC6	126.654	0.269594	5.08382	3.69926e-07	1.37057	1.68761e-05
ENSG00000123643	SLC36A1	533.657	0.168843	-5.08387	3.69816e-07	-0.858374	1.68761e-05
ENSG00000183287	CCBE1	1051.82	0.446584	-5.08377	3.70023e-07	-2.27033	1.68761e-05
ENSG00000155893	PXYLP1	340.521	0.221042	5.08203	3.73414e-07	1.12334	1.69811e-05
ENSG00000187678	SPRY4	1339	0.31566	-5.08003	3.77383e-07	-1.60356	1.71117e-05
ENSG00000005243	COPZ2	1195.92	0.182202	5.07654	3.84372e-07	0.924956	1.73781e-05
ENSG00000127022	CANX	17867.7	0.114648	-5.0709	3.95946e-07	-0.581366	1.78496e-05
ENSG00000163798	SLC4A1AP	852.522	0.0695216	-5.06543	4.07486e-07	-0.352157	1.83169e-05
ENSG00000141540	TTYH2	143.118	0.36113	5.0563	4.27465e-07	1.82598	1.91598e-05
ENSG00000138778	CENPE	505.427	0.369215	5.05157	4.38186e-07	1.86512	1.9584e-05
ENSG00000165675	ENOX2	405.95	0.0900615	-5.04323	4.5775e-07	-0.4542	2.03999e-05
ENSG00000085552	IGSF9	202.447	0.246758	5.0397	4.6627e-07	1.24358	2.07205e-05
ENSG00000133110	POSTN	24900	0.427164	5.03529	4.77123e-07	2.1509	2.11425e-05
ENSG00000187720	THSD4	849.797	0.196264	5.03256	4.83972e-07	0.987712	2.13852e-05
ENSG00000068028	RASSF1	1198.14	0.109082	5.03195	4.85521e-07	0.548895	2.13931e-05
ENSG00000107796	ACTA2	4484.31	0.429981	-5.02924	4.92436e-07	-2.16248	2.16367e-05
ENSG00000131094	C1QL1	35.6892	0.27699	5.02729	4.97448e-07	1.39251	2.17955e-05
ENSG00000196411	EPHB4	1509.72	0.120543	5.0267	4.98986e-07	0.605934	2.18016e-05
ENSG00000069974	RAB27A	529.373	0.121096	-5.01945	5.18209e-07	-0.607833	2.25783e-05
ENSG00000240065	PSMB9	304.519	0.451129	-5.01387	5.3347e-07	-2.2619	2.31784e-05
ENSG00000166482	MFAP4	4295.99	0.681658	5.00894	5.4731e-07	3.41438	2.37137e-05
ENSG00000110080	ST3GAL4	1238.39	0.136329	5.00008	5.7307e-07	0.681658	2.47611e-05
ENSG00000196639	HRH1	208.444	0.338888	4.99294	5.94664e-07	1.69205	2.56231e-05
ENSG00000116675	DNAJC6	456.552	0.138299	-4.99168	5.98573e-07	-0.690342	2.57205e-05
ENSG00000168843	FSTL5	5.74363	0.537526	4.99034	6.02745e-07	2.68243	2.58286e-05
ENSG00000183856	IQGAP3	448.635	0.379828	4.98854	6.08387e-07	1.89479	2.59989e-05
ENSG00000117266	CDK18	205.405	0.301474	4.98773	6.10926e-07	1.50367	2.60361e-05
ENSG00000021645	NRXN3	55.7288	0.510121	-4.9787	6.40138e-07	-2.53974	2.71328e-05
ENSG00000105255	FSD1	162.052	0.282139	-4.97895	6.39308e-07	-1.40475	2.71328e-05
ENSG00000088899	LZTS3	216.546	0.130461	4.9636	6.9198e-07	0.647558	2.92507e-05
ENSG00000178773	CPNE7	200.405	0.575837	-4.9626	6.95556e-07	-2.85765	2.93224e-05
ENSG00000143375	CGN	12.6927	0.319375	-4.95933	7.0735e-07	-1.58389	2.97392e-05
ENSG00000132199	ENOSF1	389.304	0.15442	4.95712	7.15468e-07	0.76548	2.99996e-05
ENSG00000164708	PGAM2	151.883	0.16894	4.94921	7.45146e-07	0.836119	3.11603e-05
ENSG00000157600	TMEM164	1136.81	0.148281	4.94786	7.50339e-07	0.733672	3.12935e-05
ENSG00000171695	LKAAEAR1	9.88137	0.467218	4.93213	8.13371e-07	2.30438	3.38319e-05
ENSG00000155850	SLC26A2	691.302	0.155107	-4.93015	8.21649e-07	-0.764702	3.40853e-05
ENSG00000104059	FAM189A1	16.5348	0.252441	4.92747	8.33016e-07	1.2439	3.44652e-05
ENSG00000074935	TUBE1	371.349	0.127203	4.92456	8.45524e-07	0.626418	3.48902e-05
ENSG00000102302	FGD1	493.353	0.136737	4.92157	8.58538e-07	0.672959	3.53337e-05
ENSG00000122068	FYTTD1	1889.74	0.080616	-4.91733	8.77315e-07	-0.396416	3.60115e-05
ENSG00000159423	ALDH4A1	1078.91	0.096107	4.91566	8.84859e-07	0.472429	3.62258e-05
ENSG00000166797	CIAO2A	1092.6	0.103038	-4.9135	8.9464e-07	-0.506277	3.65304e-05
ENSG00000205629	LCMT1	598.564	0.0652842	-4.91221	9.00573e-07	-0.320689	3.66766e-05
ENSG00000016402	IL20RA	22.3718	0.413873	4.911	9.06145e-07	2.03253	3.68074e-05
ENSG00000140332	TLE3	766.688	0.118933	4.90673	9.26084e-07	0.583571	3.75196e-05
ENSG00000120318	ARAP3	658.163	0.22137	4.89765	9.69882e-07	1.08419	3.91923e-05
ENSG00000110492	MDK	1741.08	0.190521	4.89228	9.96735e-07	0.932082	4.01733e-05
ENSG00000166073	GPR176	1268.13	0.209332	4.89093	1.00361e-06	1.02383	4.03462e-05
ENSG00000077009	NMRK2	206.33	0.312427	4.88693	1.0242e-06	1.52681	4.0956e-05
ENSG00000159788	RGS12	546.011	0.11628	4.88729	1.02236e-06	0.568293	4.0956e-05
ENSG00000165071	TMEM71	233.202	0.195786	4.88646	1.02666e-06	0.9567	4.0956e-05
ENSG00000173267	SNCG	149.109	0.325717	-4.88267	1.04659e-06	-1.59037	4.16449e-05
ENSG00000000005	TNMD	14.8303	0.91473	4.88037	1.05885e-06	4.46422	4.18125e-05
ENSG00000134013	LOXL2	13554.2	0.242437	4.88104	1.0553e-06	1.18335	4.18125e-05
ENSG00000151388	ADAMTS12	2077.52	0.207538	4.88053	1.05801e-06	1.0129	4.18125e-05
ENSG00000171365	CLCN5	415.89	0.162296	-4.86973	1.11754e-06	-0.790336	4.40185e-05
ENSG00000119408	NEK6	1244.04	0.14915	4.86705	1.13276e-06	0.725922	4.45058e-05
ENSG00000120896	SORBS3	2846.47	0.114429	4.85803	1.1856e-06	0.555898	4.64648e-05
ENSG00000135409	AMHR2	45.0619	0.222763	4.85515	1.20297e-06	1.08155	4.70275e-05
ENSG00000169504	CLIC4	15164.4	0.0985902	4.85023	1.23319e-06	0.478185	4.80882e-05
ENSG00000196405	EVL	1829.86	0.137437	4.83787	1.31235e-06	0.664904	5.10476e-05
ENSG00000215218	UBE2QL1	77.541	0.308818	4.83684	1.31919e-06	1.49371	5.11859e-05
ENSG00000123684	LPGAT1	1582.18	0.0981108	-4.83466	1.33375e-06	-0.474332	5.16224e-05
ENSG00000110756	HPS5	705.404	0.103477	-4.82833	1.37685e-06	-0.49962	5.2897e-05
ENSG00000150867	PIP4K2A	1016.62	0.106616	-4.82908	1.37167e-06	-0.514855	5.2897e-05
ENSG00000175793	SFN	18.8543	1.09028	-4.82876	1.37387e-06	-5.26469	5.2897e-05
ENSG00000105339	DENND3	234.481	0.194823	4.82658	1.38896e-06	0.940328	5.32308e-05
ENSG00000122966	CIT	317.361	0.354484	4.82019	1.43419e-06	1.70868	5.48298e-05
ENSG00000140577	CRTC3	977.283	0.103179	4.81789	1.45081e-06	0.497104	5.53295e-05
ENSG00000173698	ADGRG2	37.4897	0.277882	4.81622	1.46306e-06	1.33834	5.56607e-05
ENSG00000127952	STYXL1	384.63	0.0790075	-4.81386	1.48044e-06	-0.380331	5.61848e-05
ENSG00000122863	CHST3	1492.12	0.174342	4.8116	1.49723e-06	0.838864	5.6684e-05
ENSG00000101298	SNPH	432.63	0.112097	-4.80618	1.53843e-06	-0.538759	5.81029e-05
ENSG00000198728	LDB1	2759.93	0.111358	4.80491	1.54822e-06	0.535063	5.83314e-05
ENSG00000100983	GSS	1356.46	0.103698	-4.79622	1.61691e-06	-0.49736	6.07555e-05
ENSG00000161647	MPP3	207.081	0.215378	4.79579	1.62036e-06	1.03291	6.07555e-05
ENSG00000111348	ARHGDIB	955.653	0.324938	-4.79378	1.63666e-06	-1.55768	6.12197e-05
ENSG00000063660	GPC1	15120.3	0.150221	4.79096	1.65984e-06	0.719704	6.19382e-05
ENSG00000092199	HNRNPC	12241.4	0.0988951	4.78897	1.6764e-06	0.473606	6.24068e-05
ENSG00000169410	PTPN9	1106.74	0.0615268	-4.77628	1.78568e-06	-0.293869	6.63168e-05
ENSG00000102385	DRP2	44.4342	0.272394	-4.7663	1.87643e-06	-1.29831	6.95216e-05
ENSG00000109436	TBC1D9	1164.24	0.0925722	4.75758	1.95932e-06	0.440419	7.22492e-05
ENSG00000137474	MYO7A	12.6436	0.522163	4.75775	1.95759e-06	2.48432	7.22492e-05
ENSG00000103495	MAZ	1174.42	0.17451	4.74732	2.06129e-06	0.828453	7.5702e-05
ENSG00000172508	CARNS1	42.638	0.306269	4.74719	2.06266e-06	1.45392	7.5702e-05
ENSG00000182606	TRAK1	2672.51	0.0906029	4.74349	2.10065e-06	0.429774	7.69154e-05
ENSG00000113657	DPYSL3	7247.05	0.163961	-4.7428	2.10784e-06	-0.777636	7.69752e-05
ENSG00000133943	DGLUCY	1212.73	0.118231	4.74239	2.11215e-06	0.560698	7.69752e-05
ENSG00000188010	MORN2	277.252	0.112111	-4.74144	2.12209e-06	-0.531566	7.71569e-05
ENSG00000148468	FAM171A1	1216.28	0.0883184	4.73985	2.13872e-06	0.418617	7.74008e-05
ENSG00000184908	CLCNKB	84.1177	0.24389	4.73995	2.13769e-06	1.15603	7.74008e-05
ENSG00000008441	NFIX	5267.54	0.20262	4.7392	2.14568e-06	0.960256	7.74729e-05
ENSG00000101447	FAM83D	400.759	0.41726	4.73832	2.15493e-06	1.97711	7.76272e-05
ENSG00000085733	CTTN	6058.01	0.0516058	-4.73496	2.19103e-06	-0.244351	7.8746e-05
ENSG00000186081	KRT5	8.83988	0.723948	-4.73262	2.21642e-06	-3.42617	7.94751e-05
ENSG00000077585	GPR137B	221.22	0.190519	4.72425	2.30963e-06	0.900058	8.26276e-05
ENSG00000134548	SPX	84.7464	0.191002	4.72188	2.3367e-06	0.901887	8.34047e-05
ENSG00000159387	IRX6	27.5677	0.311428	4.72129	2.34357e-06	1.47034	8.34588e-05
ENSG00000168453	HR	109.4	0.456698	4.71624	2.40244e-06	2.1539	8.5262e-05
ENSG00000196139	AKR1C3	1702.64	0.484306	-4.71601	2.40513e-06	-2.28399	8.5262e-05
ENSG00000104853	CLPTM1	2979.2	0.0691002	-4.70835	2.49733e-06	-0.325348	8.81457e-05
ENSG00000259956	RBM15B	2106.44	0.0771275	4.70831	2.49778e-06	0.36314	8.81457e-05
ENSG00000168135	KCNJ4	193.708	0.264339	4.70668	2.5179e-06	1.24416	8.8655e-05
ENSG00000163041	H3F3A	4174.94	0.0614153	4.70408	2.55019e-06	0.288902	8.95898e-05
ENSG00000151491	EPS8	5024.81	0.138703	4.69854	2.62032e-06	0.6517	9.18466e-05
ENSG00000178343	SHISA3	38.1238	0.640678	4.69648	2.64683e-06	3.00893	9.2568e-05
ENSG00000141367	CLTC	8429.86	0.116867	-4.692	2.70552e-06	-0.54834	9.44089e-05
ENSG00000022267	FHL1	2947.26	0.403597	4.68956	2.73799e-06	1.89269	9.53285e-05
ENSG00000175084	DES	2650.55	0.325196	4.68853	2.75168e-06	1.52469	9.55918e-05
ENSG00000107020	PLGRKT	354.396	0.122066	-4.68511	2.79804e-06	-0.571891	9.69862e-05
ENSG00000101695	RNF125	54.1012	0.245038	-4.68409	2.81202e-06	-1.14778	9.72548e-05
ENSG00000072133	RPS6KA6	93.5635	0.196691	-4.68242	2.83503e-06	-0.92099	9.78335e-05
ENSG00000110514	MADD	1130.91	0.079512	-4.6726	2.97418e-06	-0.371528	0.000102409
ENSG00000157388	CACNA1D	44.3003	0.201071	-4.67053	3.00431e-06	-0.939109	0.000103218
ENSG00000164327	RICTOR	708.785	0.117516	4.66845	3.03486e-06	0.548619	0.000104039
ENSG00000135926	TMBIM1	2709	0.0914684	4.64722	3.36437e-06	0.425074	0.00011483
ENSG00000138642	HERC6	157.664	0.204608	-4.64725	3.36382e-06	-0.950864	0.00011483
ENSG00000164588	HCN1	85.8292	0.159875	-4.64515	3.39833e-06	-0.742642	0.000115736
ENSG00000260802	SERTM2	24.0418	0.251021	-4.6436	3.42382e-06	-1.16564	0.00011635
ENSG00000120647	CCDC77	213.528	0.126759	4.63555	3.55995e-06	0.587596	0.000120713
ENSG00000205795	CYS1	27.5012	0.365146	4.63402	3.58632e-06	1.69209	0.000121344
ENSG00000230778	ANKRD63	29.3227	0.28045	4.63224	3.61738e-06	1.29911	0.00012213
ENSG00000196850	PPTC7	1234.88	0.0832432	-4.6314	3.63207e-06	-0.385532	0.000122361
ENSG00000189319	FAM53B	808.817	0.122492	4.62974	3.66133e-06	0.567106	0.000123081
ENSG00000179295	PTPN11	4648.48	0.0969544	4.62908	3.67285e-06	0.44881	0.000123203
ENSG00000113119	TMCO6	257.217	0.185397	-4.62063	3.8258e-06	-0.856653	0.000128058
ENSG00000111229	ARPC3	2988.68	0.104587	-4.61995	3.8383e-06	-0.483186	0.000128201
ENSG00000106367	AP1S1	2013.51	0.118639	-4.61285	3.97184e-06	-0.547262	0.000132378
ENSG00000148942	SLC5A12	7.4645	0.571799	4.60722	4.08081e-06	2.6344	0.00013572
ENSG00000114737	CISH	215.572	0.265316	4.60565	4.11176e-06	1.22195	0.000136458
ENSG00000006016	CRLF1	5409.13	0.728891	-4.59598	4.30717e-06	-3.34997	0.000142627
ENSG00000185105	MYADML2	140.293	0.288929	4.59556	4.31592e-06	1.32779	0.000142627
ENSG00000182534	MXRA7	10190.5	0.113891	4.59402	4.34779e-06	0.523217	0.000143376
ENSG00000110719	TCIRG1	2351.88	0.234969	-4.59142	4.40244e-06	-1.07884	0.000144583
ENSG00000196843	ARID5A	300.925	0.181523	4.5914	4.40292e-06	0.833445	0.000144583
ENSG00000177732	SOX12	2204.22	0.100185	4.58749	4.48604e-06	0.459597	0.000147003
ENSG00000158164	TMSB15A	36.5346	0.41403	4.58617	4.51441e-06	1.89881	0.000147622
ENSG00000129515	SNX6	2713.08	0.0921401	-4.58406	4.56035e-06	-0.422375	0.000148813
ENSG00000180773	SLC36A4	539.613	0.0954534	-4.57607	4.73783e-06	-0.436802	0.000154281
ENSG00000089818	NECAP1	717.763	0.068167	-4.57326	4.80183e-06	-0.311746	0.00015604
ENSG00000006704	GTF2IRD1	406.727	0.094099	4.57115	4.85046e-06	0.430141	0.000156961
ENSG00000115461	IGFBP5	4225.1	0.368543	4.57073	4.86037e-06	1.68451	0.000156961
ENSG00000198774	RASSF9	95.898	0.329086	4.57124	4.84854e-06	1.50433	0.000156961
ENSG00000110697	PITPNM1	1478.67	0.116286	4.56423	5.01338e-06	0.530756	0.000161567
ENSG00000090565	RAB11FIP3	975.289	0.107081	4.56085	5.09477e-06	0.488381	0.000163554
ENSG00000120029	ARMH3	733.047	0.0790919	-4.5608	5.09599e-06	-0.360722	0.000163554
ENSG00000178209	PLEC	9303.26	0.123155	4.55687	5.1921e-06	0.561203	0.000166296
ENSG00000119681	LTBP2	11420	0.20714	4.55508	5.23649e-06	0.943539	0.000167375
ENSG00000175262	C1orf127	10.9183	0.283618	4.55016	5.36064e-06	1.29051	0.000170992
ENSG00000142733	MAP3K6	1024.88	0.123487	-4.53229	5.83477e-06	-0.559677	0.000185736
ENSG00000186193	SAPCD2	166.756	0.609159	4.53052	5.88397e-06	2.7598	0.000186921
ENSG00000172671	ZFAND4	139.583	0.121926	4.5298	5.90386e-06	0.552299	0.000187171
ENSG00000230873	STMND1	6.6507	0.379762	4.52822	5.94838e-06	1.71964	0.000188201
ENSG00000197256	KANK2	5041.96	0.151574	4.5245	6.05398e-06	0.685794	0.000191154
ENSG00000101343	CRNKL1	693.662	0.0712154	-4.52187	6.12954e-06	-0.322027	0.000193148
ENSG00000100105	PATZ1	653.081	0.0862742	4.52055	6.16792e-06	0.390007	0.000193966
ENSG00000138867	GUCD1	2570.88	0.063759	4.518	6.24272e-06	0.288063	0.000195923
ENSG00000113621	TXNDC15	1976.68	0.0770023	-4.50652	6.58989e-06	-0.347013	0.000206404
ENSG00000166343	MSS51	67.8183	0.314088	4.50319	6.69405e-06	1.4144	0.000208828
ENSG00000166396	SERPINB7	101.289	0.456435	-4.50358	6.68192e-06	-2.05559	0.000208828
ENSG00000111254	AKAP3	36.6072	0.284071	-4.50013	6.79109e-06	-1.27836	0.000211432
ENSG00000167460	TPM4	27968	0.0829521	-4.49689	6.89554e-06	-0.373026	0.000214256
ENSG00000145391	SETD7	3527.41	0.0746867	4.49629	6.91506e-06	0.335813	0.000214436
ENSG00000140326	CDAN1	393.326	0.119134	4.49406	6.98795e-06	0.535394	0.000216266
ENSG00000164713	BRI3	2043	0.139434	4.49133	7.078e-06	0.626243	0.000218619
ENSG00000102547	CAB39L	530.234	0.173452	-4.48531	7.2809e-06	-0.777987	0.000224304
ENSG00000151834	GABRA2	10.9078	0.574052	-4.48502	7.29081e-06	-2.57463	0.000224304
ENSG00000096092	TMEM14A	383.118	0.147744	-4.4788	7.50635e-06	-0.661716	0.00023048
ENSG00000140403	DNAJA4	271.428	0.15269	-4.47791	7.53775e-06	-0.683731	0.00023099
ENSG00000067704	IARS2	3498.16	0.0750684	-4.47739	7.55609e-06	-0.33611	0.000231098
ENSG00000133398	MED10	896.092	0.105804	4.47578	7.61319e-06	0.473556	0.000232388
ENSG00000110092	CCND1	5918.22	0.183552	4.47271	7.72344e-06	0.820976	0.000235293
ENSG00000109255	NMU	6.90534	0.686355	4.471	7.78565e-06	3.06869	0.000236726
ENSG00000095713	CRTAC1	24.4735	0.241508	-4.46606	7.96717e-06	-1.07859	0.000241473
ENSG00000204304	PBX2	1034.07	0.0959729	4.46554	7.98684e-06	0.428571	0.000241473
ENSG00000237172	B3GNT9	935.94	0.147783	4.4655	7.98819e-06	0.659924	0.000241473
ENSG00000132005	RFX1	378.651	0.098171	4.46369	8.05601e-06	0.438205	0.000243051
ENSG00000145623	OSMR	2982.43	0.391592	-4.45609	8.3468e-06	-1.74497	0.000251339
ENSG00000115163	CENPA	187.386	0.531396	4.45255	8.48582e-06	2.36606	0.000255032
ENSG00000158427	TMSB15B	11.1013	0.487887	4.45156	8.525e-06	2.17186	0.000255717
ENSG00000138375	SMARCAL1	619.199	0.0668602	-4.45049	8.5673e-06	-0.297561	0.000256493
ENSG00000144369	FAM171B	369.245	0.211455	4.4463	8.73638e-06	0.940191	0.000261054
ENSG00000049130	KITLG	2188.73	0.200926	-4.43926	9.02671e-06	-0.891962	0.000268463
ENSG00000140259	MFAP1	918.113	0.0717993	-4.43916	9.03108e-06	-0.318729	0.000268463
ENSG00000172638	EFEMP2	4680.93	0.192534	4.43904	9.03598e-06	0.854665	0.000268463
ENSG00000148985	PGAP2	315.952	0.151766	4.4354	9.19004e-06	0.673144	0.000272521
ENSG00000176973	FAM89B	979.19	0.108213	4.43483	9.21443e-06	0.479905	0.000272726
ENSG00000185621	LMLN	288.68	0.14296	-4.43208	9.33305e-06	-0.63361	0.000275714
ENSG00000104413	ESRP1	36.1597	0.196854	4.42733	9.54089e-06	0.871535	0.000281321
ENSG00000158301	GPRASP2	374.657	0.0931005	-4.42436	9.67281e-06	-0.41191	0.000284673
ENSG00000158301	ARMCX5-GPRASP2	374.657	0.0931005	-4.42436	9.67281e-06	-0.41191	0.000284673
ENSG00000065534	MYLK	2006.03	0.44029	-4.42313	9.72803e-06	-1.94746	0.000285759
ENSG00000155096	AZIN1	2813.21	0.0864407	4.42243	9.75966e-06	0.382278	0.000286149
ENSG00000171552	BCL2L1	2082.8	0.0862062	-4.41985	9.87708e-06	-0.381018	0.000289048
ENSG00000137767	SQOR	338.848	0.300732	4.41901	9.91551e-06	1.32894	0.000289629
ENSG00000159516	SPRR2G	7.69723	0.755418	-4.41273	1.02077e-05	-3.33345	0.000297607
ENSG00000131389	SLC6A6	894.98	0.213427	-4.41207	1.02387e-05	-0.941656	0.000297953
ENSG00000100077	GRK3	183.995	0.127561	-4.40735	1.04643e-05	-0.562205	0.000303387
ENSG00000175946	KLHL38	114.825	0.153982	4.40773	1.04459e-05	0.67871	0.000303387
ENSG00000114670	NEK11	115.646	0.476265	-4.40681	1.04905e-05	-2.09881	0.000303582
ENSG00000067560	RHOA	12457.7	0.0574409	-4.40485	1.05856e-05	-0.253019	0.000305766
ENSG00000135451	TROAP	266.838	0.453734	4.40425	1.0615e-05	1.99836	0.000306049
ENSG00000129562	DAD1	3921.35	0.0966736	-4.4036	1.06469e-05	-0.425712	0.000306402
ENSG00000134202	GSTM3	847.408	0.122728	4.40143	1.07538e-05	0.540177	0.000308911
ENSG00000068489	PRR11	882.011	0.317638	4.39661	1.09955e-05	1.39653	0.000314829
ENSG00000106785	TRIM14	227.568	0.32061	-4.39652	1.10002e-05	-1.40957	0.000314829
ENSG00000247596	TWF2	1257.23	0.130938	-4.39002	1.13343e-05	-0.574821	0.000323794
ENSG00000146592	CREB5	153.704	0.193065	4.38937	1.13681e-05	0.847431	0.000324167
ENSG00000119865	CNRIP1	874.034	0.304082	4.38441	1.16301e-05	1.33322	0.000331033
ENSG00000185022	MAFF	795.035	0.359731	-4.38185	1.17674e-05	-1.57629	0.000334332
ENSG00000099889	ARVCF	913.015	0.302847	4.38074	1.18274e-05	1.3267	0.000335426
ENSG00000158292	GPR153	561.426	0.228563	4.37769	1.19943e-05	1.00058	0.000339542
ENSG00000214357	NEURL1B	356.134	0.395688	4.37643	1.20641e-05	1.7317	0.000340898
ENSG00000112167	SAYSD1	275.649	0.115806	4.37426	1.21842e-05	0.506567	0.00034367
ENSG00000119314	PTBP3	1203.63	0.144025	-4.36934	1.24621e-05	-0.629293	0.000350872
ENSG00000111640	GAPDH	63505	0.119034	4.36639	1.26316e-05	0.51975	0.000355006
ENSG00000058404	CAMK2B	373.869	0.20577	4.36492	1.27166e-05	0.898169	0.000356389
ENSG00000159248	GJD2	97.7216	0.114091	4.36475	1.27266e-05	0.497981	0.000356389
ENSG00000136122	BORA	109.176	0.329834	4.36433	1.27512e-05	1.4395	0.000356439
ENSG00000149084	HSD17B12	1604.53	0.101415	-4.36049	1.29773e-05	-0.442218	0.00036211
ENSG00000159958	TNFRSF13C	6.76036	0.660565	4.3587	1.30835e-05	2.8792	0.000364423
ENSG00000134686	PHC2	4101.51	0.117547	4.35451	1.33363e-05	0.511862	0.0003708
ENSG00000162441	LZIC	959.678	0.0764735	-4.35291	1.34342e-05	-0.332882	0.000372858
ENSG00000106617	PRKAG2	1944.83	0.192048	-4.34967	1.36345e-05	-0.835343	0.000377076
ENSG00000133121	STARD13	519.437	0.138489	4.35	1.36137e-05	0.602427	0.000377076
ENSG00000143919	CAMKMT	108.413	0.1513	-4.34442	1.39646e-05	-0.657311	0.000385329
ENSG00000197616	MYH6	43190.1	0.655593	-4.34414	1.39823e-05	-2.84799	0.000385329
ENSG00000157470	FAM81A	98.1991	0.415431	-4.342	1.41192e-05	-1.8038	0.000388416
ENSG00000167333	TRIM68	324.382	0.0986049	4.33985	1.4258e-05	0.42793	0.000391542
ENSG00000164104	HMGB2	2157.78	0.173485	4.33523	1.45606e-05	0.752096	0.000398866
ENSG00000166881	NEMP1	419.141	0.155378	4.335	1.45758e-05	0.673562	0.000398866
ENSG00000166450	PRTG	71.2197	0.204046	-4.32985	1.49208e-05	-0.883488	0.000407591
ENSG00000118200	CAMSAP2	1336.49	0.102809	-4.32504	1.52501e-05	-0.444653	0.000415858
ENSG00000184232	OAF	2971.72	0.287034	-4.32369	1.53438e-05	-1.24105	0.000417682
ENSG00000150281	CTF1	214.658	0.345868	4.32245	1.54305e-05	1.495	0.000419311
ENSG00000109625	CPZ	290.286	0.347135	4.32193	1.54667e-05	1.5003	0.000419565
ENSG00000103546	SLC6A2	15.2512	0.393538	-4.32151	1.54964e-05	-1.70068	0.000419641
ENSG00000135333	EPHA7	534.523	0.0911887	4.31692	1.58224e-05	0.393654	0.000427725
ENSG00000111245	MYL2	12873.9	0.787369	4.31489	1.59685e-05	3.39741	0.00043093
ENSG00000137494	ANKRD42	276.068	0.107506	-4.31337	1.60786e-05	-0.463712	0.000433149
ENSG00000164332	UBLCP1	829.056	0.0952799	-4.31262	1.61334e-05	-0.410906	0.000433877
ENSG00000018236	CNTN1	389.383	0.433559	4.31002	1.6324e-05	1.86865	0.000436744
ENSG00000111696	NT5DC3	163.678	0.148753	-4.31024	1.63078e-05	-0.641159	0.000436744
ENSG00000170876	TMEM43	3377.24	0.107457	-4.31044	1.62933e-05	-0.463186	0.000436744
ENSG00000154144	TBRG1	708.295	0.0903119	4.30697	1.65504e-05	0.388971	0.000441787
ENSG00000169372	CRADD	312.755	0.0903545	4.30653	1.65839e-05	0.389114	0.000441787
ENSG00000244187	TMEM141	700.743	0.15859	-4.30634	1.65975e-05	-0.682943	0.000441787
ENSG00000151575	TEX9	45.1679	0.261134	-4.30557	1.66553e-05	-1.12433	0.000442572
ENSG00000264364	DYNLL2	3159.78	0.101531	4.30348	1.68139e-05	0.436937	0.000446026
ENSG00000101384	JAG1	2107.55	0.275843	-4.3027	1.6873e-05	-1.18687	0.000446833
ENSG00000049249	TNFRSF9	6.06833	0.861301	-4.30116	1.69905e-05	-3.70459	0.000449178
ENSG00000196116	TDRD7	222.779	0.115907	-4.30079	1.70191e-05	-0.49849	0.000449178
ENSG00000088726	TMEM40	107.962	0.243988	4.29862	1.71861e-05	1.04881	0.00045282
ENSG00000177034	MTX3	684.621	0.12141	-4.29619	1.73759e-05	-0.5216	0.000457048
ENSG00000014216	CAPN1	4054.89	0.0805696	-4.29356	1.7583e-05	-0.345931	0.000461716
ENSG00000153015	CWC27	691.475	0.0925526	-4.29258	1.76608e-05	-0.39729	0.000462979
ENSG00000188739	RBM34	910.556	0.0732459	-4.29058	1.7821e-05	-0.314267	0.000466395
ENSG00000160200	CBS	260.267	0.136464	4.28975	1.78875e-05	0.585394	0.000467353
ENSG00000184515	BEX5	18.8639	0.255287	-4.28846	1.79917e-05	-1.09479	0.000469288
ENSG00000095587	TLL2	28.2519	0.291007	4.28732	1.8084e-05	1.24764	0.000470125
ENSG00000187446	CHP1	2565.27	0.141415	-4.28745	1.80739e-05	-0.606308	0.000470125
ENSG00000113578	FGF1	873.47	0.241934	4.28359	1.83898e-05	1.03635	0.000477279
ENSG00000081189	MEF2C	745.767	0.226297	-4.28197	1.85242e-05	-0.968999	0.000479172
ENSG00000087903	RFX2	95.7121	0.278592	4.28227	1.84993e-05	1.19301	0.000479172
ENSG00000005189	REXO5	216.023	0.16462	4.28032	1.86622e-05	0.704626	0.000481144
ENSG00000125740	FOSB	40.2729	0.42364	-4.28069	1.86317e-05	-1.81347	0.000481144
ENSG00000163584	RPL22L1	2017.02	0.221243	-4.27951	1.87307e-05	-0.94681	0.000481798
ENSG00000169933	FRMPD4	31.7346	0.46395	4.27929	1.87493e-05	1.98538	0.000481798
ENSG00000171067	C11orf24	1708.75	0.137854	4.27484	1.9127e-05	0.589306	0.000490697
ENSG00000115318	LOXL3	1327.37	0.220106	4.2738	1.92172e-05	0.940686	0.0004922
ENSG00000173218	VANGL1	731.087	0.149022	4.27156	1.94106e-05	0.636558	0.000496339
ENSG00000120519	SLC10A7	172.143	0.197454	-4.26851	1.96783e-05	-0.842835	0.000502319
ENSG00000218891	ZNF579	498.477	0.131141	4.26816	1.97089e-05	0.559733	0.000502319
ENSG00000111203	ITFG2	359.373	0.090863	4.26779	1.97421e-05	0.387784	0.000502345
ENSG00000226479	TMEM185B	1148.23	0.056142	4.26727	1.97877e-05	0.239573	0.000502684
ENSG00000132749	TESMIN	37.0134	0.235144	4.26678	1.98319e-05	1.00331	0.000502988
ENSG00000146215	CRIP3	14.315	0.444189	4.26442	2.00423e-05	1.89421	0.000507501
ENSG00000167123	CERCAM	7227.67	0.148186	4.26331	2.01425e-05	0.631764	0.000508385
ENSG00000185753	CXorf38	405.686	0.0960151	4.26345	2.01294e-05	0.409356	0.000508385
ENSG00000138639	ARHGAP24	895.094	0.142376	4.26202	2.02586e-05	0.606811	0.00051049
ENSG00000185028	LRRC14B	139.967	0.275074	4.26164	2.02936e-05	1.17226	0.000510547
ENSG00000169184	MN1	315.29	0.237053	4.26026	2.04185e-05	1.00991	0.000512863
ENSG00000137269	LRRC1	120.204	0.12958	-4.25827	2.06012e-05	-0.551786	0.00051662
ENSG00000118523	CCN2	6875.87	0.429276	-4.25336	2.10588e-05	-1.82587	0.000527247
ENSG00000101444	AHCY	3727.56	0.0891572	4.25283	2.11084e-05	0.379171	0.000527642
ENSG00000149547	EI24	3252.39	0.0765284	-4.25186	2.12007e-05	-0.325388	0.00052899
ENSG00000171345	KRT19	678.829	0.355449	-4.25154	2.12301e-05	-1.51121	0.00052899
ENSG00000163406	SLC15A2	15.0352	0.45173	4.24859	2.15119e-05	1.91922	0.000535155
ENSG00000162971	TYW5	202.567	0.135432	-4.24694	2.16709e-05	-0.575173	0.000538252
ENSG00000089505	CMTM1	56.0341	0.245067	4.24505	2.18541e-05	1.04032	0.000541939
ENSG00000134901	POGLUT2	797.895	0.084016	-4.24438	2.19203e-05	-0.356595	0.000542719
ENSG00000103202	NME4	2704.45	0.0809625	4.2438	2.19768e-05	0.343589	0.000543256
ENSG00000142945	KIF2C	658.904	0.380026	4.24245	2.21094e-05	1.61224	0.000545669
ENSG00000184432	COPB2	6036.32	0.0796033	-4.24045	2.23074e-05	-0.337554	0.000549685
ENSG00000084628	NKAIN1	14.0593	0.432415	4.23955	2.23973e-05	1.83324	0.00055103
ENSG00000134222	PSRC1	274.454	0.327143	4.2368	2.26724e-05	1.38604	0.000556044
ENSG00000134602	STK26	431.161	0.182715	-4.23715	2.26379e-05	-0.774192	0.000556044
ENSG00000130023	ERMARD	288.122	0.126349	-4.23623	2.27309e-05	-0.535242	0.000556603
ENSG00000183971	NPW	37.4293	0.315801	4.23437	2.29189e-05	1.33722	0.000560327
ENSG00000166833	NAV2	1320.83	0.111662	-4.23361	2.29974e-05	-0.472731	0.000561367
ENSG00000128602	SMO	963.244	0.132676	4.23232	2.31297e-05	0.561525	0.000562835
ENSG00000134954	ETS1	2683.67	0.208678	-4.23236	2.3125e-05	-0.883201	0.000562835
ENSG00000092758	COL9A3	41.7686	0.38646	4.23091	2.32749e-05	1.63508	0.000565485
ENSG00000121486	TRMT1L	583.752	0.0850104	-4.22644	2.3742e-05	-0.359291	0.000575937
ENSG00000115685	PPP1R7	1294.91	0.0648134	-4.22544	2.38476e-05	-0.273865	0.0005776
ENSG00000160226	CFAP410	240.721	0.127603	4.22474	2.39212e-05	0.539092	0.000578485
ENSG00000214097	SMCO1	73.6043	0.15396	-4.2243	2.39689e-05	-0.650374	0.000578741
ENSG00000130638	ATXN10	2679.65	0.0527317	-4.22234	2.41784e-05	-0.222651	0.000582897
ENSG00000198576	ARC	74.451	0.583732	-4.2164	2.4823e-05	-2.46125	0.000597514
ENSG00000164695	CHMP4C	91.6738	0.122037	4.21445	2.50392e-05	0.51432	0.000601485
ENSG00000166501	PRKCB	25.7137	0.266317	-4.21421	2.50651e-05	-1.12232	0.000601485
ENSG00000181826	RELL1	287.429	0.249931	4.21209	2.53014e-05	1.05273	0.000605354
ENSG00000198730	CTR9	1584.07	0.0627068	-4.21207	2.53039e-05	-0.264126	0.000605354
ENSG00000086289	EPDR1	1038.23	0.0974867	4.20601	2.59922e-05	0.41003	0.000620867
ENSG00000158158	CNNM4	276.368	0.127227	4.20283	2.63597e-05	0.534714	0.00062615
ENSG00000164951	PDP1	600.032	0.104381	-4.20274	2.63707e-05	-0.438688	0.00062615
ENSG00000169083	AR	496.05	0.460535	4.20271	2.63739e-05	1.9355	0.00062615
ENSG00000213995	NAXD	1160.94	0.0766845	4.20271	2.63739e-05	0.322283	0.00062615
ENSG00000135744	AGT	421.555	0.20327	4.19955	2.67445e-05	0.853643	0.000633982
ENSG00000130294	KIF1A	289.313	0.160783	4.19674	2.70785e-05	0.674763	0.000640925
ENSG00000111665	CDCA3	335.906	0.404951	4.19212	2.76363e-05	1.6976	0.000653137
ENSG00000081320	STK17B	777.868	0.163492	4.19056	2.78267e-05	0.685124	0.000655839
ENSG00000184697	CLDN6	554.242	0.222127	4.19045	2.78404e-05	0.930811	0.000655839
ENSG00000198732	SMOC1	137.386	0.524742	-4.19015	2.78767e-05	-2.19875	0.000655839
ENSG00000185437	SH3BGR	277.651	0.225717	4.18857	2.80724e-05	0.945428	0.000659447
ENSG00000134917	ADAMTS8	83.9037	0.341407	4.18695	2.82726e-05	1.42946	0.000663152
ENSG00000145476	CYP4V2	301.361	0.213096	-4.18651	2.83279e-05	-0.892129	0.000663451
ENSG00000136108	CKAP2	1359.81	0.20575	4.18586	2.84087e-05	0.861241	0.000664347
ENSG00000142178	SIK1	132.525	0.153248	-4.18292	2.87784e-05	-0.641023	0.000671985
ENSG00000110675	ELMOD1	50.656	0.304908	-4.18172	2.89311e-05	-1.27504	0.00067454
ENSG00000011105	TSPAN9	3499.19	0.178475	4.17992	2.91611e-05	0.74601	0.000678888
ENSG00000125534	PPDPF	3667.69	0.165145	4.17718	2.95148e-05	0.689839	0.00068536
ENSG00000188313	PLSCR1	679.772	0.182221	-4.17708	2.9527e-05	-0.761154	0.00068536
ENSG00000073969	NSF	436.577	0.115228	-4.17447	2.98677e-05	-0.481016	0.000692239
ENSG00000150760	DOCK1	1787.57	0.106854	-4.17206	3.01861e-05	-0.445799	0.00069858
ENSG00000104381	GDAP1	159.355	0.16021	-4.1702	3.04336e-05	-0.668105	0.000702224
ENSG00000171109	MFN1	1209.09	0.0703615	-4.17053	3.03886e-05	-0.293445	0.000702224
ENSG00000062716	VMP1	2843.36	0.130496	-4.16525	3.11008e-05	-0.543548	0.000715791
ENSG00000137216	TMEM63B	1515.77	0.101682	-4.16516	3.11134e-05	-0.423524	0.000715791
ENSG00000088832	FKBP1A	11091.4	0.105805	-4.15799	3.21067e-05	-0.439937	0.000737556
ENSG00000164440	TXLNB	279.014	0.227758	4.15424	3.26375e-05	0.946162	0.000748646
ENSG00000064201	TSPAN32	144.332	0.367649	4.15312	3.27976e-05	1.52689	0.000751214
ENSG00000166558	SLC38A8	22.8514	0.483354	-4.14869	3.34387e-05	-2.00529	0.000764776
ENSG00000159479	MED8	774.025	0.0908838	-4.14756	3.36033e-05	-0.376946	0.000766292
ENSG00000164879	CA3	32.198	0.622055	-4.14765	3.35905e-05	-2.58007	0.000766292
ENSG00000174348	PODN	764.694	0.411835	4.14467	3.40303e-05	1.70692	0.000774898
ENSG00000113068	PFDN1	1747.15	0.110755	4.13994	3.47393e-05	0.458521	0.000789889
ENSG00000129235	TXNDC17	929.98	0.187948	-4.12796	3.65992e-05	-0.775841	0.000830968
ENSG00000139289	PHLDA1	1461.62	0.168918	-4.12715	3.67293e-05	-0.69715	0.000832708
ENSG00000157617	C2CD2	870.494	0.117015	-4.12678	3.67882e-05	-0.482896	0.000832834
ENSG00000178852	EFCAB13	33.2312	0.326827	4.1208	3.77563e-05	1.34679	0.000853511
ENSG00000160862	AZGP1	6.4272	1.17747	-4.11698	3.83865e-05	-4.84761	0.000866501
ENSG00000153495	TEX29	11.9223	0.873385	-4.11303	3.90504e-05	-3.59226	0.000880214
ENSG00000142661	MYOM3	30.7085	0.324466	4.11202	3.9222e-05	1.33421	0.000881535
ENSG00000173542	MOB1B	834.573	0.0895543	-4.11219	3.91921e-05	-0.368264	0.000881535
ENSG00000101463	SYNDIG1	197.28	0.358868	4.11128	3.9348e-05	1.47541	0.000883093
ENSG00000101337	TM9SF4	2670.65	0.0639332	4.10873	3.97849e-05	0.262684	0.000889339
ENSG00000122545	SEPTIN7	6411.12	0.0868974	-4.10865	3.97973e-05	-0.357031	0.000889339
ENSG00000197826	CFAP299	4.40259	0.583819	4.10902	3.97337e-05	2.39892	0.000889339
ENSG00000166963	MAP1A	2099.84	0.136678	-4.10693	4.00958e-05	-0.561326	0.000894728
ENSG00000184194	GPR173	193.877	0.198462	4.10611	4.02378e-05	0.814908	0.000896613
ENSG00000166532	RIMKLB	700.625	0.0707022	4.10295	4.07908e-05	0.290088	0.000906346
ENSG00000182718	ANXA2	38154.9	0.0897341	-4.10314	4.0758e-05	-0.368191	0.000906346
ENSG00000100221	JOSD1	1748.34	0.0631086	4.10005	4.13059e-05	0.258749	0.000915185
ENSG00000165416	SUGT1	1394.6	0.114814	-4.10036	4.12509e-05	-0.470778	0.000915185
ENSG00000111962	UST	751.599	0.107597	4.09481	4.2252e-05	0.44059	0.000933494
ENSG00000172995	ARPP21	3.28625	0.774042	4.09511	4.21974e-05	3.16978	0.000933494
ENSG00000169299	PGM2	674.578	0.169284	-4.09448	4.23126e-05	-0.693128	0.000933511
ENSG00000128272	ATF4	9742.1	0.18768	4.09406	4.23883e-05	0.768375	0.000933859
ENSG00000160271	RALGDS	102.203	0.134913	4.0932	4.25458e-05	0.552226	0.000936007
ENSG00000070778	PTPN21	1876.93	0.0983312	4.08781	4.35464e-05	0.401959	0.000956672
ENSG00000100600	LGMN	3018.3	0.118713	-4.08282	4.4493e-05	-0.484684	0.000975147
ENSG00000163001	CFAP36	604.524	0.160886	-4.08272	4.45124e-05	-0.656851	0.000975147
ENSG00000186073	C15orf41	382.28	0.086752	-4.08052	4.4935e-05	-0.353993	0.000983023
ENSG00000198826	ARHGAP11A	229.816	0.3778	4.07364	4.62837e-05	1.53902	0.00101111
ENSG00000138385	SSB	3095.88	0.0874577	-4.07234	4.65432e-05	-0.356158	0.00101536
ENSG00000135541	AHI1	363.931	0.112902	-4.07125	4.67617e-05	-0.459652	0.0010187
ENSG00000145431	PDGFC	571.905	0.196754	4.06448	4.81388e-05	0.799704	0.00104724
ENSG00000105887	MTPN	5568.5	0.076289	-4.06142	4.87747e-05	-0.309842	0.00105812
ENSG00000128274	A4GALT	1901.48	0.215298	4.06154	4.875e-05	0.874442	0.00105812
ENSG00000081803	CADPS2	438.054	0.139011	4.06093	4.88771e-05	0.564513	0.00105887
ENSG00000163531	NFASC	410.734	0.286313	-4.05394	5.03618e-05	-1.1607	0.00108952
ENSG00000137076	TLN1	12456.1	0.118434	-4.05278	5.06116e-05	-0.479987	0.00109341
ENSG00000129473	BCL2L2	1413.61	0.0895657	4.05103	5.09922e-05	0.362834	0.0011001
ENSG00000116266	STXBP3	754.593	0.0781481	-4.04897	5.14444e-05	-0.316419	0.00110833
ENSG00000177606	JUN	3112.86	0.206253	4.04731	5.18105e-05	0.834768	0.00111468
ENSG00000109062	SLC9A3R1	191.238	0.252703	-4.04674	5.19362e-05	-1.02262	0.00111584
ENSG00000053770	AP5M1	1046.32	0.0515815	-4.04421	5.24989e-05	-0.208607	0.00112564
ENSG00000157456	CCNB2	468.079	0.436812	4.04372	5.26088e-05	1.76635	0.00112564
ENSG00000213949	ITGA1	1291.45	0.38412	-4.04398	5.25505e-05	-1.55338	0.00112564
ENSG00000174165	ZDHHC24	621.546	0.0750889	4.04213	5.29686e-05	0.303519	0.00113179
ENSG00000248485	PCP4L1	9.39314	0.358812	4.03563	5.44551e-05	1.44803	0.00116196
ENSG00000167619	TMEM145	24.603	0.439603	4.03473	5.46644e-05	1.77368	0.00116324
ENSG00000239474	KLHL41	323.141	0.1795	4.03486	5.46338e-05	0.724259	0.00116324
ENSG00000203879	GDI1	3647.63	0.0822648	-4.03441	5.47405e-05	-0.33189	0.00116327
ENSG00000157680	DGKI	1904.05	0.224807	-4.03262	5.51578e-05	-0.906563	0.00117055
ENSG00000084636	COL16A1	8407.04	0.202682	4.03145	5.54327e-05	0.817103	0.00117327
ENSG00000134057	CCNB1	1493.74	0.479701	4.03144	5.54367e-05	1.93389	0.00117327
ENSG00000106351	AGFG2	383.279	0.123056	-4.0293	5.59428e-05	-0.49583	0.00117908
ENSG00000148834	GSTO1	3420.08	0.240969	-4.02901	5.60133e-05	-0.970867	0.00117908
ENSG00000172175	MALT1	748.695	0.097105	-4.02928	5.59481e-05	-0.391263	0.00117908
ENSG00000176658	MYO1D	4116.64	0.181406	-4.02919	5.59705e-05	-0.730917	0.00117908
ENSG00000121879	PIK3CA	876.638	0.127415	-4.02766	5.6334e-05	-0.513183	0.00118423
ENSG00000168140	VASN	259.489	0.282642	4.02421	5.71668e-05	1.13741	0.00120012
ENSG00000083720	OXCT1	2282.6	0.0937107	4.02345	5.7351e-05	0.377041	0.00120075
ENSG00000197119	SLC25A29	444.994	0.192107	4.02358	5.732e-05	0.772959	0.00120075
ENSG00000130522	JUND	2162.02	0.157363	4.02286	5.74966e-05	0.633051	0.00120219
ENSG00000149187	CELF1	2449.58	0.0724831	-4.02159	5.78063e-05	-0.291497	0.00120704
ENSG00000053900	ANAPC4	499.584	0.0935832	-4.01997	5.82067e-05	-0.376201	0.00121054
ENSG00000131016	AKAP12	4162.47	0.310378	-4.02057	5.80577e-05	-1.2479	0.00121054
ENSG00000241685	ARPC1A	900.13	0.0851271	-4.02004	5.81885e-05	-0.342214	0.00121054
ENSG00000106211	HSPB1	21322.1	0.150639	4.01792	5.87152e-05	0.605253	0.00121949
ENSG00000166337	TAF10	391.117	0.122992	4.01632	5.91143e-05	0.493976	0.00122615
ENSG00000133878	DUSP26	329.683	0.262033	4.0144	5.95973e-05	1.0519	0.0012337
ENSG00000163453	IGFBP7	8207.88	0.273189	4.01425	5.96363e-05	1.09665	0.0012337
ENSG00000164961	WASHC5	1202.08	0.0905718	-4.01334	5.98667e-05	-0.363495	0.00123682
ENSG00000189241	TSPYL1	2296.7	0.0728845	4.01223	6.01478e-05	0.292429	0.00124099
ENSG00000089639	GMIP	276.643	0.175564	-4.00967	6.08029e-05	-0.703952	0.00125119
ENSG00000261949	GFY	26.2525	0.198592	4.00986	6.07535e-05	0.796328	0.00125119
ENSG00000181408	UTS2R	6.84226	0.388592	4.00056	6.31927e-05	1.55459	0.00129866
ENSG00000147687	TATDN1	444.292	0.10106	-3.99696	6.41599e-05	-0.403934	0.0013168
ENSG00000038532	CLEC16A	690.213	0.0916549	-3.99517	6.46487e-05	-0.366177	0.00132335
ENSG00000173530	TNFRSF10D	1327.35	0.148159	-3.99538	6.45905e-05	-0.591953	0.00132335
ENSG00000184203	PPP1R2	1194.48	0.0767837	-3.99474	6.4766e-05	-0.306731	0.00132401
ENSG00000072682	P4HA2	4648.7	0.127395	3.99211	6.54872e-05	0.508574	0.001337
ENSG00000068650	ATP11A	1396.19	0.139701	3.99132	6.57074e-05	0.557592	0.00133769
ENSG00000125844	RRBP1	7604.93	0.116242	-3.99109	6.57703e-05	-0.463933	0.00133769
ENSG00000167800	TBX10	41.9685	0.271908	3.99106	6.57784e-05	1.0852	0.00133769
ENSG00000129933	MAU2	1252.43	0.0773499	3.98775	6.67019e-05	0.308452	0.00135471
ENSG00000186197	EDARADD	1.99974	1.2168	3.98542	6.73613e-05	4.84946	0.00136632
ENSG00000090097	PCBP4	1208.56	0.0987046	3.98253	6.81865e-05	0.393094	0.00138055
ENSG00000132639	SNAP25	86.6432	0.175549	-3.98234	6.82397e-05	-0.699096	0.00138055
ENSG00000185482	STAC3	23.0536	0.305899	3.97579	7.01472e-05	1.21619	0.0014173
ENSG00000167658	EEF2	92629.6	0.182109	3.97506	7.03613e-05	0.723896	0.00141979
ENSG00000117461	PIK3R3	669.323	0.228911	3.97385	7.07201e-05	0.909657	0.00142518
ENSG00000166016	ABTB2	909.292	0.176293	-3.97172	7.13563e-05	-0.700185	0.00143615
ENSG00000141503	MINK1	1958.6	0.0915228	-3.96939	7.20572e-05	-0.36329	0.00144652
ENSG00000156697	UTP14A	670.197	0.120325	-3.96942	7.20477e-05	-0.477622	0.00144652
ENSG00000170485	NPAS2	283.238	0.226677	3.96389	7.37376e-05	0.898522	0.00147835
ENSG00000064300	NGFR	524.925	0.760863	-3.95973	7.50357e-05	-3.01281	0.00150245
ENSG00000170681	CAVIN4	384.438	0.293755	3.95915	7.52184e-05	1.16302	0.00150418
ENSG00000101680	LAMA1	557.583	0.246379	-3.95368	7.69569e-05	-0.974107	0.00153677
ENSG00000138686	BBS7	519.861	0.10606	-3.95341	7.70454e-05	-0.419299	0.00153677
ENSG00000086598	TMED2	6173.55	0.103591	-3.95192	7.75266e-05	-0.409385	0.00154439
ENSG00000150361	KLHL1	11.6163	0.745257	-3.94953	7.83061e-05	-2.94341	0.00155643
ENSG00000168497	CAVIN2	355.125	0.349003	3.94945	7.83303e-05	1.37837	0.00155643
ENSG00000160746	ANO10	996.838	0.0862989	-3.94854	7.86297e-05	-0.340755	0.0015588
ENSG00000244731	C4A	88.4056	0.39577	3.94848	7.86494e-05	1.56269	0.0015588
ENSG00000244731	LOC110384692	88.4056	0.39577	3.94848	7.86494e-05	1.56269	0.0015588
ENSG00000163818	LZTFL1	393.101	0.151746	-3.94748	7.89794e-05	-0.599014	0.00156335
ENSG00000108861	DUSP3	3089.23	0.134474	3.94566	7.95789e-05	0.530588	0.00157322
ENSG00000151923	TIAL1	2153.46	0.0582991	-3.945	7.98003e-05	-0.22999	0.0015756
ENSG00000101421	CHMP4B	2991.56	0.0647196	-3.94129	8.10431e-05	-0.255079	0.00159812
ENSG00000027001	MIPEP	537.307	0.145945	-3.93962	8.16117e-05	-0.574966	0.0016073
ENSG00000171724	VAT1L	694.461	0.291279	-3.93671	8.26068e-05	-1.14668	0.00162484
ENSG00000086967	MYBPC2	6.28242	0.660421	3.93571	8.29503e-05	2.59923	0.00162955
ENSG00000089220	PEBP1	4691.95	0.0694372	3.9347	8.33e-05	0.273215	0.00163436
ENSG00000183654	MARCH11	91.6245	0.132684	3.93392	8.3572e-05	0.52197	0.00163558
ENSG00000184557	SOCS3	855.497	0.239862	-3.93411	8.35066e-05	-0.943642	0.00163558
ENSG00000078295	ADCY2	15.3851	0.25102	3.93021	8.48702e-05	0.986564	0.00165826
ENSG00000146674	IGFBP3	6970.23	0.410988	3.93001	8.49437e-05	1.61518	0.00165826
ENSG00000100075	SLC25A1	2293.86	0.0953506	3.92668	8.61279e-05	0.374411	0.00167862
ENSG00000162409	PRKAA2	523.818	0.118481	3.92647	8.62016e-05	0.465213	0.00167862
ENSG00000110811	P3H3	2560.7	0.158079	3.92608	8.63411e-05	0.62063	0.00167924
ENSG00000157593	SLC35B2	1943.04	0.0679521	3.92245	8.76539e-05	0.266539	0.00170218
ENSG00000185267	CDNF	25.5817	0.35528	-3.92221	8.77387e-05	-1.39348	0.00170218
ENSG00000182551	ADI1	1150.78	0.115582	3.92012	8.85059e-05	0.453095	0.00171493
ENSG00000117592	PRDX6	6095.65	0.0808687	-3.9192	8.88442e-05	-0.31694	0.00171934
ENSG00000198324	PHETA1	571.319	0.142792	3.9184	8.91398e-05	0.559514	0.0017208
ENSG00000198805	PNP	1066.82	0.337894	-3.91857	8.90752e-05	-1.32406	0.0017208
ENSG00000138744	NAAA	654.547	0.0996307	3.91775	8.93811e-05	0.390328	0.00172332
ENSG00000145016	RUBCN	214.267	0.139869	-3.91506	9.03809e-05	-0.547596	0.00174045
ENSG00000182916	TCEAL7	190.319	0.281593	3.91236	9.13994e-05	1.10169	0.00175789
ENSG00000228253	ATP8	3315.78	0.217011	-3.9115	9.17263e-05	-0.848838	0.001762
ENSG00000150961	SEC24D	3392.65	0.125086	-3.9111	9.1878e-05	-0.489223	0.00176275
ENSG00000165219	GAPVD1	1238.14	0.0857421	-3.91057	9.20778e-05	-0.335301	0.00176441
ENSG00000196072	BLOC1S2	1043.44	0.14507	-3.90944	9.25096e-05	-0.567143	0.00177051
ENSG00000006047	YBX2	75.4772	0.329057	3.90575	9.39343e-05	1.28521	0.00179557
ENSG00000134470	IL15RA	218.766	0.358345	-3.90418	9.45449e-05	-1.39904	0.00180503
ENSG00000138741	TRPC3	72.7278	0.21502	-3.90381	9.46889e-05	-0.839396	0.00180557
ENSG00000136811	ODF2	952.067	0.132062	3.8988	9.66713e-05	0.514883	0.00184112
ENSG00000141424	SLC39A6	2025.59	0.078639	-3.89848	9.68003e-05	-0.306572	0.00184133
ENSG00000105204	DYRK1B	745.109	0.220791	3.89714	9.73365e-05	0.860454	0.00184927
ENSG00000174547	MRPL11	952.448	0.0847628	-3.89671	9.75063e-05	-0.330296	0.00185025
ENSG00000169446	MMGT1	825.513	0.0777409	-3.89543	9.80228e-05	-0.302835	0.00185779
ENSG00000121904	CSMD2	102.389	0.36622	-3.89444	9.84273e-05	-1.42622	0.00186319
ENSG00000103544	VPS35L	1313.76	0.0576676	-3.89312	9.89646e-05	-0.224507	0.00187109
ENSG00000085998	POMGNT1	2712.4	0.0978077	3.8923	9.92966e-05	0.380697	0.00187388
ENSG00000135185	TMEM243	481.313	0.151577	-3.89217	9.93522e-05	-0.589963	0.00187388
ENSG00000116473	RAP1A	1606.29	0.0724351	-3.89123	9.97354e-05	-0.281862	0.00187702
ENSG00000155636	RBM45	237.538	0.101783	-3.89118	9.97594e-05	-0.396055	0.00187702
ENSG00000070214	SLC44A1	5936.72	0.190492	3.89065	9.99745e-05	0.741139	0.0018788
ENSG00000139323	POC1B	264.989	0.135362	-3.89006	0.00010022	-0.526565	0.00188114
ENSG00000108821	COL1A1	613884	0.199369	3.88926	0.000100551	0.775397	0.00188283
ENSG00000125520	SLC2A4RG	2195.66	0.147151	3.88941	0.000100487	0.572333	0.00188283
ENSG00000117650	NEK2	240.584	0.466832	3.88799	0.000101077	1.81504	0.00189041
ENSG00000073060	SCARB1	777.08	0.160617	3.88374	0.000102864	0.623796	0.00192152
ENSG00000159128	IFNGR2	1034.29	0.107174	3.8796	0.000104629	0.415792	0.00195215
ENSG00000154415	PPP1R3A	221.299	0.196301	3.87754	0.00010552	0.761164	0.00196642
ENSG00000116396	KCNC4	424.877	0.318846	3.87558	0.000106369	1.23572	0.00197831
ENSG00000138663	COPS4	1058.54	0.0678508	-3.87549	0.000106411	-0.262955	0.00197831
ENSG00000144395	CCDC150	45.9405	0.340109	3.8728	0.000107593	1.31717	0.0019979
ENSG00000088298	EDEM2	715.919	0.0997848	-3.86927	0.00010916	-0.386095	0.00202459
ENSG00000088298	MMP24-AS1-EDEM2	715.919	0.0997848	-3.86927	0.00010916	-0.386095	0.00202459
ENSG00000139219	COL2A1	974.63	0.162495	-3.86511	0.000111039	-0.628062	0.00205456
ENSG00000164761	TNFRSF11B	157.302	0.222886	-3.86525	0.000110976	-0.861509	0.00205456
ENSG00000116489	CAPZA1	4456.78	0.0986604	-3.86392	0.000111583	-0.381216	0.00205973
ENSG00000146376	ARHGAP18	1339.58	0.311145	-3.86415	0.000111476	-1.20231	0.00205973
ENSG00000164219	PGGT1B	471.431	0.101735	-3.85922	0.000113752	-0.392618	0.00209728
ENSG00000186470	BTN3A2	869.104	0.225232	-3.85858	0.000114048	-0.869076	0.00210026
ENSG00000130052	STARD8	108.558	0.402671	3.85679	0.000114887	1.55302	0.00211321
ENSG00000185947	ZNF267	263.724	0.141168	-3.84871	0.000118742	-0.543315	0.00218155
ENSG00000158089	GALNT14	35.8837	0.441393	3.84814	0.000119017	1.69854	0.00218402
ENSG00000127074	RGS13	5.07716	0.682688	-3.84748	0.000119338	-2.62663	0.00218736
ENSG00000140553	UNC45A	1903.24	0.0954314	-3.84162	0.000122226	-0.366611	0.00223766
ENSG00000166747	AP1G1	1638.55	0.0835149	-3.83769	0.000124198	-0.320504	0.00227109
ENSG00000148057	IDNK	51.5443	0.240594	-3.83711	0.000124489	-0.923185	0.00227375
ENSG00000163870	TPRA1	1013.61	0.082367	3.83501	0.00012556	0.315878	0.00229063
ENSG00000154553	PDLIM3	1016.16	0.206013	3.83368	0.000126238	0.789787	0.00230031
ENSG00000179104	TMTC2	178.053	0.139448	3.83173	0.000127243	0.534329	0.00231591
ENSG00000204262	COL5A2	41034.7	0.224351	3.8279	0.000129244	0.858792	0.00234958
ENSG00000126522	ASL	549.82	0.206688	-3.82537	0.000130577	-0.790658	0.00237106
ENSG00000103264	FBXO31	972.801	0.0945618	3.82278	0.000131958	0.361489	0.00239334
ENSG00000122756	CNTFR	38.3644	0.579962	3.82098	0.000132924	2.21602	0.00240799
ENSG00000180448	ARHGAP45	460.405	0.227485	3.8207	0.000133074	0.869153	0.00240799
ENSG00000178951	ZBTB7A	1697.03	0.09414	3.81994	0.000133485	0.359609	0.00241263
ENSG00000108352	RAPGEFL1	144.788	0.146949	3.81869	0.000134161	0.561152	0.00242097
ENSG00000143195	ILDR2	132.509	0.117376	-3.81852	0.000134257	-0.448203	0.00242097
ENSG00000165802	NSMF	2354.8	0.0954008	3.81466	0.000136373	0.363921	0.00245629
ENSG00000162520	SYNC	275.699	0.238629	3.81282	0.000137391	0.90985	0.00247178
ENSG00000143198	MGST3	3550.6	0.159239	3.81	0.000138966	0.606699	0.00249436
ENSG00000185104	FAF1	1021.64	0.0916643	-3.81001	0.00013896	-0.349242	0.00249436
ENSG00000055813	CCDC85A	27.8891	0.566334	3.80948	0.000139258	2.15744	0.00249672
ENSG00000124181	PLCG1	2055.12	0.0795051	3.80871	0.000139691	0.302812	0.00250161
ENSG00000176393	RNPEP	1172.92	0.0998712	-3.80827	0.00013994	-0.380337	0.00250319
ENSG00000127585	FBXL16	11.7223	0.433048	3.80743	0.000140418	1.6488	0.00250887
ENSG00000116990	MYCL	35.2427	0.20496	-3.80637	0.00014102	-0.780153	0.00251674
ENSG00000145945	FAM50B	285.207	0.260512	3.8051	0.000141745	0.991275	0.00252678
ENSG00000137968	SLC44A5	91.6421	0.203106	3.80309	0.000142901	0.772432	0.00254448
ENSG00000151665	PIGF	249.674	0.12551	-3.8024	0.0001433	-0.477239	0.00254868
ENSG00000080224	EPHA6	3.42619	0.894834	3.8014	0.000143881	3.40162	0.00255611
ENSG00000124422	USP22	6233.4	0.0598308	3.7984	0.000145634	0.227261	0.0025843
ENSG00000092621	PHGDH	3153	0.182465	3.79619	0.000146935	0.692672	0.00260288
ENSG00000111790	FGFR1OP2	747.52	0.0890843	-3.79606	0.000147015	-0.338169	0.00260288
ENSG00000174502	SLC26A9	45.551	0.210723	-3.79538	0.000147417	-0.799773	0.00260704
ENSG00000135587	SMPD2	122.551	0.139593	-3.79197	0.000149457	-0.529334	0.00264013
ENSG00000106537	TSPAN13	1087.91	0.336969	-3.79118	0.000149933	-1.27751	0.00264555
ENSG00000046653	GPM6B	1304.56	0.270567	3.78782	0.000151977	1.02486	0.00267447
ENSG00000129990	SYT5	6.28608	1.13383	-3.78781	0.000151981	-4.29474	0.00267447
ENSG00000181588	MEX3D	1110.62	0.193651	3.78764	0.000152087	0.73348	0.00267447
ENSG00000078902	TOLLIP	1486.86	0.0765115	3.78688	0.000152548	0.28974	0.00267955
ENSG00000142197	DOP1B	203.974	0.150426	-3.78632	0.000152893	-0.569561	0.0026826
ENSG00000197757	HOXC6	760.489	0.310446	3.78279	0.000155082	1.17435	0.00271794
ENSG00000168394	TAP1	723.742	0.139011	-3.78093	0.000156244	-0.525592	0.00273523
ENSG00000215784	FAM72D	19.2946	0.449812	3.77891	0.000157517	1.6998	0.00275444
ENSG00000263761	GDF2	220.511	0.259979	-3.77851	0.00015777	-0.982334	0.00275577
ENSG00000006625	GGCT	587.723	0.143709	-3.7779	0.000158154	-0.542917	0.00275938
ENSG00000129667	RHBDF2	246.932	0.259816	-3.77521	0.000159874	-0.980861	0.00278627
ENSG00000172731	LRRC20	613.21	0.161365	3.77453	0.000160309	0.609078	0.00279073
ENSG00000197943	PLCG2	91.2383	0.297241	3.77223	0.000161798	1.12126	0.00281038
ENSG00000283782		7.12365	0.448972	3.77239	0.000161694	1.6937	0.00281038
ENSG00000119977	TCTN3	1074.87	0.0750205	-3.77122	0.000162455	-0.282918	0.00281865
ENSG00000075218	GTSE1	561.606	0.497861	3.77062	0.000162845	1.87724	0.00282228
ENSG00000170390	DCLK2	457.639	0.225845	3.76876	0.000164059	0.851156	0.00284017
ENSG00000168701	TMEM208	841.427	0.15963	-3.76716	0.000165118	-0.60135	0.00285533
ENSG00000114473	IQCG	160.848	0.190736	-3.76471	0.000166742	-0.718065	0.00287743
ENSG00000119673	ACOT2	1512.46	0.116191	3.76468	0.000166765	0.437423	0.00287743
ENSG00000142669	SH3BGRL3	5483.66	0.21474	-3.7619	0.000168624	-0.807833	0.0029063
ENSG00000119203	CPSF3	844.954	0.083746	-3.75877	0.000170751	-0.314782	0.00293971
ENSG00000137869	CYP19A1	201.292	1.1675	-3.75748	0.000171636	-4.38686	0.00295169
ENSG00000144681	STAC	83.604	0.942154	-3.75593	0.000172702	-3.53866	0.00296348
ENSG00000179921	GPBAR1	13.4301	0.417191	-3.75598	0.000172664	-1.56696	0.00296348
ENSG00000103994	ZNF106	2585.23	0.197522	3.75401	0.000174025	0.741502	0.0029829
ENSG00000177731	FLII	4890.15	0.066399	-3.75234	0.000175189	-0.249152	0.00299956
ENSG00000154188	ANGPT1	425.888	0.603314	-3.74716	0.000178849	-2.26071	0.00305886
ENSG00000181027	FKRP	783.398	0.105726	3.7468	0.000179102	0.396134	0.00305984
ENSG00000175832	ETV4	383.488	0.483915	-3.74467	0.000180629	-1.8121	0.00308256
ENSG00000130176	CNN1	2685.08	0.393293	3.74338	0.000181565	1.47224	0.00309514
ENSG00000110651	CD81	11333.9	0.156756	3.74025	0.000183838	0.586306	0.00313047
ENSG00000183010	PYCR1	2240.68	0.185305	3.73994	0.000184061	0.693032	0.00313085
ENSG00000088881	EBF4	104.747	0.428677	3.73937	0.000184483	1.60298	0.00313461
ENSG00000136859	ANGPTL2	1645.52	0.390871	3.73692	0.000186287	1.46065	0.00316182
ENSG00000183628	DGCR6	243.348	0.252646	-3.73618	0.000186839	-0.943931	0.00316774
ENSG00000105939	ZC3HAV1	964.919	0.139577	-3.73291	0.000189278	-0.52103	0.0032056
ENSG00000091009	RBM27	349.464	0.130184	-3.73137	0.000190438	-0.485765	0.00322174
ENSG00000130528	HRC	3416.73	0.208117	3.73026	0.000191283	0.776331	0.00323253
ENSG00000128641	MYO1B	3462.99	0.151931	-3.72649	0.000194165	-0.566171	0.00327769
ENSG00000165757	JCAD	2125.42	0.204611	-3.72494	0.00019536	-0.762165	0.0032943
ENSG00000100526	CDKN3	265.694	0.46073	3.72013	0.000199119	1.71398	0.00335407
ENSG00000099953	MMP11	227.585	0.317828	3.71803	0.000200785	1.18169	0.00337807
ENSG00000197724	PHF2	1125.49	0.0859461	3.71778	0.000200977	0.319529	0.00337807
ENSG00000136807	CDK9	1407.81	0.100115	3.71739	0.000201289	0.372168	0.00337966
ENSG00000185633	NDUFA4L2	765.539	0.558426	3.71683	0.000201736	2.07558	0.00338352
ENSG00000110429	FBXO3	877.75	0.0837953	-3.71486	0.000203317	-0.311288	0.00340638
ENSG00000167994	RAB3IL1	425.406	0.208532	3.71226	0.000205413	0.774125	0.0034378
ENSG00000143127	ITGA10	1150.04	0.329846	3.70957	0.000207611	1.22359	0.00347086
ENSG00000100097	LGALS1	33544.3	0.186984	3.70615	0.000210433	0.692992	0.00351428
ENSG00000111199	TRPV4	118.371	0.408008	3.70397	0.000212251	1.51125	0.00354084
ENSG00000169994	MYO7B	83.4828	0.32321	-3.70072	0.000214989	-1.19611	0.00358269
ENSG00000138675	FGF5	320.21	0.332673	3.69968	0.000215867	1.23079	0.00358966
ENSG00000284874	SEPT5-GP1BB	190.403	0.265664	3.69987	0.000215709	0.982921	0.00358966
ENSG00000197355	UAP1L1	706.084	0.182552	3.6971	0.000218077	0.674914	0.00362254
ENSG00000152518	ZFP36L2	3164.25	0.281187	3.69677	0.000218363	1.03948	0.00362343
ENSG00000204442	FAM155A	61.3636	0.29951	3.69388	0.000220862	1.10635	0.00366101
ENSG00000107185	RGP1	1146.27	0.071555	-3.69352	0.000221167	-0.26429	0.00366217
ENSG00000124216	SNAI1	194.271	0.627119	-3.69199	0.000222504	-2.31532	0.0036804
ENSG00000092847	AGO1	844.999	0.101838	-3.68894	0.000225192	-0.375673	0.00372091
ENSG00000151239	TWF1	2613.79	0.121786	-3.68865	0.000225451	-0.449224	0.00372126
ENSG00000129521	EGLN3	903.391	0.287427	3.68824	0.000225812	1.0601	0.00372327
ENSG00000140320	BAHD1	698.449	0.0865347	3.68436	0.000229281	0.318825	0.00377647
ENSG00000163110	PDLIM5	8021.63	0.174753	-3.68354	0.000230016	-0.643709	0.00378459
ENSG00000153993	SEMA3D	23.9719	0.461465	3.68182	0.000231577	1.69903	0.00380518
ENSG00000262152		18.4526	0.313149	3.68162	0.000231755	1.1529	0.00380518
ENSG00000127418	FGFRL1	1011.94	0.130325	3.6813	0.000232052	0.479764	0.00380604
ENSG00000167306	MYO5B	58.0615	0.188772	-3.68043	0.000232844	-0.694761	0.00381502
ENSG00000120733	KDM3B	1482.07	0.0667183	3.6783	0.000234796	0.24541	0.00384297
ENSG00000061455	PRDM6	43.7728	0.230171	3.6771	0.000235897	0.846361	0.0038529
ENSG00000161544	CYGB	2243.66	0.339951	3.67727	0.00023574	1.25009	0.0038529
ENSG00000153885	KCTD15	1224.01	0.130761	3.67409	0.000238701	0.480428	0.00389462
ENSG00000129993	CBFA2T3	13.4383	0.310339	3.67228	0.000240399	1.13965	0.00391822
ENSG00000136295	TTYH3	4873.7	0.126566	3.67122	0.000241394	0.464653	0.00393033
ENSG00000129195	PIMREG	348.935	0.519354	3.66928	0.000243234	1.90566	0.00395617
ENSG00000114331	ACAP2	1113.76	0.134347	-3.66716	0.000245256	-0.492674	0.0039849
ENSG00000125354	SEPTIN6	668.373	0.16646	-3.66339	0.000248903	-0.609808	0.00402969
ENSG00000144591	GMPPA	1300.96	0.103485	-3.66324	0.000249046	-0.379091	0.00402969
ENSG00000182963	GJC1	1136.36	0.195871	3.6637	0.000248594	0.717612	0.00402969
ENSG00000198931	APRT	1825.37	0.110749	-3.66337	0.000248915	-0.405713	0.00402969
ENSG00000047578	KIAA0556	396.6	0.113434	3.66121	0.000251024	0.415306	0.00405449
ENSG00000087152	ATXN7L3	2256.77	0.0614102	3.66114	0.000251098	0.224831	0.00405449
ENSG00000167595	PROSER3	180.999	0.151491	3.6588	0.000253395	0.554277	0.00408734
ENSG00000158022	TRIM63	1801.33	0.205995	3.65617	0.000256011	0.753154	0.00412526
ENSG00000176438	SYNE3	742.541	0.232544	3.65554	0.000256642	0.850075	0.00413117
ENSG00000176894	PXMP2	55.3266	0.175991	3.65464	0.000257544	0.643182	0.00414142
ENSG00000117362	APH1A	2997.23	0.0668222	3.6531	0.000259098	0.244108	0.00415783
ENSG00000117724	CENPF	773.868	0.450106	3.65323	0.000258967	1.64434	0.00415783
ENSG00000258947	TUBB3	19.2626	0.384488	-3.65266	0.000259535	-1.40441	0.00416056
ENSG00000013364	MVP	3699.38	0.1258	-3.65075	0.000261472	-0.459265	0.0041873
ENSG00000186635	ARAP1	2126.96	0.115442	-3.649	0.000263262	-0.421248	0.00421166
ENSG00000140600	SH3GL3	282.289	0.148814	3.64744	0.000264868	0.542791	0.00422003
ENSG00000143318	CASQ1	287.974	0.252851	3.64749	0.000264815	0.922271	0.00422003
ENSG00000161921	CXCL16	62.1925	0.272425	3.64797	0.000264316	0.993799	0.00422003
ENSG00000167995	BEST1	129.632	0.313167	3.6475	0.000264805	1.14228	0.00422003
ENSG00000147255	IGSF1	31.8687	0.296412	3.64512	0.000267268	1.08046	0.00425393
ENSG00000161800	RACGAP1	900.472	0.31384	3.64433	0.000268089	1.14374	0.00426264
ENSG00000161243	FBXO27	71.2475	0.228269	3.64166	0.000270885	0.831278	0.00429984
ENSG00000175893	ZDHHC21	442.645	0.133695	-3.64157	0.00027098	-0.486858	0.00429984
ENSG00000090776	EFNB1	2460.14	0.093721	3.63877	0.000273948	0.341029	0.00434252
ENSG00000010318	PHF7	139.588	0.107879	3.6316	0.000281672	0.391775	0.00446043
ENSG00000166851	PLK1	868.517	0.550229	3.63115	0.000282165	1.99796	0.00446371
ENSG00000146426	TIAM2	169.942	0.190845	3.63003	0.000283385	0.692773	0.00447846
ENSG00000066279	ASPM	554.212	0.451836	3.62688	0.000286869	1.63875	0.00452892
ENSG00000144036	EXOC6B	1308.62	0.0938634	3.6254	0.000288513	0.340293	0.00455027
ENSG00000102109	PCSK1N	240.72	0.352716	3.62438	0.000289652	1.27838	0.00455848
ENSG00000118508	RAB32	844.5	0.130999	3.62415	0.00028991	0.47476	0.00455848
ENSG00000236609	ZNF853	218.194	0.187362	3.62427	0.000289779	0.679051	0.00455848
ENSG00000124749	COL21A1	1011.62	0.635702	3.62199	0.000292346	2.30251	0.00459215
ENSG00000142686	C1orf216	652.806	0.0961512	-3.619	0.000295738	-0.347972	0.00463611
ENSG00000174429	ABRA	132.396	0.336204	-3.61916	0.000295563	-1.21678	0.00463611
ENSG00000163072	NOSTRIN	23.5789	0.336947	-3.61638	0.000298747	-1.21853	0.00467856
ENSG00000134780	DAGLA	191.589	0.124562	3.61501	0.000300337	0.450291	0.00469792
ENSG00000258986	TMEM179	7.90238	0.293887	3.6148	0.000300585	1.06234	0.00469792
ENSG00000099822	HCN2	294.936	0.233466	3.6129	0.000302792	0.843491	0.00472768
ENSG00000100994	PYGB	8361.31	0.105815	3.61193	0.000303921	0.382198	0.00474057
ENSG00000173898	SPTBN2	94.9068	0.357823	3.61085	0.000305195	1.29205	0.00475568
ENSG00000093072	ADA2	260.407	0.296487	3.60064	0.00031744	1.06754	0.00494155
ENSG00000132128	LRRC41	2629.4	0.0560378	3.60024	0.000317924	0.201749	0.00494415
ENSG00000071054	MAP4K4	13534.6	0.0967041	3.59807	0.000320593	0.347948	0.00497931
ENSG00000075945	KIFAP3	3073.03	0.0800417	-3.59771	0.000321026	-0.287967	0.00497931
ENSG00000079335	CDC14A	129.17	0.227418	-3.59762	0.000321143	-0.818163	0.00497931
ENSG00000166716	ZNF592	1056.14	0.0816923	3.59639	0.00032266	0.293798	0.00499787
ENSG00000087116	ADAMTS2	15928.6	0.259256	-3.59587	0.000323315	-0.932251	0.00500305
ENSG00000169855	ROBO1	1399.28	0.131256	-3.59554	0.000323721	-0.471937	0.00500436
ENSG00000079432	CIC	2275.94	0.0849554	3.59515	0.000324199	0.305428	0.00500679
ENSG00000184792	OSBP2	1137.87	0.196002	3.59196	0.000328202	0.704032	0.0050636
ENSG00000086061	DNAJA1	4022.66	0.166906	-3.59149	0.000328794	-0.59944	0.00506772
ENSG00000051108	HERPUD1	2211.99	0.125846	-3.59031	0.000330282	-0.451827	0.00508061
ENSG00000168502	MTCL1	597.754	0.139291	3.59034	0.000330249	0.500102	0.00508061
ENSG00000162951	LRRTM1	4.39532	0.621466	3.58782	0.000333459	2.22971	0.00512443
ENSG00000102181	CD99L2	2644.7	0.097511	3.58724	0.000334202	0.349795	0.00513079
ENSG00000120697	ALG5	676.773	0.103916	-3.58442	0.000337822	-0.37248	0.00518127
ENSG00000099875	MKNK2	2513.68	0.172733	3.58352	0.000338989	0.618991	0.00519406
ENSG00000174405	LIG4	440.249	0.102818	-3.58269	0.000340078	-0.368366	0.00520563
ENSG00000110696	C11orf58	3671.96	0.0731463	3.58059	0.000342823	0.261907	0.00522843
ENSG00000113805	CNTN3	301.995	0.640687	3.58108	0.000342173	2.29435	0.00522843
ENSG00000179010	MRFAP1	9915.22	0.0680871	-3.58052	0.000342908	-0.243787	0.00522843
ENSG00000185262	UBALD2	1401	0.201744	3.58076	0.000342596	0.722397	0.00522843
ENSG00000157954	WIPI2	1877.21	0.0472721	3.5802	0.000343325	0.169244	0.00522967
ENSG00000101493	ZNF516	631.015	0.10968	3.57887	0.00034508	0.392532	0.00525127
ENSG00000064989	CALCRL	826.704	0.444912	-3.5778	0.000346493	-1.59181	0.00526619
ENSG00000108576	SLC6A4	6.06977	0.652944	3.57737	0.000347073	2.33582	0.00526619
ENSG00000184497	TMEM255B	173.379	0.445206	-3.57742	0.000346998	-1.59269	0.00526619
ENSG00000112249	ASCC3	2281.22	0.144503	-3.57136	0.000355137	-0.516073	0.00538332
ENSG00000164270	HTR4	18.3945	0.233896	-3.57078	0.000355917	-0.835191	0.00538989
ENSG00000120675	DNAJC15	1116.5	0.0903289	-3.56986	0.000357169	-0.322462	0.00540361
ENSG00000167552	TUBA1A	10114.6	0.153025	-3.56828	0.000359338	-0.546034	0.00543116
ENSG00000179922	ZNF784	252.149	0.133727	3.56581	0.000362733	0.476847	0.00547716
ENSG00000166313	APBB1	2124.62	0.13734	-3.56402	0.000365223	-0.489483	0.00550943
ENSG00000198899	ATP6	109678	0.12648	-3.56266	0.000367119	-0.450606	0.00553268
ENSG00000132109	TRIM21	336.897	0.144132	3.56203	0.000367998	0.513404	0.00554057
ENSG00000147041	SYTL5	872.539	0.136722	-3.55939	0.000371724	-0.486645	0.00559128
ENSG00000179542	SLITRK4	66.2207	0.375584	3.55572	0.000376941	1.33547	0.00566429
ENSG00000099991	CABIN1	2106.04	0.0796239	3.55547	0.000377307	0.2831	0.00566433
ENSG00000206052	DOK6	168.206	0.316538	3.55492	0.000378092	1.12527	0.00567065
ENSG00000206562	METTL6	337.46	0.0977607	-3.55164	0.000382837	-0.347211	0.0057363
ENSG00000131437	KIF3A	315.374	0.154434	-3.55122	0.000383448	-0.548431	0.00573994
ENSG00000153046	CDYL	705.817	0.0724343	-3.54746	0.000388969	-0.256957	0.00581701
ENSG00000126787	DLGAP5	594.224	0.485161	3.54708	0.000389523	1.7209	0.00581972
ENSG00000168291	PDHB	2708.55	0.0902637	-3.54595	0.000391205	-0.32007	0.00583367
ENSG00000185585	OLFML2A	956.908	0.241656	3.54602	0.000391102	0.856916	0.00583367
ENSG00000088325	TPX2	1712.78	0.397546	3.54481	0.000392896	1.40923	0.00584827
ENSG00000148187	MRRF	653.174	0.0906382	-3.54478	0.000392934	-0.321293	0.00584827
ENSG00000107862	GBF1	2087.94	0.0649444	-3.54452	0.000393326	-0.230197	0.00584852
ENSG00000077782	FGFR1	4127.94	0.159267	3.54387	0.000394299	0.56442	0.00585741
ENSG00000120658	ENOX1	240.823	0.239189	-3.54143	0.000397962	-0.847071	0.0059062
ENSG00000141542	RAB40B	391.534	0.146266	3.54014	0.000399908	0.517802	0.00592943
ENSG00000112208	BAG2	971.554	0.142508	-3.53836	0.000402621	-0.504246	0.00596399
ENSG00000071282	LMCD1	2982.97	0.224416	-3.53763	0.000403734	-0.793901	0.00597481
ENSG00000082996	RNF13	810.779	0.147784	-3.53694	0.000404786	-0.522704	0.0059847
ENSG00000100949	RABGGTA	568.034	0.101337	-3.53592	0.000406365	-0.358318	0.00600234
ENSG00000159733	ZFYVE28	136.665	0.216828	-3.53467	0.000408281	-0.766415	0.00602495
ENSG00000085365	SCAMP1	1215.6	0.0881846	-3.53277	0.000411224	-0.311536	0.00606264
ENSG00000120438	TCP1	4550.45	0.145326	-3.53027	0.00041514	-0.513039	0.00611459
ENSG00000073921	PICALM	4522.04	0.0918399	-3.52901	0.000417119	-0.324104	0.00613794
ENSG00000162068	NTN3	14.8785	0.357151	3.52734	0.000419757	1.25979	0.00617094
ENSG00000028839	TBPL1	296.928	0.124583	-3.52647	0.000421146	-0.439339	0.00618554
ENSG00000134590	RTL8C	5444.91	0.137805	3.52564	0.000422457	0.48585	0.00619895
ENSG00000038427	VCAN	7143.35	0.232521	-3.52522	0.000423134	-0.819687	0.00620304
ENSG00000162337	LRP5	1368.99	0.127249	3.52407	0.000424977	0.448432	0.00622422
ENSG00000079999	KEAP1	2419.29	0.0896868	3.5237	0.000425565	0.316029	0.00622699
ENSG00000106819	ASPN	209.019	1.39746	3.52156	0.000429019	4.92125	0.00627164
ENSG00000077235	GTF3C1	2093.07	0.0787701	-3.52054	0.000430667	-0.277313	0.00628395
ENSG00000100379	KCTD17	1505.64	0.197614	-3.52055	0.000430657	-0.695709	0.00628395
ENSG00000165272	AQP3	68.1524	0.515708	-3.51791	0.000434967	-1.81421	0.00634076
ENSG00000108468	CBX1	2178.46	0.128433	3.51496	0.00043982	0.451438	0.00639426
ENSG00000158813	EDA	96.2792	0.163788	3.51493	0.000439866	0.575705	0.00639426
ENSG00000173546	CSPG4	449.145	0.171304	3.51504	0.000439683	0.602142	0.00639426
ENSG00000085760	MTIF2	917.246	0.103347	-3.51339	0.000442423	-0.363098	0.00642543
ENSG00000203705	TATDN3	334.028	0.0772322	-3.51099	0.000446442	-0.271161	0.00647777
ENSG00000075073	TACR2	43.0102	0.328606	-3.50956	0.000448856	-1.15326	0.00650675
ENSG00000121310	ECHDC2	257.594	0.198511	3.50887	0.000450017	0.696549	0.00651751
ENSG00000146476	ARMT1	965.445	0.076037	-3.50787	0.000451713	-0.266728	0.00653601
ENSG00000074219	TEAD2	1248.52	0.114208	3.50634	0.000454323	0.400451	0.00656768
ENSG00000124783	SSR1	4320.16	0.114545	-3.50577	0.00045528	-0.401567	0.00657542
ENSG00000261221	ZNF865	655.098	0.128242	3.505	0.000456613	0.449488	0.00658857
ENSG00000137996	RTCA	1446.41	0.0601484	-3.50357	0.000459063	-0.210734	0.0066117
ENSG00000168264	IRF2BP2	1649.17	0.151474	3.50373	0.000458795	0.530722	0.0066117
ENSG00000010270	STARD3NL	1276.02	0.103565	-3.50228	0.000461287	-0.362714	0.00663519
ENSG00000118046	STK11	2210.45	0.0954308	3.50214	0.000461545	0.334211	0.00663519
ENSG00000164741	DLC1	2417.77	0.103629	3.5012	0.000463173	0.362825	0.00665247
ENSG00000087338	GMCL1	482.691	0.0826248	-3.50038	0.000464594	-0.289218	0.00666673
ENSG00000125878	TCF15	14.6335	0.416473	3.49795	0.000468841	1.4568	0.00672149
ENSG00000126247	CAPNS1	7611.19	0.0751753	-3.49759	0.00046949	-0.262932	0.00672461
ENSG00000257704	INAFM1	535.647	0.173633	3.49703	0.000470473	0.6072	0.00673251
ENSG00000197535	MYO5A	1092.52	0.189828	-3.49236	0.000478778	-0.662948	0.00684507
ENSG00000162512	SDC3	3343.08	0.170256	3.49164	0.000480072	0.594472	0.00685729
ENSG00000132016	C19orf57	24.4675	0.253103	3.4905	0.000482116	0.883456	0.00686762
ENSG00000158321	AUTS2	978.788	0.172731	3.49062	0.000481894	0.60294	0.00686762
ENSG00000177191	B3GNT8	104.035	0.156819	3.4906	0.000481929	0.547393	0.00686762
ENSG00000139718	SETD1B	717.332	0.118291	-3.48977	0.000483432	-0.412809	0.00688009
ENSG00000164144	ARFIP1	812.36	0.0827955	-3.48911	0.000484627	-0.288883	0.0068908
ENSG00000151353	TMEM18	596.411	0.122314	3.48785	0.000486913	0.426614	0.00691701
ENSG00000170801	HTRA3	1862.17	0.26337	3.48412	0.000493762	0.917613	0.00700792
ENSG00000117632	STMN1	3011.4	0.240889	3.48317	0.000495508	0.839058	0.00702631
ENSG00000198589	LRBA	910.91	0.102713	-3.48266	0.000496453	-0.357714	0.00703332
ENSG00000070159	PTPN3	77.0965	0.290467	3.48175	0.00049814	1.01133	0.00704518
ENSG00000104332	SFRP1	3030.41	0.365758	3.48173	0.000498194	1.27347	0.00704518
ENSG00000125845	BMP2	434.793	0.268444	-3.48104	0.000499474	-0.934464	0.00705566
ENSG00000187164	SHTN1	156.411	0.214997	-3.48084	0.00049984	-0.748372	0.00705566
ENSG00000158156	XKR8	318.002	0.129646	3.48018	0.000501073	0.45119	0.00706667
ENSG00000089041	P2RX7	28.2861	0.666268	3.47981	0.000501777	2.31848	0.0070702
ENSG00000119042	SATB2	219.046	0.161806	-3.47877	0.00050373	-0.562887	0.00708001
ENSG00000144868	TMEM108	8.11632	0.47143	3.47874	0.000503771	1.63998	0.00708001
ENSG00000166226	CCT2	4620.89	0.245187	-3.47871	0.000503834	-0.852934	0.00708001
ENSG00000144736	SHQ1	529.935	0.121558	-3.47787	0.000505409	-0.422762	0.00709575
ENSG00000100242	SUN2	1918.39	0.107628	3.47701	0.000507034	0.374224	0.00711215
ENSG00000214944	ARHGEF28	213.505	0.463215	3.47646	0.000508075	1.61035	0.00712036
ENSG00000116459	ATP5PB	5289.27	0.0609499	-3.47581	0.000509314	-0.21185	0.00713131
ENSG00000170892	TSEN34	640.637	0.11536	3.47529	0.000510295	0.400909	0.00713864
ENSG00000158716	DUSP23	727.753	0.144145	-3.47487	0.000511101	-0.500887	0.00714351
ENSG00000177354	C10orf71	566.609	0.208622	3.4691	0.000522201	0.72373	0.00729212
ENSG00000143633	C1orf131	335.766	0.129051	-3.46874	0.000522899	-0.447646	0.00729533
ENSG00000141127	PRPSAP2	532.662	0.0882467	-3.46674	0.000526804	-0.305929	0.00734325
ENSG00000090520	DNAJB11	1570.33	0.22694	-3.46618	0.000527906	-0.786616	0.00735203
ENSG00000185453	ZSWIM9	378.581	0.132173	3.46587	0.000528516	0.458095	0.00735396
ENSG00000196872	KIAA1211L	31.5858	0.53462	3.46556	0.000529121	1.85276	0.00735582
ENSG00000007866	TEAD3	1760.97	0.109177	3.46461	0.000530992	0.378257	0.0073687
ENSG00000143771	CNIH4	1315.56	0.102024	-3.46468	0.000530858	-0.35348	0.0073687
ENSG00000047621	C12orf4	513.309	0.0928551	-3.46194	0.000536305	-0.321458	0.00743582
ENSG00000106415	GLCCI1	179.67	0.158097	3.46016	0.000539845	0.547043	0.00747824
ENSG00000147166	ITGB1BP2	1229.29	0.171375	-3.45991	0.000540363	-0.592942	0.00747878
ENSG00000163875	MEAF6	858.566	0.0819404	-3.45864	0.000542911	-0.283402	0.00750738
ENSG00000157150	TIMP4	439.957	1.20338	-3.45725	0.000545725	-4.16037	0.00753961
ENSG00000163913	IFT122	623.556	0.148078	3.45223	0.000555975	0.511199	0.00766763
ENSG00000175602	CCDC85B	2396.23	0.162749	-3.4523	0.000555824	-0.56186	0.00766763
ENSG00000117226	GBP3	352.334	0.345275	-3.45113	0.000558235	-1.19159	0.00769201
ENSG00000115091	ACTR3	6095.87	0.165936	-3.45019	0.000560193	-0.572511	0.00770442
ENSG00000135924	DNAJB2	2638.21	0.18464	3.44979	0.000561031	0.636969	0.00770442
ENSG00000164099	PRSS12	55.31	0.857347	3.44975	0.000561112	2.95763	0.00770442
ENSG00000181218	HIST3H2A	174.753	0.230392	3.45025	0.000560067	0.79491	0.00770442
ENSG00000275700	AATF	853.569	0.125455	-3.44941	0.000561816	-0.432744	0.0077073
ENSG00000181873	IBA57	361.655	0.116903	3.44887	0.000562931	0.403184	0.00771581
ENSG00000081791	DELE1	1578.21	0.140361	3.44527	0.000570488	0.483582	0.007807
ENSG00000129244	ATP1B2	377.258	0.186	3.44522	0.000570585	0.640811	0.007807
ENSG00000157064	NMNAT2	236.71	0.27438	3.44351	0.000574217	0.944829	0.00784294
ENSG00000204060	FOXO6	168.728	0.353329	3.44362	0.000573973	1.21673	0.00784294
ENSG00000165240	ATP7A	368.375	0.171444	-3.44002	0.000581669	-0.589772	0.00793777
ENSG00000179604	CDC42EP4	955.171	0.158126	3.43769	0.000586691	0.543588	0.0079993
ENSG00000163755	HPS3	505.727	0.129263	-3.43653	0.000589214	-0.444218	0.0080267
ENSG00000138180	CEP55	663.582	0.464639	3.43257	0.000597882	1.59491	0.00813766
ENSG00000167004	PDIA3	12361	0.152796	-3.4316	0.000600026	-0.524336	0.00815973
ENSG00000198938	COX3	137123	0.136352	-3.43066	0.000602114	-0.467779	0.00818098
ENSG00000176845	METRNL	882.082	0.187275	3.42806	0.000607921	0.641988	0.00824891
ENSG00000277639	LOC105371267	52.6745	0.851386	-3.42794	0.000608171	-2.9185	0.00824891
ENSG00000103335	PIEZO1	3626.57	0.175453	3.42759	0.000608975	0.60138	0.00825265
ENSG00000143772	ITPKB	624.848	0.238332	-3.42665	0.000611078	-0.81668	0.00826678
ENSG00000164171	ITGA2	584.282	0.353606	-3.42686	0.000610593	-1.21176	0.00826678
ENSG00000241697	TMEFF1	11.3937	0.379643	3.42442	0.000616104	1.30006	0.00832754
ENSG00000120805	ARL1	2346.99	0.077847	-3.42273	0.000619958	-0.266449	0.00837238
ENSG00000196150	ZNF250	193.973	0.126905	3.42148	0.000622811	0.434203	0.00840364
ENSG00000168566	SNRNP48	478.522	0.0982385	-3.42115	0.000623565	-0.336089	0.00840655
ENSG00000182218	HHIPL1	299.063	0.242922	3.42068	0.000624648	0.830959	0.00841387
ENSG00000171428	NAT1	103.748	0.180383	-3.42011	0.000625948	-0.616932	0.00842411
ENSG00000168077	SCARA3	1523.69	0.280147	3.41592	0.000635665	0.95696	0.0085475
ENSG00000178927	CYBC1	1040.86	0.119028	3.41531	0.000637084	0.406519	0.0085592
ENSG00000110427	KIAA1549L	508.967	0.39895	3.41508	0.000637644	1.36244	0.00855936
ENSG00000087253	LPCAT2	351.584	0.220256	-3.41471	0.000638509	-0.752109	0.0085636
ENSG00000164176	EDIL3	648.779	0.456058	3.41286	0.000642856	1.55646	0.00861449
ENSG00000186187	ZNRF1	564.543	0.166443	3.40996	0.00064972	0.567565	0.00869899
ENSG00000158560	DYNC1I1	133.563	0.180603	-3.40906	0.000651865	-0.615688	0.00872023
ENSG00000198346	ZNF813	130.655	0.168064	-3.40821	0.000653907	-0.572796	0.00874006
ENSG00000109927	TECTA	35.4502	0.210482	3.40742	0.000655803	0.7172	0.00875789
ENSG00000132478	UNK	487.871	0.102779	3.40496	0.000661739	0.34996	0.0088296
ENSG00000002549	LAP3	2017.45	0.106255	-3.40398	0.000664127	-0.36169	0.00885389
ENSG00000111057	KRT18	4737.32	0.360198	-3.40262	0.000667429	-1.22562	0.00889031
ENSG00000135899	SP110	217.742	0.285252	-3.40087	0.000671713	-0.970105	0.00893974
ENSG00000135749	PCNX2	283.236	0.260569	-3.40054	0.000672522	-0.886075	0.00894288
ENSG00000117054	ACADM	1952.47	0.0705371	-3.39847	0.000677651	-0.239718	0.00900341
ENSG00000104983	CCDC61	222.501	0.164256	3.39735	0.000680411	0.558037	0.00903238
ENSG00000076513	ANKRD13A	1468.95	0.097758	-3.39451	0.000687514	-0.331841	0.00911116
ENSG00000116783	TNNI3K	40.7035	0.189797	3.3946	0.000687283	0.644287	0.00911116
ENSG00000165449	SLC16A9	56.3425	0.413883	3.39268	0.000692122	1.40417	0.00916445
ENSG00000188897	LOC400499	6.66061	0.801096	3.39215	0.000693461	2.71744	0.00916661
ENSG00000198721	ECI2	1487.22	0.10078	-3.39235	0.000692971	-0.341882	0.00916661
ENSG00000102471	NDFIP2	1074.51	0.094818	-3.39185	0.000694216	-0.321609	0.00916763
ENSG00000174437	ATP2A2	29074.7	0.114713	-3.39166	0.000694713	-0.389068	0.00916763
ENSG00000080200	CRYBG3	496.729	0.19545	3.39141	0.000695351	0.66285	0.00916828
ENSG00000143252	SDHC	2017.78	0.0515872	-3.39069	0.00069716	-0.174916	0.00918438
ENSG00000103647	CORO2B	945.946	0.251454	3.39	0.000698921	0.852428	0.00919205
ENSG00000109854	HTATIP2	638.266	0.0867926	-3.3902	0.000698423	-0.294244	0.00919205
ENSG00000181523	SGSH	780.237	0.104473	3.38878	0.000702051	0.354036	0.00920218
ENSG00000181929	PRKAG1	1610.85	0.0733873	-3.38908	0.000701268	-0.248716	0.00920218
ENSG00000182087	TMEM259	4316.77	0.115206	3.38884	0.00070188	0.390415	0.00920218
ENSG00000185480	PARPBP	164.114	0.366554	3.389	0.000701475	1.24225	0.00920218
ENSG00000111775	COX6A1	1055.44	0.137406	-3.38712	0.000706309	-0.46541	0.00925021
ENSG00000240583	AQP1	1091.95	0.304314	3.38535	0.000710884	1.03021	0.00930233
ENSG00000204604	ZNF468	241.538	0.137823	-3.38497	0.000711852	-0.466527	0.00930719
ENSG00000204604	ZNF320	241.538	0.137823	-3.38497	0.000711852	-0.466527	0.00930719
ENSG00000100982	PCIF1	818.804	0.0907829	3.38372	0.000715103	0.307184	0.00934186
ENSG00000149541	B3GAT3	953.421	0.103974	-3.38198	0.000719652	-0.351639	0.00936921
ENSG00000159692	CTBP1	2435.83	0.0917603	3.38201	0.000719585	0.310334	0.00936921
ENSG00000169895	SYAP1	1952.77	0.0947097	-3.38237	0.000718624	-0.320344	0.00936921
ENSG00000174611	KY	13.8367	0.509333	3.38177	0.0007202	1.72245	0.00936921
ENSG00000182255	KCNA4	53.0936	0.181706	3.3823	0.000718823	0.614584	0.00936921
ENSG00000011198	ABHD5	622.198	0.11421	-3.38004	0.000724755	-0.386035	0.00942061
ENSG00000136631	VPS45	1134.73	0.0669305	-3.3793	0.000726718	-0.226178	0.00943826
ENSG00000175110	MRPS22	987.736	0.110566	-3.37662	0.000733817	-0.373339	0.00952252
ENSG00000198003	CCDC151	28.965	0.338156	-3.37514	0.000737779	-1.14133	0.00956599
ENSG00000161021	MAML1	1149.3	0.0594841	3.37474	0.00073885	0.200743	0.00957191
ENSG00000067369	TP53BP1	1135.69	0.0954353	-3.37378	0.000741428	-0.321978	0.00959733
ENSG00000198768	APCDD1L	863.56	1.18247	-3.36979	0.000752242	-3.98467	0.00972924
ENSG00000153214	TMEM87B	1030.15	0.16201	-3.36952	0.000752987	-0.545896	0.00973081
ENSG00000112290	WASF1	655.733	0.171077	-3.36852	0.000755723	-0.576277	0.00975809
ENSG00000136240	KDELR2	8319.39	0.0829262	-3.36769	0.000757998	-0.27927	0.00977905
ENSG00000203950	RTL8A	1281.57	0.131766	3.36747	0.000758601	0.443719	0.00977905
ENSG00000079691	CARMIL1	378.346	0.126756	-3.36725	0.000759228	-0.426819	0.00977906
ENSG00000131475	VPS25	1507.1	0.0873028	-3.36658	0.000761065	-0.293912	0.00979463
ENSG00000163466	ARPC2	9115	0.140214	-3.3657	0.000763498	-0.471919	0.00981784
ENSG00000196352	CD55	703.137	0.152215	-3.36406	0.000768055	-0.512061	0.00986018
ENSG00000243978	RTL9	22.8822	0.421647	3.36426	0.000767497	1.41853	0.00986018
ENSG00000156486	KCNS2	109.705	0.499209	3.36289	0.000771308	1.67879	0.00989381
ENSG00000090889	KIF4A	463.423	0.440213	3.36124	0.000775943	1.47966	0.00994508
ENSG00000145386	CCNA2	967.356	0.442566	3.36009	0.00077916	1.48706	0.00997811
ENSG00000160298	C21orf58	232.106	0.229296	3.35704	0.000787822	0.769754	0.0100808
ENSG00000100564	PIGH	298.395	0.137885	-3.35638	0.000789695	-0.462796	0.0100964
ENSG00000131446	MGAT1	5426.05	0.0820853	3.35335	0.000798386	0.275261	0.0101992
ENSG00000119041	GTF3C3	891.108	0.0632205	-3.35185	0.000802734	-0.211906	0.0102464
ENSG00000142856	ITGB3BP	269.501	0.150402	3.3506	0.00080636	0.503939	0.0102842
ENSG00000158747	NBL1	3692.67	0.21477	3.34986	0.000808521	0.719449	0.010298
ENSG00000158747	MICOS10-NBL1	3692.67	0.21477	3.34986	0.000808521	0.719449	0.010298
ENSG00000162630	B3GALT2	106.511	0.567435	3.3496	0.00080928	1.90068	0.010298
ENSG00000204131	NHSL2	332.785	0.202807	3.34955	0.000809422	0.679314	0.010298
ENSG00000204131	FLJ44635	332.785	0.202807	3.34955	0.000809422	0.679314	0.010298
ENSG00000186687	LYRM7	737.796	0.0938529	-3.34735	0.000815869	-0.314159	0.0103716
ENSG00000108556	CHRNE	15.0724	1.20497	-3.34651	0.000818353	-4.03244	0.0103947
ENSG00000127580	WDR24	472.89	0.108871	3.34603	0.000819787	0.364284	0.0104044
ENSG00000164924	YWHAZ	13394	0.102412	-3.34419	0.000825241	-0.342485	0.0104651
ENSG00000115641	FHL2	13108	0.166217	3.3438	0.000826379	0.555798	0.010471
ENSG00000012660	ELOVL5	3193.23	0.0787981	-3.3424	0.00083058	-0.263375	0.0105157
ENSG00000100604	CHGA	2.15604	1.00131	-3.34165	0.000832831	-3.34604	0.0105322
ENSG00000160014	CALM3	10598.9	0.0728338	3.34151	0.000833234	0.243375	0.0105322
ENSG00000197506	SLC28A3	14.4094	0.308204	-3.34059	0.000836016	-1.02958	0.0105588
ENSG00000107175	CREB3	1347.96	0.116025	-3.34015	0.00083732	-0.387541	0.0105636
ENSG00000166452	AKIP1	704.204	0.0945298	-3.34001	0.000837743	-0.315731	0.0105636
ENSG00000081842	PCDHA6	49.2472	0.143115	3.33846	0.000842427	0.477785	0.010614
ENSG00000213619	NDUFS3	1718.78	0.115971	-3.3362	0.000849307	-0.386903	0.0106921
ENSG00000137843	PAK6	29.8493	0.27905	3.33558	0.000851224	0.930793	0.0107076
ENSG00000137843	BUB1B-PAK6	29.8493	0.27905	3.33558	0.000851224	0.930793	0.0107076
ENSG00000168994	PXDC1	1849.69	0.188497	3.33398	0.000856122	0.628447	0.0107605
ENSG00000065609	SNAP91	313.07	0.121639	-3.33263	0.000860306	-0.405377	0.0108044
ENSG00000169567	HINT1	3623.48	0.101885	3.33191	0.000862525	0.33947	0.0108235
ENSG00000119707	RBM25	1842.24	0.107509	-3.33078	0.000866039	-0.35809	0.0108589
ENSG00000109971	HSPA8	23392.6	0.250459	-3.33047	0.000866987	-0.834145	0.0108621
ENSG00000182481	KPNA2	3355.09	0.335455	3.32965	0.000869554	1.11695	0.0108855
ENSG00000129083	COPB1	4207.55	0.0781719	-3.32782	0.000875284	-0.260142	0.0109484
ENSG00000163249	CCNYL1	570.572	0.166531	-3.32653	0.00087936	-0.553969	0.0109906
ENSG00000173207	CKS1B	775.03	0.261185	3.32487	0.000884589	0.868408	0.0110471
ENSG00000167037	SGSM1	8.38657	0.430562	3.3199	0.00090051	1.42942	0.0112369
ENSG00000065135	GNAI3	2454.48	0.115141	-3.31695	0.00091006	-0.381917	0.0113289
ENSG00000107290	SETX	1528.71	0.126323	-3.31713	0.000909482	-0.41903	0.0113289
ENSG00000144040	SFXN5	399.719	0.0966194	-3.3172	0.000909229	-0.320506	0.0113289
ENSG00000119912	IDE	953.458	0.101741	-3.31493	0.000916645	-0.337266	0.011397
ENSG00000124313	IQSEC2	312.148	0.142973	3.31483	0.000916991	0.473931	0.011397
ENSG00000131981	LGALS3	2534.14	0.199594	3.3139	0.00092003	0.661436	0.0114166
ENSG00000182103	FAM181B	8.96523	0.397521	3.3141	0.0009194	1.31742	0.0114166
ENSG00000113643	RARS	2378.17	0.114546	-3.31341	0.000921663	-0.379538	0.0114277
ENSG00000128191	DGCR8	774.93	0.0957231	3.31281	0.000923642	0.317112	0.0114432
ENSG00000157833	GAREM2	209.016	0.673388	3.31249	0.000924682	2.23059	0.011447
ENSG00000058668	ATP2B4	7855.71	0.160184	3.31073	0.000930537	0.530327	0.0115103
ENSG00000047056	WDR37	743.15	0.0710806	-3.30944	0.000934814	-0.235237	0.0115541
ENSG00000156239	N6AMT1	337.341	0.120951	3.3091	0.000935973	0.400238	0.0115592
ENSG00000077942	FBLN1	18582	0.482762	3.30788	0.000940064	1.59692	0.0116006
ENSG00000115419	GLS	3811.41	0.152982	-3.30708	0.000942723	-0.505925	0.0116242
ENSG00000010810	FYN	2147.72	0.149017	3.30617	0.000945822	0.492675	0.011644
ENSG00000198915	RASGEF1A	21.9881	0.294513	-3.30621	0.000945673	-0.97372	0.011644
ENSG00000105613	MAST1	37.8719	0.283329	3.30588	0.000946799	0.936652	0.0116468
ENSG00000103671	TRIP4	579.878	0.0728198	-3.30486	0.000950247	-0.240659	0.01168
ENSG00000188610	FAM72B	63.3209	0.477336	3.30422	0.000952405	1.57722	0.0116973
ENSG00000164294	GPX8	3931.79	0.0748199	3.30281	0.000957208	0.247116	0.0117471
ENSG00000057593	F7	4.04243	0.639851	3.30104	0.000963259	2.11218	0.0118069
ENSG00000139163	ETNK1	930.07	0.129825	-3.30073	0.000964339	-0.428518	0.0118069
ENSG00000175356	SCUBE2	43.8023	0.355499	3.30073	0.000964353	1.1734	0.0118069
ENSG00000109536	FRG1	643.689	0.0863057	-3.29887	0.000970742	-0.284711	0.0118758
ENSG00000167106	FAM102A	1242.94	0.106846	3.29711	0.00097687	0.352284	0.0119414
ENSG00000171533	MAP6	275.313	0.192373	3.29631	0.000979651	0.63412	0.011966
ENSG00000048342	CC2D2A	422.864	0.124032	-3.29581	0.000981375	-0.408787	0.0119777
ENSG00000160233	LRRC3	144.261	0.193797	3.29475	0.000985097	0.638513	0.0120137
ENSG00000138448	ITGAV	9623.93	0.200222	-3.2927	0.000992307	-0.659269	0.0120922
ENSG00000018625	ATP1A2	739.144	0.662089	3.29196	0.000994914	2.17957	0.0121145
ENSG00000130830	MPP1	462.943	0.131734	-3.29141	0.000996874	-0.43359	0.0121289
ENSG00000165886	UBTD1	951.314	0.149496	3.28974	0.00100279	0.491804	0.0121878
ENSG00000184731	FAM110C	68.1945	0.253383	3.28961	0.00100328	0.833531	0.0121878
ENSG00000197045	GMFB	1833.77	0.114541	-3.28698	0.00101268	-0.376495	0.0122924
ENSG00000116299	KIAA1324	22.9175	0.437242	-3.28513	0.00101935	-1.4364	0.0123542
ENSG00000140511	HAPLN3	427.401	0.302103	3.28533	0.00101861	0.99251	0.0123542
ENSG00000155980	KIF5A	31.2556	0.344635	-3.28203	0.00103064	-1.1311	0.0124813
ENSG00000072786	STK10	1169.69	0.156952	-3.28082	0.00103506	-0.514932	0.0125176
ENSG00000164181	ELOVL7	26.0507	0.164558	-3.28077	0.00103524	-0.539876	0.0125176
ENSG00000099331	MYO9B	2924.11	0.133102	3.27831	0.00104429	0.43635	0.0126172
ENSG00000123453	SARDH	100.961	0.210205	-3.27785	0.00104601	-0.689019	0.0126282
ENSG00000087365	SF3B2	4668.61	0.0768667	-3.2754	0.00105514	-0.251769	0.0127286
ENSG00000112139	MDGA1	200.782	0.258867	3.27426	0.00105939	0.847598	0.01277
ENSG00000064726	BTBD1	3545.21	0.0643548	-3.2734	0.00106264	-0.210659	0.0127992
ENSG00000137824	RMDN3	954.451	0.0881896	-3.27254	0.00106588	-0.288604	0.0128284
ENSG00000149294	NCAM1	4604.52	0.143191	3.27067	0.00107293	0.46833	0.0129032
ENSG00000138600	SPPL2A	1683.81	0.103144	-3.27004	0.00107531	-0.337287	0.0129219
ENSG00000042445	RETSAT	1600.05	0.174285	-3.26935	0.00107796	-0.569799	0.0129438
ENSG00000073737	DHRS9	36.7304	0.550473	-3.26886	0.0010798	-1.79942	0.0129559
ENSG00000152076	CCDC74B	51.7429	0.270916	-3.26766	0.00108439	-0.885262	0.013001
ENSG00000111206	FOXM1	1165.03	0.359651	3.26487	0.00109516	1.17421	0.0131174
ENSG00000175130	MARCKSL1	3429.45	0.230831	3.26471	0.00109578	0.753596	0.0131174
ENSG00000008735	MAPK8IP2	33.6538	0.28271	-3.26362	0.00109998	-0.922658	0.0131575
ENSG00000102172	SMS	3133.25	0.197481	-3.26032	0.00111286	-0.643853	0.0132826
ENSG00000163040	CCDC74A	177.332	0.179392	-3.26029	0.00111299	-0.584871	0.0132826
ENSG00000166526	ZNF3	508.687	0.0940189	3.26048	0.00111224	0.306547	0.0132826
ENSG00000165914	TTC7B	747.164	0.0982803	3.25978	0.00111498	0.320372	0.0132962
ENSG00000139350	NEDD1	604.302	0.12902	-3.25908	0.00111775	-0.420486	0.0133191
ENSG00000254986	DPP3	940.502	0.151381	-3.25756	0.00112376	-0.493133	0.0133804
ENSG00000269226	TMSB15B	10.5229	0.499993	3.25312	0.00114146	1.62654	0.0135809
ENSG00000112742	TTK	287.582	0.443539	3.25284	0.00114259	1.44276	0.0135839
ENSG00000160211	G6PD	2179.62	0.144468	-3.25217	0.00114528	-0.469833	0.0136056
ENSG00000086015	MAST2	1681.88	0.0845147	3.25173	0.00114707	0.274819	0.0136164
ENSG00000143842	SOX13	704.61	0.188218	-3.2515	0.00114799	-0.61199	0.013617
ENSG00000149639	SOGA1	1530.96	0.13904	3.25058	0.00115168	0.451962	0.0136504
ENSG00000170190	SLC16A5	290.956	0.204829	3.24968	0.00115536	0.66563	0.0136836
ENSG00000179071	CCDC89	31.7183	0.914159	3.24926	0.00115707	2.97034	0.0136935
ENSG00000235711	ANKRD34C	5.60086	0.438677	3.24885	0.00115872	1.4252	0.0137026
ENSG00000197063	MAFG	1317.04	0.104352	3.24803	0.00116205	0.338939	0.0137316
ENSG00000106991	ENG	3953.47	0.256887	3.24731	0.001165	0.834191	0.013756
ENSG00000071889	FAM3A	1476.55	0.101191	3.24664	0.00116776	0.328532	0.0137781
ENSG00000101290	CDS2	1142.86	0.0953334	-3.24535	0.00117308	-0.30939	0.0138305
ENSG00000184985	SORCS2	484.788	0.25657	3.24185	0.00118756	0.831761	0.0139906
ENSG00000094975	SUCO	1152.51	0.0913288	-3.24113	0.00119056	-0.296009	0.0140048
ENSG00000258839	MC1R	75.9337	0.209518	-3.24124	0.00119012	-0.679097	0.0140048
ENSG00000154122	ANKH	1686.72	0.172635	3.24025	0.00119427	0.55938	0.0140378
ENSG00000151327	FAM177A1	1143.12	0.0970973	-3.23529	0.00121518	-0.314138	0.0142729
ENSG00000151327	LOC101927178	1143.12	0.0970973	-3.23529	0.00121518	-0.314138	0.0142729
ENSG00000166199	ALKBH3	353.019	0.120088	-3.23458	0.00121823	-0.388434	0.0142979
ENSG00000169760	NLGN1	123.277	0.317101	3.23425	0.00121961	1.02559	0.0143033
ENSG00000111011	RSRC2	1251.64	0.0766979	-3.23401	0.00122064	-0.248042	0.0143047
ENSG00000013561	RNF14	1494.98	0.0772935	-3.22962	0.00123955	-0.249629	0.0145154
ENSG00000169129	AFAP1L2	125.011	0.432724	-3.22886	0.00124285	-1.39721	0.0145431
ENSG00000185252	ZNF74	297.943	0.120045	3.22815	0.00124595	0.387523	0.0145684
ENSG00000169169	CPT1C	440.064	0.11192	-3.22562	0.00125699	-0.361011	0.0146865
ENSG00000065621	GSTO2	41.7066	0.279121	-3.22528	0.0012585	-0.900243	0.0146931
ENSG00000183837	PNMA3	37.3542	0.291245	3.2228	0.00126942	0.938625	0.0148096
ENSG00000162783	IER5	1613.87	0.139455	3.22226	0.00127182	0.449361	0.0148265
ENSG00000151116	UEVLD	645.167	0.0925335	-3.22196	0.00127317	-0.298139	0.0148312
ENSG00000163754	GYG1	2796.38	0.0871412	-3.22117	0.00127667	-0.280697	0.0148608
ENSG00000125898	FAM110A	127.442	0.20987	3.21996	0.00128207	0.675774	0.0149125
ENSG00000185155	MIXL1	10.34	0.329405	3.21879	0.00128731	1.06029	0.0149624
ENSG00000025772	TOMM34	1206.47	0.243944	-3.21737	0.0012937	-0.784858	0.0150254
ENSG00000064313	TAF2	860.944	0.112624	-3.21676	0.00129649	-0.362285	0.0150466
ENSG00000196338	NLGN3	37.4695	0.324777	3.21497	0.0013046	1.04415	0.0151295
ENSG00000101639	CEP192	634.951	0.108689	3.21343	0.0013116	0.349265	0.0151994
ENSG00000175063	UBE2C	734.784	0.516899	3.21273	0.0013148	1.66066	0.0152251
ENSG00000146530	VWDE	29.4803	0.260223	-3.20962	0.00132908	-0.835219	0.0153791
ENSG00000131773	KHDRBS3	304.663	0.258552	3.20778	0.00133764	0.829376	0.0154552
ENSG00000153147	SMARCA5	2527.78	0.0827041	-3.20796	0.00133678	-0.265312	0.0154552
ENSG00000102580	DNAJC3	1498.64	0.140951	-3.20539	0.00134877	-0.451803	0.0155723
ENSG00000133731	IMPA1	836.741	0.08291	-3.20355	0.00135743	-0.265607	0.0156606
ENSG00000121957	GPSM2	593.698	0.250378	3.20276	0.00136119	0.801898	0.0156925
ENSG00000121900	TMEM54	396.329	0.247627	3.20177	0.00136586	0.792845	0.0157346
ENSG00000100100	PIK3IP1	397.874	0.35737	3.20102	0.00136944	1.14395	0.0157642
ENSG00000102032	RENBP	169.043	0.201603	3.19982	0.00137511	0.645094	0.0158178
ENSG00000064655	EYA2	120.195	1.0599	3.19837	0.00138205	3.38995	0.0158838
ENSG00000130414	NDUFA10	3335.58	0.098167	3.1982	0.00138289	0.313958	0.0158838
ENSG00000109814	UGDH	2769.94	0.12082	-3.19614	0.00139279	-0.386156	0.0159858
ENSG00000147394	ZNF185	415.228	0.251338	3.19516	0.00139754	0.803064	0.0160285
ENSG00000089091	DZANK1	59.0578	0.17701	-3.19488	0.00139887	-0.565526	0.016032
ENSG00000166598	HSP90B1	22043.2	0.178643	-3.19441	0.00140118	-0.570658	0.0160467
ENSG00000196155	PLEKHG4	488.933	0.354332	3.19403	0.00140303	1.13174	0.0160561
ENSG00000162745	OLFML2B	1673.62	0.644938	-3.19352	0.0014055	-2.05962	0.0160726
ENSG00000213722	DDAH2	938.84	0.262625	3.19246	0.00141065	0.838421	0.0161197
ENSG00000119402	FBXW2	2061.2	0.0975264	3.1917	0.0014144	0.311275	0.0161507
ENSG00000143494	VASH2	23.4593	0.326664	3.19081	0.00141872	1.04232	0.0161882
ENSG00000097033	SH3GLB1	5168.23	0.10902	-3.19014	0.00142204	-0.347788	0.0162141
ENSG00000164091	WDR82	3678.04	0.0545883	3.18955	0.00142492	0.174112	0.0162352
ENSG00000113209	PCDHB5	39.1014	0.447244	3.18888	0.00142826	1.42621	0.0162494
ENSG00000188636	RTL6	1710.44	0.0987888	3.1889	0.00142813	0.315028	0.0162494
ENSG00000136052	SLC41A2	258.509	0.212973	-3.18791	0.00143306	-0.678937	0.0162904
ENSG00000168748	CA7	3.25866	0.611686	-3.18773	0.00143395	-1.94989	0.0162904
ENSG00000167196	FBXO22	1035.54	0.0875009	-3.18706	0.00143729	-0.27887	0.0163164
ENSG00000156885	COX6A2	276.3	0.246873	3.18584	0.00144334	0.786499	0.0163545
ENSG00000166823	MESP1	32.6977	0.271269	3.18596	0.00144276	0.864252	0.0163545
ENSG00000212993	POU5F1B	3.12636	0.704922	3.18575	0.00144378	2.24571	0.0163545
ENSG00000103710	RASL12	208.056	0.478042	3.18523	0.0014464	1.52267	0.0163723
ENSG00000119396	RAB14	2449.93	0.0541026	-3.1848	0.00144854	-0.172306	0.0163845
ENSG00000105576	TNPO2	2568.31	0.0873427	3.18426	0.00145125	0.278122	0.0163914
ENSG00000138182	KIF20B	472.092	0.314169	3.18438	0.00145067	1.00043	0.0163914
ENSG00000092200	RPGRIP1	5.94497	0.509206	-3.18336	0.00145578	-1.62099	0.0164307
ENSG00000197702	PARVA	5304.54	0.0871103	-3.18233	0.00146094	-0.277214	0.016477
ENSG00000124570	SERPINB6	2108.01	0.0828333	-3.18196	0.0014628	-0.263572	0.0164861
ENSG00000113456	RAD1	858.042	0.0861369	3.18046	0.0014704	0.273955	0.0165597
ENSG00000147124	ZNF41	267.471	0.114058	3.17877	0.00147903	0.362565	0.0166449
ENSG00000109790	KLHL5	760.88	0.148692	3.17776	0.00148417	0.472507	0.0166908
ENSG00000124228	DDX27	945.005	0.0977181	-3.17667	0.00148976	-0.310418	0.0167416
ENSG00000115234	SNX17	3497.44	0.0834033	-3.17612	0.00149259	-0.264899	0.0167613
ENSG00000108679	LGALS3BP	6745.31	0.20625	3.17551	0.00149573	0.65495	0.0167724
ENSG00000157895	C12orf43	430.292	0.0869068	-3.17558	0.00149539	-0.275979	0.0167724
ENSG00000112655	PTK7	3199.65	0.147766	3.17277	0.00150995	0.468828	0.0169196
ENSG00000129535	NRL	30.5554	0.211668	3.17222	0.0015128	0.671456	0.0169394
ENSG00000112425	EPM2A	287.264	0.109509	3.17187	0.00151463	0.347349	0.0169478
ENSG00000182752	PAPPA	895.431	0.331384	3.17126	0.00151778	1.05091	0.0169708
ENSG00000100554	ATP6V1D	1974.37	0.094052	-3.17089	0.0015197	-0.298229	0.0169802
ENSG00000100154	TTC28	654.88	0.162997	3.16927	0.0015282	0.516583	0.0170629
ENSG00000099256	PRTFDC1	178.383	0.170714	3.16825	0.00153361	0.540864	0.0170988
ENSG00000178401	DNAJC22	14.0999	0.421401	3.16842	0.00153268	1.33518	0.0170988
ENSG00000101162	TUBB1	11.6318	0.444223	-3.16694	0.00154053	-1.40683	0.0171392
ENSG00000110274	CEP164	812.699	0.108062	-3.16695	0.00154047	-0.342226	0.0171392
ENSG00000163634	THOC7	1045.25	0.0781369	-3.16707	0.00153986	-0.247465	0.0171392
ENSG00000162975	KCNF1	17.7571	0.639607	3.1617	0.00156853	2.02224	0.0174383
ENSG00000169432	SCN9A	74.0094	0.496587	-3.16053	0.00157484	-1.56948	0.017496
ENSG00000160953	PWWP3A	815.577	0.0954525	-3.16004	0.00157747	-0.301634	0.0175127
ENSG00000136045	PWP1	1432.9	0.134762	-3.15647	0.00159691	-0.425373	0.0177159
ENSG00000102316	MAGED2	7234.8	0.0997611	3.15526	0.00160354	0.314773	0.0177768
ENSG00000175315	CST6	5.0013	1.26342	-3.15471	0.00160658	-3.98573	0.0177979
ENSG00000169814	BTD	476.164	0.118796	3.15391	0.00161099	0.374672	0.0178341
ENSG00000164175	SLC45A2	16.7907	0.291004	3.1534	0.0016138	0.917651	0.0178525
ENSG00000184588	PDE4B	280.724	0.37225	3.15277	0.0016173	1.17362	0.0178786
ENSG00000079150	FKBP7	749.547	0.170829	3.152	0.00162158	0.538452	0.0179132
ENSG00000182871	COL18A1	17052.6	0.187532	3.15006	0.00163239	0.590735	0.0180198
ENSG00000170873	MTSS1	846.214	0.173139	-3.14815	0.00164307	-0.545068	0.0181249
ENSG00000100883	SRP54	1759.17	0.0887252	-3.14651	0.00165234	-0.279174	0.0182143
ENSG00000070718	AP3M2	611.611	0.129284	3.14521	0.0016597	0.406626	0.0182825
ENSG00000131747	TOP2A	2449.72	0.404912	3.14457	0.00166333	1.27327	0.0182967
ENSG00000166068	SPRED1	1462.7	0.163238	-3.14472	0.00166246	-0.513337	0.0182967
ENSG00000162434	JAK1	5777.61	0.0995069	-3.14328	0.00167067	-0.312778	0.0183644
ENSG00000125821	DTD1	389.046	0.145148	-3.13849	0.00169822	-0.455546	0.0186418
ENSG00000144029	MRPS5	1415.93	0.118425	-3.13848	0.00169829	-0.371675	0.0186418
ENSG00000137094	DNAJB5	1358.77	0.18087	3.13664	0.00170897	0.567324	0.0187458
ENSG00000080986	NDC80	417.844	0.362567	3.13499	0.00171862	1.13664	0.0188384
ENSG00000185043	CIB1	1409.03	0.171026	-3.13238	0.00173398	-0.535717	0.0189934
ENSG00000232119	MCTS1	969.016	0.0996404	-3.13185	0.00173708	-0.312059	0.019014
ENSG00000099365	STX1B	66.4619	0.361918	-3.1295	0.00175102	-1.13262	0.0191532
ENSG00000163399	ATP1A1	11395.3	0.108836	-3.12834	0.00175794	-0.340477	0.0192153
ENSG00000047188	YTHDC2	614.877	0.101198	-3.12669	0.00176787	-0.316415	0.0192969
ENSG00000125675	GRIA3	171.511	0.216765	3.12676	0.00176742	0.677773	0.0192969
ENSG00000159082	SYNJ1	289.324	0.114588	-3.12009	0.00180798	-0.357524	0.0197133
ENSG00000166925	TSC22D4	2138.56	0.103866	3.11999	0.00180855	0.324063	0.0197133
ENSG00000163710	PCOLCE2	458.365	0.270161	3.11961	0.00181093	0.842796	0.0197255
ENSG00000163932	PRKCD	534.812	0.14969	3.1185	0.00181772	0.466808	0.0197856
ENSG00000142173	COL6A2	167506	0.103651	3.11748	0.00182407	0.32313	0.0198409
ENSG00000067248	DHX29	1195.08	0.122181	-3.11626	0.00183161	-0.380748	0.019909
ENSG00000055147	FAM114A2	640.139	0.0839076	-3.11515	0.0018385	-0.261385	0.0199673
ENSG00000117228	GBP1	522.737	1.11196	-3.1148	0.00184068	-3.46354	0.0199673
ENSG00000134444	RELCH	576.446	0.0895803	-3.11478	0.00184081	-0.279023	0.0199673
ENSG00000109107	ALDOC	1332.09	0.353886	3.11444	0.00184295	1.10216	0.0199766
ENSG00000004399	PLXND1	8647.35	0.193863	3.11275	0.0018535	0.603446	0.020077
ENSG00000114554	PLXNA1	4294.18	0.117157	3.11216	0.00185722	0.364612	0.0200894
ENSG00000180998	GPR137C	56.9513	0.20776	3.11219	0.00185702	0.64659	0.0200894
ENSG00000038295	TLL1	87.1098	0.378931	3.11038	0.00186849	1.17862	0.0201726
ENSG00000135040	NAA35	731.795	0.0579548	-3.11056	0.0018673	-0.180272	0.0201726
ENSG00000136048	DRAM1	619.114	0.325372	-3.11033	0.00186879	-1.01201	0.0201726
ENSG00000146007	ZMAT2	1518.08	0.0780514	-3.11012	0.00187013	-0.242749	0.0201731
ENSG00000196337	CGB7	10.1975	0.441364	3.10883	0.00187833	1.37212	0.0202475
ENSG00000144227	NXPH2	63.4281	0.15449	3.10848	0.00188054	0.480229	0.0202574
ENSG00000032444	PNPLA6	1742.91	0.125768	-3.10803	0.00188337	-0.39089	0.0202738
ENSG00000024422	EHD2	9781.57	0.184469	-3.10739	0.00188747	-0.573219	0.020304
ENSG00000188730	VWC2	437.416	0.261914	3.10707	0.00188955	0.813785	0.0203123
ENSG00000135525	MAP7	25.5974	0.207569	-3.10589	0.00189707	-0.644686	0.0203651
ENSG00000198130	HIBCH	490.181	0.0779874	-3.10589	0.00189706	-0.24222	0.0203651
ENSG00000114346	ECT2	771.783	0.287338	3.10492	0.00190331	0.892161	0.0204046
ENSG00000116157	GPX7	573.486	0.113408	3.10449	0.00190604	0.352075	0.0204046
ENSG00000140367	UBE2Q2	1624.19	0.101997	3.1043	0.00190729	0.316629	0.0204046
ENSG00000165917	RAPSN	3.02631	1.19609	3.10448	0.00190614	3.71324	0.0204046
ENSG00000185669	SNAI3	26.9569	0.240537	-3.10452	0.00190588	-0.746752	0.0204046
ENSG00000166913	YWHAB	6752.12	0.0785163	-3.10359	0.00191188	-0.243683	0.0204396
ENSG00000117036	ETV3	700.001	0.0966143	-3.10302	0.00191555	-0.299796	0.0204509
ENSG00000137312	FLOT1	4809.79	0.0985518	-3.10312	0.00191492	-0.305818	0.0204509
ENSG00000135766	EGLN1	420.871	0.184877	3.10241	0.00191951	0.573565	0.0204792
ENSG00000156853	ZNF689	297.898	0.0891722	3.10204	0.00192191	0.276616	0.0204907
ENSG00000244005	NFS1	499.69	0.0907779	-3.10024	0.00193367	-0.281433	0.020602
ENSG00000141349	G6PC3	1664.83	0.146768	-3.09894	0.00194213	-0.454824	0.020678
ENSG00000143171	RXRG	94.1179	0.278482	-3.09505	0.0019678	-0.861917	0.020937
ENSG00000240891	PLCXD2	27.7585	0.328934	3.09417	0.00197366	1.01778	0.0209851
ENSG00000115828	QPCT	286.312	0.419629	-3.09196	0.00198843	-1.29748	0.0211277
ENSG00000101544	ADNP2	667.559	0.0792884	3.09122	0.00199338	0.245098	0.0211602
ENSG00000143434	SEMA6C	658.412	0.23727	3.09109	0.0019942	0.733425	0.0211602
ENSG00000186998	EMID1	37.2778	0.234513	3.08829	0.00201313	0.724245	0.0213466
ENSG00000111269	CREBL2	936.35	0.193333	-3.08767	0.00201735	-0.596947	0.0213768
ENSG00000086300	SNX10	60.3969	0.223721	-3.08719	0.00202058	-0.690671	0.021382
ENSG00000177459	ERICH5	32.413	0.217197	3.08725	0.00202015	0.670543	0.021382
ENSG00000162341	TPCN2	213.317	0.133385	-3.08668	0.00202404	-0.411717	0.021404
ENSG00000116198	CEP104	774.076	0.0801302	-3.08617	0.00202752	-0.247295	0.0214173
ENSG00000187239	FNBP1	1297.11	0.10286	-3.0861	0.00202804	-0.317436	0.0214173
ENSG00000196821	ILRUN	2810.44	0.0769475	3.08344	0.0020462	0.237263	0.0215945
ENSG00000169951	ZNF764	285.923	0.113988	3.08181	0.00205745	0.351289	0.0216913
ENSG00000203618	GP1BB	319.057	0.368001	3.08171	0.00205816	1.13407	0.0216913
ENSG00000107554	DNMBP	872.998	0.0984269	3.07953	0.00207325	0.303109	0.0218356
ENSG00000100603	SNW1	1341.87	0.0633775	-3.07922	0.00207545	-0.195153	0.021844
ENSG00000165006	UBAP1	1415.19	0.0617227	3.07701	0.00209088	0.189921	0.0219916
ENSG00000138031	ADCY3	1240.86	0.200963	3.07665	0.00209338	0.618295	0.022001
ENSG00000141736	ERBB2	5335.51	0.0947245	3.07648	0.00209459	0.291418	0.022001
ENSG00000147099	HDAC8	157.225	0.104412	-3.07512	0.00210417	-0.321079	0.0220718
ENSG00000166546	BEAN1	39.2107	0.366919	3.0753	0.00210294	1.12838	0.0220718
ENSG00000126458	RRAS	2776.41	0.179411	3.07344	0.00211603	0.551409	0.0221813
ENSG00000127152	BCL11B	8.57046	0.467312	3.07091	0.00213406	1.43507	0.0223553
ENSG00000004777	ARHGAP33	274.71	0.312303	3.07007	0.00214006	0.958794	0.0224031
ENSG00000088387	DOCK9	1038.63	0.249665	-3.06865	0.00215031	-0.766133	0.0224953
ENSG00000154429	CCSAP	265.532	0.230304	3.06672	0.00216423	0.706278	0.0226258
ENSG00000138246	DNAJC13	1706.58	0.105389	-3.06608	0.00216889	-0.32313	0.0226593
ENSG00000169764	UGP2	7321.71	0.117484	-3.06528	0.00217466	-0.360121	0.0226892
ENSG00000175874	CREG2	30.4842	0.410917	3.06548	0.00217324	1.25966	0.0226892
ENSG00000111305	GSG1	8.41089	0.434238	3.06302	0.00219118	1.33008	0.0228463
ENSG00000136367	ZFHX2	56.8062	0.22233	-3.06281	0.00219268	-0.680956	0.0228466
ENSG00000177706	FAM20C	956.867	0.13649	3.0622	0.00219713	0.417962	0.0228721
ENSG00000197380	DACT3	1098.7	0.178319	3.06208	0.00219805	0.546027	0.0228721
ENSG00000225950	NTF4	26.3269	0.209883	3.06056	0.00220922	0.642361	0.022973
ENSG00000172878	METAP1D	183.955	0.155387	-3.06027	0.00221136	-0.475527	0.0229799
ENSG00000065308	TRAM2	6162.94	0.132954	3.05957	0.00221653	0.406783	0.0230182
ENSG00000175348	TMEM9B	1203.74	0.0905316	-3.05921	0.00221923	-0.276955	0.023031
ENSG00000182771	GRID1	193.381	0.217333	3.05839	0.00222527	0.664689	0.0230783
ENSG00000100347	SAMM50	1831.5	0.089875	-3.05601	0.00224302	-0.274659	0.0232449
ENSG00000183735	TBK1	656.745	0.096304	-3.05584	0.00224432	-0.29429	0.0232449
ENSG00000077264	PAK3	14.009	0.543556	3.05466	0.00225319	1.66038	0.0233213
ENSG00000137210	TMEM14B	1066.33	0.110166	-3.05288	0.00226654	-0.336324	0.0234439
ENSG00000091704	CPA1	2.65537	0.816969	3.05147	0.0022772	2.49296	0.023523
ENSG00000173715	C11orf80	99.7707	0.201197	-3.05149	0.00227708	-0.613951	0.023523
ENSG00000107263	RAPGEF1	2649.95	0.104531	3.05005	0.00228802	0.318825	0.0235713
ENSG00000112130	RNF8	691.969	0.0832594	-3.04987	0.00228943	-0.25393	0.0235713
ENSG00000116251	RPL22	2690.69	0.182022	3.05054	0.00228431	0.555266	0.0235713
ENSG00000124920	MYRF	161.254	0.156383	3.05022	0.00228672	0.477002	0.0235713
ENSG00000263513	FAM72C	9.33417	0.554525	3.0504	0.00228535	1.69152	0.0235713
ENSG00000160050	CCDC28B	322.724	0.12593	-3.04898	0.00229618	-0.383959	0.0236096
ENSG00000284946		27.8121	0.40965	3.04905	0.00229567	1.24904	0.0236096
ENSG00000154217	PITPNC1	242.718	0.210585	-3.04788	0.00230459	-0.641839	0.0236805
ENSG00000100362	PVALB	4.55609	1.4518	-3.0472	0.00230983	-4.42392	0.0237058
ENSG00000171621	SPSB1	518.811	0.197635	3.04677	0.00231313	0.60215	0.0237058
ENSG00000179630	LACC1	330.393	0.132603	-3.04685	0.00231253	-0.404023	0.0237058
ENSG00000188859	FAM78B	14.7009	0.860641	3.04713	0.00231041	2.62248	0.0237058
ENSG00000117620	SLC35A3	347.945	0.141504	-3.04458	0.00233009	-0.43082	0.0238639
ENSG00000134853	PDGFRA	7144.76	0.376591	3.04433	0.00233196	1.14647	0.0238674
ENSG00000142046	TMEM91	199.538	0.269213	3.04411	0.00233369	0.819515	0.0238695
ENSG00000133704	IPO8	1129.84	0.0992313	-3.04365	0.00233729	-0.302025	0.0238906
ENSG00000115457	IGFBP2	1219.46	0.297618	3.04242	0.00234684	0.905479	0.0239568
ENSG00000118705	RPN2	6373.8	0.107974	-3.04254	0.00234588	-0.328515	0.0239568
ENSG00000075142	SRI	1663.09	0.0806805	-3.04199	0.00235018	-0.24543	0.0239752
ENSG00000005007	UPF1	3318.01	0.0795189	3.04098	0.00235812	0.241815	0.0240405
ENSG00000216937	CCDC7	25.889	0.367233	-3.04073	0.00236005	-1.11666	0.0240445
ENSG00000198113	TOR4A	323.635	0.313131	3.03894	0.00237411	0.951587	0.0241719
ENSG00000115310	RTN4	17160.3	0.0607224	3.0387	0.00237602	0.184517	0.0241756
ENSG00000126070	AGO3	460.602	0.110738	-3.03842	0.00237823	-0.336468	0.0241823
ENSG00000106070	GRB10	1386.53	0.144154	3.03803	0.00238131	0.437945	0.0241877
ENSG00000130821	SLC6A8	2220.28	0.172344	3.03796	0.00238187	0.523574	0.0241877
ENSG00000102144	PGK1	17391	0.191832	3.0376	0.00238471	0.58271	0.0242008
ENSG00000105784	RUNDC3B	21.5103	0.306402	-3.03619	0.00239585	-0.930296	0.0242909
ENSG00000143228	NUF2	268.513	0.464521	3.03609	0.00239669	1.41033	0.0242909
ENSG00000102362	SYTL4	198.006	0.211508	-3.03477	0.00240717	-0.641878	0.0243496
ENSG00000124784	RIOK1	571.525	0.104666	-3.03496	0.00240571	-0.317656	0.0243496
ENSG00000188895	MSL1	3005.94	0.0919967	3.03506	0.0024049	0.279215	0.0243496
ENSG00000133874	RNF122	156.13	0.236237	3.0339	0.00241417	0.716718	0.0244045
ENSG00000187244	BCAM	4316.18	0.237645	3.03296	0.00242169	0.720768	0.0244647
ENSG00000170312	CDK1	887.819	0.383707	3.03213	0.00242836	1.16345	0.0245162
ENSG00000184661	CDCA2	302.208	0.407769	3.03185	0.00243061	1.23629	0.0245231
ENSG00000182093	WRB	603.916	0.081506	-3.03161	0.00243251	-0.247095	0.0245264
ENSG00000134910	STT3A	4372.63	0.105851	-3.03117	0.00243605	-0.320853	0.0245462
ENSG00000133315	MACROD1	524.44	0.173622	3.02959	0.00244884	0.526005	0.0246591
ENSG00000158186	MRAS	2707.18	0.137092	3.0276	0.00246502	0.415059	0.024806
ENSG00000143643	TTC13	336.639	0.136578	-3.02738	0.00246684	-0.413474	0.0248083
ENSG00000136943	CTSV	112.04	0.188187	-3.02506	0.00248581	-0.569277	0.0249669
ENSG00000186310	NAP1L3	943.448	0.0755459	3.0252	0.00248469	0.228541	0.0249669
ENSG00000162494	LRRC38	33.2986	0.279139	3.02424	0.0024926	0.844183	0.025019
ENSG00000141401	IMPA2	493.817	0.212423	3.02364	0.00249753	0.642289	0.0250524
ENSG00000002587	HS3ST1	4.84132	0.585571	-3.02255	0.00250655	-1.76992	0.0250945
ENSG00000064961	HMG20B	2245.73	0.105985	3.02258	0.00250627	0.32035	0.0250945
ENSG00000147155	EBP	343.754	0.182665	-3.0229	0.00250361	-0.55218	0.0250945
ENSG00000104518	GSDMD	405.794	0.271612	3.02113	0.00251837	0.820573	0.0251966
ENSG00000113719	ERGIC1	7048.41	0.0688384	3.02065	0.00252231	0.207937	0.0252199
ENSG00000134690	CDCA8	450.195	0.474968	3.01898	0.00253631	1.43392	0.0253088
ENSG00000166130	IKBIP	2256.58	0.149354	-3.01881	0.00253769	-0.45087	0.0253088
ENSG00000166619	BLCAP	2163.62	0.0735046	-3.01884	0.00253748	-0.221898	0.0253088
ENSG00000184986	TMEM121	100.707	0.258835	3.01906	0.00253561	0.781437	0.0253088
ENSG00000118193	KIF14	293.555	0.513076	3.01832	0.00254182	1.54863	0.0253266
ENSG00000169258	GPRIN1	158.26	0.382974	-3.01821	0.00254273	-1.1559	0.0253266
ENSG00000168758	SEMA4C	1060.19	0.119314	3.01686	0.00255411	0.359954	0.0254237
ENSG00000115415	STAT1	3819.74	0.123541	-3.01652	0.00255697	-0.372664	0.025436
ENSG00000100292	HMOX1	1526.88	0.384417	-3.01527	0.00256752	-1.15912	0.0255246
ENSG00000224389	C4B	48.9415	0.49162	3.01177	0.00259725	1.48065	0.0258038
ENSG00000129595	EPB41L4A	119.82	0.115241	-3.01155	0.00259916	-0.347056	0.0258063
ENSG00000100243	CYB5R3	11435.8	0.0945413	3.01119	0.00260222	0.284682	0.0258203
ENSG00000022277	RTF2	2152.63	0.0535246	-3.01092	0.00260457	-0.161158	0.0258271
ENSG00000155926	SLA	8.72396	1.15817	3.00994	0.00261302	3.48601	0.0258945
ENSG00000109320	NFKB1	1165.14	0.112437	-3.00812	0.00262871	-0.338223	0.0260004
ENSG00000136935	GOLGA1	652.253	0.0885129	-3.00833	0.00262687	-0.266276	0.0260004
ENSG00000173391	OLR1	14.3095	0.786163	-3.00822	0.00262779	-2.36495	0.0260004
ENSG00000179083	FAM133A	21.4228	0.230807	3.00735	0.00263537	0.694117	0.0260497
ENSG00000006831	ADIPOR2	2229	0.0515157	3.00604	0.0026467	0.154858	0.0261121
ENSG00000065243	PKN2	1231.79	0.105723	-3.00606	0.00264658	-0.31781	0.0261121
ENSG00000091490	SEL1L3	682.635	0.367763	-3.0063	0.00264444	-1.10561	0.0261121
ENSG00000104320	NBN	976.412	0.136104	-3.00426	0.00266228	-0.408893	0.0262492
ENSG00000168488	ATXN2L	2235.74	0.111164	3.00402	0.00266437	0.333938	0.0262532
ENSG00000213593	TMX2	1568.37	0.116345	-3.00365	0.00266765	-0.349459	0.0262689
ENSG00000178015	GPR150	21.3515	1.16256	3.00146	0.00268689	3.48938	0.0264417
ENSG00000026559	KCNG1	260.024	0.468414	-2.99506	0.00274391	-1.40293	0.0269858
ENSG00000107719	PALD1	672.209	0.383445	2.99449	0.00274902	1.14822	0.027019
ENSG00000143801	PSEN2	331.033	0.174798	-2.99423	0.00275134	-0.523387	0.0270248
ENSG00000188613	NANOS1	75.3669	0.467138	2.99392	0.00275418	1.39857	0.0270357
ENSG00000170734	POLH	1399.75	0.19695	2.99271	0.00276508	0.589415	0.0271256
ENSG00000133703	KRAS	955.501	0.120185	-2.99209	0.00277075	-0.359603	0.0271471
ENSG00000169905	TOR1AIP2	1281.04	0.105381	-2.99212	0.00277048	-0.315312	0.0271471
ENSG00000178935	ZNF552	85.9127	0.149108	-2.99171	0.00277416	-0.44609	0.0271634
ENSG00000124532	MRS2	1057.06	0.0725365	-2.99027	0.0027873	-0.216904	0.0272408
ENSG00000176018	LYSMD3	865.058	0.114394	-2.99061	0.00278419	-0.342108	0.0272408
ENSG00000185608	MRPL40	701.276	0.0884517	-2.9903	0.00278708	-0.264497	0.0272408
ENSG00000119699	TGFB3	419.772	0.208679	2.98945	0.00279476	0.623836	0.0272888
ENSG00000135116	HRK	74.8323	0.355144	2.98935	0.00279571	1.06165	0.0272888
ENSG00000106012	IQCE	754.578	0.0834555	-2.98789	0.00280912	-0.249356	0.0273958
ENSG00000134531	EMP1	15454.9	0.330264	-2.98777	0.00281018	-0.986755	0.0273958
ENSG00000104763	ASAH1	4959.93	0.169552	2.98743	0.00281329	0.506526	0.027409
ENSG00000196550	FAM72A	37.2577	0.347977	2.98677	0.00281942	1.03933	0.0274515
ENSG00000166257	SCN3B	42.6128	0.406913	2.98654	0.00282153	1.21526	0.0274549
ENSG00000036530	CYP46A1	82.2561	0.277976	2.98286	0.00285571	0.829163	0.0276931
ENSG00000116663	FBXO6	90.9915	0.208039	2.98354	0.00284934	0.620692	0.0276931
ENSG00000158402	CDC25C	103.675	0.44664	2.98276	0.00285666	1.33222	0.0276931
ENSG00000164535	DAGLB	424.479	0.122132	-2.98296	0.0028548	-0.364315	0.0276931
ENSG00000181856	SLC2A4	682.144	0.22101	2.98305	0.00285393	0.659283	0.0276931
ENSG00000196935	SRGAP1	638.682	0.174887	-2.98335	0.0028511	-0.52175	0.0276931
ENSG00000260428	SCX	43.1104	0.250552	2.98253	0.00285873	0.74728	0.0276959
ENSG00000134333	LDHA	26854.7	0.216199	2.98075	0.00287543	0.644434	0.0278404
ENSG00000184271	POU6F1	180.835	0.241864	2.98009	0.00288168	0.720775	0.0278836
ENSG00000100336	APOL4	157.608	0.76073	2.97913	0.0028907	2.26631	0.0279536
ENSG00000126107	HECTD3	1137.3	0.0907952	-2.97697	0.00291108	-0.270295	0.0281207
ENSG00000157404	KIT	233.071	0.631176	2.97692	0.00291159	1.87896	0.0281207
ENSG00000126705	AHDC1	1041.3	0.102946	2.97636	0.0029169	0.306405	0.0281413
ENSG00000254726	MEX3A	396.221	0.208487	2.97632	0.00291733	0.620523	0.0281413
ENSG00000198715	GLMP	1210.45	0.106684	-2.9758	0.00292225	-0.317471	0.0281713
ENSG00000184227	ACOT1	430.495	0.179715	2.97524	0.00292757	0.534697	0.0282052
ENSG00000156515	HK1	8695.5	0.17932	-2.97392	0.00294023	-0.533284	0.0283097
ENSG00000051523	CYBA	1879.37	0.200686	2.97344	0.00294486	0.596726	0.0283368
ENSG00000142798	HSPG2	15981.5	0.241902	2.97311	0.002948	0.719202	0.0283495
ENSG00000141526	SLC16A3	6126.18	0.299334	2.97277	0.00295129	0.889849	0.0283637
ENSG00000174327	SLC16A13	64.729	0.269789	-2.97233	0.00295549	-0.801902	0.0283866
ENSG00000154358	OBSCN	1729.4	0.206137	2.97164	0.00296213	0.612566	0.0284328
ENSG00000125434	SLC25A35	102.805	0.204195	-2.97095	0.00296878	-0.606653	0.0284616
ENSG00000143013	LMO4	2644.5	0.184467	2.97106	0.00296771	0.548063	0.0284616
ENSG00000205208	C4orf46	433.601	0.20599	2.96929	0.00298488	0.611643	0.0285984
ENSG00000087191	PSMC5	3694.23	0.0992252	-2.96868	0.00299086	-0.294567	0.0286381
ENSG00000235034	C19orf81	63.4861	0.311268	2.96807	0.00299676	0.923865	0.0286769
ENSG00000129951	PLPPR3	50.4828	0.285485	2.96781	0.00299925	0.847267	0.0286832
ENSG00000134215	VAV3	34.4512	0.641225	-2.96701	0.00300714	-1.90252	0.0287266
ENSG00000136522	MRPL47	897.47	0.169318	-2.96678	0.00300932	-0.502329	0.0287266
ENSG00000136783	NIPSNAP3A	737.135	0.0862221	2.96691	0.00300809	0.255813	0.0287266
ENSG00000109332	UBE2D3	6663.74	0.0500514	-2.96632	0.00301392	-0.148468	0.0287529
ENSG00000173933	RBM4	1010.39	0.0593382	2.96537	0.00302317	0.17596	0.0288236
ENSG00000139990	DCAF5	1730.77	0.116627	2.96516	0.00302522	0.345819	0.0288255
ENSG00000117500	TMED5	1555.01	0.123725	-2.96068	0.00306964	-0.36631	0.0292309
ENSG00000102981	PARD6A	30.6921	0.265832	-2.95865	0.00308988	-0.786505	0.0294058
ENSG00000136051	WASHC4	1323	0.128137	-2.95664	0.00311011	-0.378856	0.0295622
ENSG00000234465	PINLYP	121.276	0.269463	2.95668	0.00310968	0.796716	0.0295622
ENSG00000167925	GHDC	433.343	0.281879	2.95621	0.00311449	0.833292	0.0295858
ENSG00000130643	CALY	6.3351	0.518336	2.95542	0.0031224	1.5319	0.0296428
ENSG00000103222	ABCC1	953.273	0.12269	2.955	0.00312673	0.362547	0.0296659
ENSG00000176390	CRLF3	306.297	0.103804	-2.95464	0.00313036	-0.306704	0.0296823
ENSG00000143315	PIGM	391.513	0.0861517	-2.95305	0.00314651	-0.25441	0.0298173
ENSG00000138795	LEF1	69.2706	0.23466	-2.95242	0.00315293	-0.692814	0.0298599
ENSG00000123213	NLN	894.723	0.184844	-2.94975	0.00318028	-0.545245	0.0301007
ENSG00000137285	TUBB2B	121.419	0.181028	-2.94858	0.00319242	-0.533774	0.0301973
ENSG00000117450	PRDX1	5480.87	0.210132	-2.94833	0.00319492	-0.619538	0.0302027
ENSG00000155097	ATP6V1C1	1130.12	0.0712588	-2.94809	0.00319743	-0.210077	0.0302081
ENSG00000154978	VOPP1	1739.35	0.114653	2.94761	0.00320243	0.337953	0.030237
ENSG00000196456	ZNF775	213.862	0.158128	2.94558	0.00322345	0.465781	0.030417
ENSG00000158417	EIF5B	3636.47	0.152236	-2.94202	0.00326082	-0.447882	0.0307337
ENSG00000164347	GFM2	1092.45	0.0692822	-2.94191	0.00326194	-0.203822	0.0307337
ENSG00000222009	BTBD19	170.89	0.46733	-2.94182	0.00326292	-1.3748	0.0307337
ENSG00000071127	WDR1	11178.2	0.155508	-2.94068	0.00327493	-0.4573	0.0308282
ENSG00000186106	ANKRD46	429.823	0.0938716	-2.9402	0.00327999	-0.276001	0.0308572
ENSG00000104901	DKKL1	11.0943	0.309529	2.93879	0.00329496	0.909641	0.0309608
ENSG00000114902	SPCS1	1441.08	0.0985354	-2.93895	0.00329324	-0.289591	0.0309608
ENSG00000197296	FITM2	1427.61	0.108063	-2.93829	0.00330031	-0.31752	0.0309923
ENSG00000173442	EHBP1L1	1456.79	0.091913	2.93719	0.00331201	0.269966	0.0310835
ENSG00000116898	MRPS15	1413.92	0.108398	-2.93585	0.00332632	-0.318242	0.031199
ENSG00000023318	ERP44	1289.6	0.0818931	-2.9351	0.00333437	-0.240365	0.0312557
ENSG00000087250	MT3	96.2664	0.312078	2.93403	0.0033459	0.915646	0.0313114
ENSG00000100027	YPEL1	115.63	0.426205	2.93425	0.00334353	1.25059	0.0313114
ENSG00000180329	CCDC43	696.512	0.0872927	-2.93399	0.00334633	-0.256116	0.0313114
ENSG00000137261	KIAA0319	10.0289	0.337386	-2.93351	0.00335151	-0.989726	0.031341
ENSG00000156261	CCT8	4280.16	0.147959	-2.9317	0.00337108	-0.433773	0.0315051
ENSG00000102738	MRPS31	449.221	0.108675	-2.93145	0.00337387	-0.318575	0.0315124
ENSG00000158828	PINK1	1044.26	0.121743	2.93051	0.00338402	0.356769	0.0315882
ENSG00000182557	SPNS3	2.14226	1.2705	2.93031	0.00338626	3.72297	0.0315902
ENSG00000134594	RAB33A	82.353	0.389408	2.92987	0.00339103	1.14092	0.0316158
ENSG00000134575	ACP2	778.574	0.110892	-2.92864	0.00340445	-0.324763	0.0317031
ENSG00000235453	SMIM27	46.5733	0.227015	2.9288	0.00340273	0.664883	0.0317031
ENSG00000225968	ELFN1	262.154	0.255807	2.92761	0.00341575	0.748902	0.0317893
ENSG00000109158	GABRA4	7.58389	0.491932	2.92718	0.00342048	1.43997	0.0318143
ENSG00000029363	BCLAF1	2611.4	0.131217	-2.92522	0.00344212	-0.383839	0.0319965
ENSG00000165424	ZCCHC24	3916.89	0.258153	2.92399	0.00345572	0.754838	0.0321038
ENSG00000175182	FAM131A	365.723	0.107173	2.92306	0.00346607	0.313273	0.0321616
ENSG00000196141	SPATS2L	1996.52	0.13362	-2.92323	0.00346416	-0.390602	0.0321616
ENSG00000167311	ART5	51.3514	0.228915	-2.92225	0.00347514	-0.668945	0.0322267
ENSG00000137726	FXYD6	373.58	0.231908	2.91986	0.00350186	0.67714	0.0324552
ENSG00000073670	ADAM11	777.386	0.331237	2.91611	0.00354427	0.965923	0.0328121
ENSG00000104611	SH2D4A	274.661	0.279316	2.91608	0.00354459	0.814507	0.0328121
ENSG00000176087	SLC35A4	2286.26	0.0970661	-2.9159	0.00354669	-0.283035	0.0328121
ENSG00000153721	CNKSR3	289.277	0.13073	2.91527	0.00355386	0.381112	0.0328507
ENSG00000183354	KIAA2026	448.267	0.191103	2.91516	0.00355506	0.557096	0.0328507
ENSG00000198892	SHISA4	465.932	0.221034	2.91447	0.00356295	0.644196	0.0328845
ENSG00000273983	HIST1H3G	6.6155	0.564632	2.91452	0.00356237	1.64563	0.0328845
ENSG00000244405	ETV5	790.856	0.309662	-2.91388	0.0035697	-0.902318	0.0329274
ENSG00000128918	ALDH1A2	60.9312	0.761092	-2.91195	0.00359183	-2.21626	0.0331119
ENSG00000153201	RANBP2	2148.04	0.106456	-2.91086	0.00360436	-0.309878	0.0332065
ENSG00000181789	COPG1	4922.53	0.083677	-2.91069	0.00360635	-0.243557	0.0332065
ENSG00000099804	CDC34	1731.64	0.131679	2.90896	0.00362636	0.383049	0.033367
ENSG00000186591	UBE2H	5105.56	0.22764	2.90881	0.00362806	0.662161	0.033367
ENSG00000149218	ENDOD1	1007.65	0.159903	-2.90854	0.00363124	-0.465083	0.0333766
ENSG00000161813	LARP4	1321.6	0.141308	-2.90742	0.00364418	-0.410843	0.0334758
ENSG00000118971	CCND2	1233.38	0.316713	2.90542	0.00366759	0.920185	0.033671
ENSG00000135148	TRAFD1	1038.14	0.0879894	2.90445	0.00367902	0.255561	0.0337561
ENSG00000063587	ZNF275	601.085	0.109227	2.90422	0.00368169	0.31722	0.0337608
ENSG00000063587	LOC105373378	601.085	0.109227	2.90422	0.00368169	0.31722	0.0337608
ENSG00000189060	H1F0	2786.12	0.123535	2.90385	0.00368605	0.358728	0.0337808
ENSG00000106714	CNTNAP3	31.4227	0.422664	2.90267	0.00369998	1.22685	0.0338886
ENSG00000032742	IFT88	275.074	0.100305	-2.90105	0.00371916	-0.29099	0.0340243
ENSG00000108091	CCDC6	1511.42	0.102156	-2.90107	0.00371896	-0.296362	0.0340243
ENSG00000130595	TNNT3	676.297	1.07614	2.90054	0.00372518	3.12138	0.0340594
ENSG00000089101	CFAP61	1.53623	1.15111	2.89942	0.00373857	3.33754	0.0341418
ENSG00000103034	NDRG4	1222.69	0.185405	2.8996	0.00373641	0.537599	0.0341418
ENSG00000198848	CES1	65.1193	0.325773	-2.89873	0.00374674	-0.944328	0.0341964
ENSG00000114744	COMMD2	922.94	0.0893742	-2.89819	0.00375327	-0.259023	0.034236
ENSG00000159921	GNE	764.074	0.0941665	-2.898	0.0037555	-0.272895	0.0342363
ENSG00000092054	MYH7	55968.7	0.710101	2.8969	0.00376871	2.05709	0.0343166
ENSG00000156531	PHF6	754.313	0.0940705	-2.89697	0.00376787	-0.272519	0.0343166
ENSG00000187608	ISG15	436.951	0.168072	-2.89525	0.00378859	-0.486609	0.0344775
ENSG00000116685	KIAA2013	2085.74	0.123585	2.89468	0.00379546	0.35774	0.0345199
ENSG00000169122	FAM110B	329.801	0.284247	2.89407	0.00380284	0.822631	0.0345668
ENSG00000154174	TOMM70	2562.73	0.0710154	-2.89267	0.0038198	-0.205424	0.0347007
ENSG00000162989	KCNJ3	19.5702	0.23701	2.89188	0.00382948	0.685404	0.0347684
ENSG00000148053	NTRK2	105.078	0.630979	-2.89126	0.00383703	-1.82432	0.0348168
ENSG00000102265	TIMP1	45421.7	0.32449	-2.89069	0.00384395	-0.938002	0.034839
ENSG00000162869	PPP1R21	540.171	0.13398	-2.89076	0.00384314	-0.387303	0.034839
ENSG00000064545	TMEM161A	875.422	0.124281	2.89017	0.00385035	0.359192	0.0348767
ENSG00000026950	BTN3A1	514.971	0.265109	-2.88762	0.00388172	-0.765533	0.0351405
ENSG00000164659	KIAA1324L	374.571	0.272784	-2.88658	0.00389457	-0.787411	0.0351993
ENSG00000205220	PSMB10	249.204	0.140575	-2.88658	0.00389454	-0.405782	0.0351993
ENSG00000221914	PPP2R2A	1349.91	0.0931621	-2.88654	0.00389499	-0.268917	0.0351993
ENSG00000168772	CXXC4	114.781	0.146872	-2.88556	0.00390721	-0.423808	0.0352894
ENSG00000113916	BCL6	1343.26	0.362689	-2.8853	0.00391039	-1.04647	0.0352976
ENSG00000021355	SERPINB1	619.219	0.176951	-2.88494	0.00391488	-0.510492	0.0353177
ENSG00000176381	PRR18	6.15208	0.536556	2.88131	0.00396024	1.54598	0.0357063
ENSG00000146242	TPBG	1701.3	0.227649	-2.88052	0.00397025	-0.655747	0.0357758
ENSG00000266028	SRGAP2	714.149	0.151212	-2.88031	0.00397285	-0.435536	0.0357786
ENSG00000163840	DTX3L	598.407	0.18908	-2.87811	0.00400064	-0.544192	0.0359873
ENSG00000187601	MAGEH1	864.752	0.0914255	2.87815	0.00400009	0.263137	0.0359873
ENSG00000162664	ZNF326	738.796	0.105813	-2.8775	0.00400836	-0.304479	0.0360359
ENSG00000164970	FAM219A	1206.39	0.139326	2.87641	0.00402223	0.40076	0.0361398
ENSG00000143951	WDPCP	160.292	0.130243	2.87484	0.00404229	0.374428	0.0362992
ENSG00000116273	PHF13	744.136	0.0941397	2.87406	0.00405229	0.270563	0.036368
ENSG00000169067	ACTBL2	4.5848	1.27836	-2.87337	0.00406119	-3.6732	0.0364269
ENSG00000185518	SV2B	5.09007	0.956588	2.87229	0.00407504	2.7476	0.0365301
ENSG00000184602	SNN	639.14	0.201442	2.87148	0.00408552	0.578437	0.036603
ENSG00000054523	KIF1B	1794.99	0.0998907	-2.86943	0.00411211	-0.28663	0.036799
ENSG00000197070	ARRDC1	467.789	0.15848	2.86954	0.00411073	0.454763	0.036799
ENSG00000110090	CPT1A	1886.86	0.118735	-2.86896	0.00411828	-0.340644	0.0368331
ENSG00000269556	TMEM185A	553.515	0.0973437	-2.86846	0.00412478	-0.279226	0.0368701
ENSG00000132842	AP3B1	1631.65	0.0938567	-2.86817	0.00412859	-0.269196	0.036883
ENSG00000162819	BROX	732.302	0.117534	-2.86788	0.00413232	-0.337075	0.0368952
ENSG00000111266	DUSP16	469.315	0.126035	2.8667	0.00414782	0.361304	0.0370124
ENSG00000180957	PITPNB	2042.15	0.121563	-2.86617	0.00415465	-0.348422	0.0370522
ENSG00000116918	TSNAX	775.582	0.112361	-2.86594	0.00415769	-0.322021	0.0370581
ENSG00000099940	SNAP29	1371.06	0.0704805	-2.86425	0.00418003	-0.201874	0.0372359
ENSG00000129946	SHC2	329.69	0.372555	2.86365	0.00418784	1.06687	0.0372842
ENSG00000074657	ZNF532	2010.16	0.130792	2.86227	0.00420625	0.374361	0.0374268
ENSG00000196535	MYO18A	2739.5	0.122178	2.86181	0.00421235	0.349649	0.0374596
ENSG00000163817	SLC6A20	11.5778	0.272415	-2.86095	0.00422367	-0.779366	0.0375389
ENSG00000011465	DCN	41199.7	1.24957	2.8604	0.00423111	3.57427	0.0375836
ENSG00000140678	ITGAX	9.9382	0.590965	-2.86018	0.00423406	-1.69027	0.0375884
ENSG00000205060	SLC35B4	722.886	0.116009	-2.85949	0.00424322	-0.331726	0.0376484
ENSG00000257950	P2RX5-TAX1BP3	12.7652	0.356399	-2.85924	0.00424663	-1.01903	0.0376571
ENSG00000198743	SLC5A3	400.586	0.247675	-2.85884	0.00425195	-0.708063	0.0376829
ENSG00000066468	FGFR2	59.3329	0.348181	-2.85632	0.00428579	-0.994516	0.0379613
ENSG00000213563	C8orf82	772.323	0.135142	2.85543	0.0042978	0.385888	0.038046
ENSG00000104879	CKM	3570.81	0.217791	2.85504	0.00430319	0.621802	0.0380722
ENSG00000064115	TM7SF3	1116.57	0.0996318	-2.85466	0.00430832	-0.284415	0.0380959
ENSG00000270170	NCBP2AS2	494.137	0.202347	2.85366	0.00432191	0.577428	0.0381944
ENSG00000164692	COL1A2	385677	0.235762	-2.85343	0.00432495	-0.672732	0.0381996
ENSG00000198856	OSTC	4513.24	0.115506	-2.85262	0.00433599	-0.329495	0.0382755
ENSG00000243232	PCDHAC2	40.8575	0.301823	2.85218	0.00434201	0.860855	0.0383069
ENSG00000122729	ACO1	2031.8	0.0933997	-2.85101	0.0043581	-0.266283	0.0384271
ENSG00000163239	TDRD10	11.6686	1.17862	2.85029	0.00436788	3.35942	0.0384482
ENSG00000204592	HLA-E	3238.3	0.150224	-2.85038	0.00436668	-0.428196	0.0384482
ENSG00000214954	LRRC69	6.87521	0.464764	2.85036	0.004367	1.32474	0.0384482
ENSG00000163535	SGO2	394.954	0.360053	2.84862	0.00439089	1.02565	0.0386289
ENSG00000198836	OPA1	2191.2	0.107874	-2.84773	0.00440316	-0.307197	0.038715
ENSG00000144744	UBA3	1838.11	0.0647178	-2.84737	0.00440825	-0.184275	0.038738
ENSG00000035687	ADSS	1229.2	0.127346	-2.847	0.00441337	-0.362554	0.0387393
ENSG00000171160	MORN4	288.702	0.136529	-2.84717	0.00441094	-0.388721	0.0387393
ENSG00000065989	PDE4A	569.407	0.243473	2.846	0.00442719	0.692925	0.0388387
ENSG00000184524	CEND1	140.358	0.433137	-2.84496	0.00444171	-1.23226	0.0389443
ENSG00000130349	C6orf203	438.61	0.0770467	-2.84418	0.00445253	-0.219135	0.0390172
ENSG00000119772	DNMT3A	1118.88	0.106042	2.84399	0.00445525	0.301582	0.0390191
ENSG00000130234	ACE2	5.22675	0.401556	-2.84259	0.00447486	-1.14146	0.0391279
ENSG00000158290	CUL4B	2038.86	0.134467	-2.84257	0.0044752	-0.38223	0.0391279
ENSG00000162782	TDRD5	4.86769	0.506042	-2.84276	0.00447242	-1.43856	0.0391279
ENSG00000089685	BIRC5	1400.48	0.467576	2.84038	0.00450596	1.3281	0.0393748
ENSG00000101391	CDK5RAP1	551.328	0.135942	-2.83994	0.00451226	-0.386066	0.0394077
ENSG00000176890	TYMS	600.426	0.190562	2.83951	0.00451832	0.541102	0.0394386
ENSG00000185008	ROBO2	32.2305	0.53424	2.83775	0.00454325	1.51604	0.039634
ENSG00000118640	VAMP8	65.1814	0.298596	-2.8361	0.00456687	-0.846848	0.0398022
ENSG00000162885	B3GALNT2	523.585	0.111835	2.83604	0.00456764	0.317168	0.0398022
ENSG00000177674	AGTRAP	611.817	0.109588	-2.83433	0.00459216	-0.310609	0.0399936
ENSG00000141750	STAC2	31.1166	0.574181	2.83348	0.00460447	1.62693	0.0400785
ENSG00000124067	SLC12A4	3905.87	0.125639	2.83301	0.00461123	0.355936	0.0400951
ENSG00000145781	COMMD10	445.631	0.0966483	2.83299	0.00461153	0.273803	0.0400951
ENSG00000068831	RASGRP2	291.371	0.279563	2.8321	0.00462432	0.791751	0.0401839
ENSG00000188690	UROS	1508.67	0.0710778	-2.83154	0.00463237	-0.20126	0.0402315
ENSG00000116977	LGALS8	882.721	0.120193	2.83112	0.00463856	0.340282	0.0402628
ENSG00000170965	PLAC1	6.23172	0.47796	2.82946	0.00466264	1.35237	0.0404269
ENSG00000171798	KNDC1	67.9422	0.222607	2.82955	0.00466142	0.629877	0.0404269
ENSG00000074211	PPP2R2C	265.667	0.393682	2.82863	0.0046748	1.11358	0.0404913
ENSG00000185122	HSF1	2574.39	0.125965	2.8286	0.00467527	0.356303	0.0404913
ENSG00000176076	KCNE5	4.76544	0.697631	2.82766	0.00468897	1.97266	0.0405874
ENSG00000114480	GBE1	4163.59	0.176153	2.8273	0.00469425	0.498038	0.0406106
ENSG00000175567	UCP2	223.701	0.217694	2.82675	0.00470227	0.615368	0.0406575
ENSG00000159348	CYB5R1	2184.09	0.111079	2.82442	0.00473663	0.313733	0.0409092
ENSG00000164244	PRRC1	2128.71	0.0823193	-2.82447	0.00473584	-0.232509	0.0409092
ENSG00000110911	SLC11A2	754.599	0.0935814	2.82378	0.00474606	0.264254	0.0409463
ENSG00000123933	MXD4	3676.84	0.14787	2.82377	0.00474618	0.417551	0.0409463
ENSG00000105677	TMEM147	1629.23	0.155038	-2.82207	0.00477144	-0.437529	0.0411414
ENSG00000163510	CWC22	559.418	0.0861573	-2.82179	0.00477562	-0.243118	0.0411548
ENSG00000102452	NALCN	53.4985	0.916253	-2.82124	0.00478388	-2.58497	0.0412031
ENSG00000109919	MTCH2	2336.09	0.097281	-2.82104	0.00478681	-0.274434	0.0412056
ENSG00000185269	NOTUM	17.4628	0.257675	2.82018	0.00479973	0.726688	0.0412941
ENSG00000160213	CSTB	2710.44	0.10127	-2.81968	0.00480717	-0.285548	0.0413353
ENSG00000103061	SLC7A6OS	149.409	0.149544	2.81822	0.00482909	0.421447	0.0415009
ENSG00000110841	PPFIBP1	2558.2	0.13941	-2.8178	0.00483539	-0.39283	0.041515
ENSG00000165801	ARHGEF40	2126.72	0.120831	2.81776	0.00483605	0.340472	0.041515
ENSG00000136104	RNASEH2B	602.566	0.0953716	2.8174	0.00484145	0.2687	0.0415385
ENSG00000106400	ZNHIT1	2169.04	0.0829906	-2.81692	0.00484869	-0.233778	0.0415777
ENSG00000150054	MPP7	174.229	0.213691	-2.81624	0.00485894	-0.601804	0.0416212
ENSG00000205476	CCDC85C	637.505	0.182658	2.81623	0.0048591	0.514406	0.0416212
ENSG00000165169	DYNLT3	864.423	0.112439	-2.81521	0.00487451	-0.316538	0.0417303
ENSG00000015676	NUDCD3	2154.05	0.0707595	2.8145	0.00488539	0.199152	0.0418005
ENSG00000141959	PFKL	5065.85	0.128291	2.81322	0.00490486	0.360911	0.0418805
ENSG00000159713	TPPP3	33.7198	0.533945	-2.81339	0.00490219	-1.5022	0.0418805
ENSG00000175984	DENND2C	92.7635	0.199923	-2.81326	0.00490415	-0.562436	0.0418805
ENSG00000180628	PCGF5	1678.34	0.129482	-2.813	0.00490817	-0.364233	0.0418805
ENSG00000185885	IFITM1	1285.2	0.738437	-2.81304	0.00490755	-2.07725	0.0418805
ENSG00000184601	C14orf180	47.3009	0.430523	2.81259	0.00491448	1.21088	0.0419114
ENSG00000114853	ZBTB47	1641.89	0.178867	2.81173	0.00492761	0.502926	0.0420005
ENSG00000138760	SCARB2	6670.93	0.163826	-2.81141	0.00493251	-0.460583	0.0420192
ENSG00000165629	ATP5F1C	5159.88	0.0865337	-2.81101	0.00493858	-0.243247	0.042048
ENSG00000004975	DVL2	1246.1	0.091891	2.81031	0.00494939	0.258242	0.0420711
ENSG00000131378	RFTN1	1221.75	0.122265	-2.81039	0.00494808	-0.343613	0.0420711
ENSG00000168887	C2orf68	705.964	0.134726	2.81043	0.00494752	0.378637	0.0420711
ENSG00000115211	EIF2B4	898.692	0.0846832	-2.81007	0.00495308	-0.237966	0.0420796
ENSG00000185973	TMLHE	196.953	0.108564	2.80891	0.00497091	0.304946	0.0422081
ENSG00000087086	FTL	37839.6	0.22486	2.80809	0.00498359	0.631429	0.0422927
ENSG00000107242	PIP5K1B	154.785	0.173767	2.80765	0.00499052	0.487876	0.0423055
ENSG00000178026	LRRC75B	134.949	0.271302	2.80766	0.00499029	0.761724	0.0423055
ENSG00000187068	C3orf70	45.054	0.307577	-2.80703	0.00500003	-0.863378	0.0423631
ENSG00000001036	FUCA2	1767.69	0.114379	2.80603	0.00501553	0.32095	0.0424713
ENSG00000134824	FADS2	7011.91	0.151714	2.80566	0.00502139	0.425658	0.0424748
ENSG00000170396	ZNF804A	6.02944	0.591478	2.8058	0.00501922	1.65957	0.0424748
ENSG00000127914	AKAP9	771.38	0.154765	-2.80505	0.00503092	-0.434124	0.0425324
ENSG00000103489	XYLT1	1620.92	0.198321	-2.80224	0.00507489	-0.555743	0.0428809
ENSG00000107372	ZFAND5	3714.17	0.127183	2.80155	0.00508583	0.356308	0.04295
ENSG00000184508	HDDC3	286.664	0.13253	-2.7985	0.00513401	-0.370886	0.0433335
ENSG00000221986	MYBPHL	7.74984	0.483896	-2.7983	0.00513719	-1.35409	0.0433369
ENSG00000185219	ZNF445	659.9	0.094555	2.79799	0.00514213	0.264564	0.0433551
ENSG00000189266	PNRC2	2264.83	0.0921898	2.7978	0.00514514	0.257929	0.043357
ENSG00000126878	AIF1L	180.115	0.356223	2.79728	0.00515346	0.996455	0.0434037
ENSG00000139436	GIT2	1119.06	0.0939264	-2.7963	0.00516909	-0.262647	0.0435119
ENSG00000143878	RHOB	4277.75	0.21977	2.79572	0.00517842	0.614415	0.0435669
ENSG00000165487	MICU2	1219.87	0.0795422	-2.7949	0.00519157	-0.222312	0.043654
ENSG00000112893	MAN2A1	809.137	0.2212	2.79436	0.0052003	0.618111	0.0437038
ENSG00000196839	ADA	664.42	0.144253	2.79348	0.00521435	0.40297	0.0437983
ENSG00000166801	FAM111A	467.875	0.179427	2.79304	0.00522151	0.501147	0.0438348
ENSG00000128923	MINDY2	685.366	0.16144	-2.79032	0.00526565	-0.45047	0.0441773
ENSG00000160789	LMNA	17919.5	0.120534	-2.79017	0.00526797	-0.336312	0.0441773
ENSG00000102401	ARMCX3	3499.77	0.152668	2.78921	0.00528367	0.425823	0.0441911
ENSG00000136378	ADAMTS7	2259.35	0.183649	2.7892	0.00528377	0.512236	0.0441911
ENSG00000157933	SKI	2221.21	0.0921167	2.78936	0.00528131	0.256946	0.0441911
ENSG00000161835	GRASP	273.009	0.303407	2.78971	0.00527556	0.846417	0.0441911
ENSG00000197860	SGTB	519.827	0.146836	-2.78976	0.00527471	-0.409638	0.0441911
ENSG00000109184	DCUN1D4	1128.83	0.0931546	-2.78854	0.00529458	-0.259766	0.0442577
ENSG00000131504	DIAPH1	2096.99	0.165085	-2.78791	0.00530499	-0.460242	0.044321
ENSG00000111275	ALDH2	875.878	0.130328	2.78604	0.00533568	0.3631	0.0445297
ENSG00000172361	CFAP53	15.6056	0.396281	-2.78614	0.00533395	-1.1041	0.0445297
ENSG00000064652	SNX24	342.771	0.119777	2.78562	0.00534262	0.333652	0.0445399
ENSG00000167617	CDC42EP5	676.247	0.320797	2.78571	0.00534112	0.893645	0.0445399
ENSG00000182247	UBE2E2	824.011	0.0696327	2.78268	0.00539119	0.193766	0.0449208
ENSG00000121940	CLCC1	545.06	0.0920372	2.78182	0.0054055	0.256031	0.0450017
ENSG00000168528	SERINC2	481.796	0.199158	2.78175	0.00540667	0.554008	0.0450017
ENSG00000150459	SAP18	3139.21	0.0761212	2.78122	0.00541557	0.211709	0.0450517
ENSG00000138685	FGF2	869.07	0.220045	2.78081	0.0054224	0.611902	0.0450846
ENSG00000117399	CDC20	1150.22	0.608653	2.78057	0.00542633	1.6924	0.0450932
ENSG00000196159	FAT4	587.171	0.238243	-2.78027	0.00543137	-0.662379	0.045111
ENSG00000131409	LRRC4B	232.583	0.29529	2.7792	0.00544923	0.82067	0.0452112
ENSG00000188488	SERPINA5	52.1894	1.30794	-2.77935	0.00544676	-3.63521	0.0452112
ENSG00000075790	BCAP29	14.17	0.342124	2.77785	0.00547206	0.950367	0.0453765
ENSG00000066557	LRRC40	633.91	0.102837	-2.77694	0.0054874	-0.285573	0.0454612
ENSG00000141568	FOXK2	1342.37	0.109152	2.77689	0.00548811	0.303105	0.0454612
ENSG00000156017	CARNMT1	685.416	0.130774	-2.77614	0.00550078	-0.363046	0.045542
ENSG00000005513	SOX8	30.0533	0.32534	2.77414	0.0055347	0.902541	0.0457778
ENSG00000154127	UBASH3B	491.17	0.421975	-2.77412	0.00553512	-1.17061	0.0457778
ENSG00000122483	CCDC18	151.68	0.202284	2.77346	0.00554637	0.561027	0.0458313
ENSG00000165152	TMEM246	487.627	0.123479	2.77322	0.00555041	0.342435	0.0458313
ENSG00000168676	KCTD19	2.48637	0.909419	2.77339	0.00554748	2.52218	0.0458313
ENSG00000158769	F11R	359.879	0.303105	-2.77245	0.00556362	-0.840342	0.0458918
ENSG00000206549		52.0518	0.359704	2.77259	0.00556116	0.997313	0.0458918
ENSG00000113272	THG1L	492.829	0.165172	2.77184	0.00557396	0.45783	0.0459528
ENSG00000108788	MLX	1074.45	0.0734223	-2.77104	0.00558768	-0.203457	0.0460416
ENSG00000123352	SPATS2	788.661	0.0988281	-2.7702	0.00560217	-0.273774	0.0461365
ENSG00000205765	C5orf51	1234.65	0.0995598	-2.76998	0.0056059	-0.275779	0.0461429
ENSG00000087076	HSD17B14	103.547	0.280759	2.76974	0.00561014	0.77763	0.0461535
ENSG00000184743	ATL3	2570.06	0.171782	-2.76933	0.00561711	-0.475723	0.0461865
ENSG00000120992	LYPLA1	2096.9	0.156037	-2.76877	0.00562683	-0.43203	0.046242
ENSG00000078687	TNRC6C	308.063	0.127275	2.76647	0.00566663	0.352102	0.0465445
ENSG00000128595	CALU	20586.1	0.094191	-2.76595	0.00567573	-0.260528	0.0465947
ENSG00000157214	STEAP2	364.094	0.207005	-2.76521	0.00568854	-0.572414	0.0466565
ENSG00000164683	HEY1	116.411	0.318127	-2.76517	0.00568923	-0.879678	0.0466565
ENSG00000146250	PRSS35	1078.69	0.209485	2.76481	0.00569563	0.579185	0.0466844
ENSG00000112062	MAPK14	1870.49	0.0639827	-2.76364	0.00571613	-0.176825	0.0468278
ENSG00000021776	AQR	838.087	0.0967445	-2.76334	0.00572133	-0.267338	0.0468458
ENSG00000181754	AMIGO1	211.185	0.12869	2.7617	0.0057502	0.355403	0.0470575
ENSG00000165868	HSPA12A	289.71	0.143162	-2.76067	0.00576825	-0.395222	0.0471558
ENSG00000170458	CD14	32.528	0.359936	-2.76069	0.00576802	-0.993671	0.0471558
ENSG00000187266	EPOR	447.488	0.210305	2.75977	0.00578428	0.580392	0.047262
ENSG00000128944	KNSTRN	519.285	0.334358	2.75941	0.00579056	0.922631	0.0472886
ENSG00000138792	ENPEP	694.441	0.422476	-2.75778	0.00581959	-1.16509	0.0475007
ENSG00000178597	PSAPL1	15.1583	0.375959	-2.75758	0.00582302	-1.03674	0.0475039
ENSG00000026297	RNASET2	195.345	0.188419	-2.75605	0.00585035	-0.519292	0.047677
ENSG00000081026	MAGI3	309.741	0.136461	2.75608	0.00584991	0.376097	0.047677
ENSG00000157227	MMP14	26772.7	0.133472	2.75543	0.00586151	0.367774	0.0476932
ENSG00000162490	DRAXIN	8.69067	0.707281	2.75551	0.00586	1.94892	0.0476932
ENSG00000189050	RNFT1	166.063	0.172153	-2.75564	0.00585766	-0.474391	0.0476932
ENSG00000183474	GTF2H2C	192.795	0.159716	-2.75427	0.00588237	-0.439901	0.0478379
ENSG00000146151	HMGCLL1	50.6248	0.182795	2.75371	0.00589239	0.503365	0.0478534
ENSG00000165355	FBXO33	420.344	0.117166	-2.75365	0.00589347	-0.322635	0.0478534
ENSG00000182747	SLC35D3	10.8651	0.33599	2.75373	0.00589204	0.925226	0.0478534
ENSG00000198042	MAK16	543.916	0.172477	-2.75345	0.00589702	-0.474907	0.0478573
ENSG00000198835	GJC2	32.6625	0.439673	2.75308	0.00590381	1.21045	0.0478875
ENSG00000109705	NKX3-2	51.0188	0.215347	2.75282	0.00590848	0.59281	0.0478942
ENSG00000136868	SLC31A1	2356.77	0.133299	-2.75264	0.00591168	-0.366926	0.0478942
ENSG00000168288	MMADHC	2128.5	0.0840679	-2.75252	0.00591385	-0.231399	0.0478942
ENSG00000171877	FRMD5	365.508	0.260393	2.75152	0.00593189	0.716478	0.0480154
ENSG00000061676	NCKAP1	5345.49	0.100624	-2.74893	0.00597907	-0.276608	0.0483722
ENSG00000107959	PITRM1	1844.14	0.121005	-2.74597	0.00603327	-0.332275	0.0487853
ENSG00000141744	PNMT	66.6308	0.290335	2.74471	0.00605641	0.796887	0.0489471
ENSG00000185507	IRF7	89.4315	0.276797	-2.74408	0.006068	-0.759555	0.0490154
ENSG00000128928	IVD	2237.69	0.0687623	2.74359	0.00607722	0.188655	0.0490645
ENSG00000176978	DPP7	1994.47	0.131434	2.74312	0.00608594	0.360538	0.0491094
ENSG00000104368	PLAT	1198.02	0.293529	-2.7428	0.00609181	-0.805092	0.0491244
ENSG00000179772	FOXS1	76.424	1.06728	2.74268	0.00609409	2.9272	0.0491244
ENSG00000135972	MRPS9	509.317	0.127213	-2.74196	0.00610731	-0.348813	0.0492055
ENSG00000177479	ARIH2	1861.87	0.0645387	2.74079	0.00612913	0.176887	0.0493206
ENSG00000178726	THBD	316.085	0.367441	2.74069	0.00613108	1.00704	0.0493206
ENSG00000211456	SACM1L	1078.92	0.0959379	-2.74099	0.00612548	-0.262965	0.0493206
ENSG00000106299	WASL	1562.88	0.114107	-2.74047	0.00613513	-0.312706	0.0493277
ENSG00000111832	RWDD1	1691.44	0.113915	-2.73979	0.00614781	-0.312103	0.0494042
ENSG00000135218	CD36	2019.93	0.457462	2.73923	0.00615833	1.25309	0.0494633
ENSG00000164086	DUSP7	811.184	0.164932	-2.73854	0.00617125	-0.451673	0.0494949
ENSG00000188643	S100A16	5587.39	0.202442	-2.73884	0.00616565	-0.554455	0.0494949
ENSG00000196482	ESRRG	284.458	0.142783	-2.73851	0.00617179	-0.391013	0.0494949
ENSG00000165934	CPSF2	1479.66	0.118666	-2.73815	0.0061785	-0.324925	0.0495232
ENSG00000007062	PROM1	6.21498	0.444016	2.73708	0.00619863	1.21531	0.0496591
ENSG00000185567	AHNAK2	1065.45	0.346646	-2.73582	0.00622241	-0.948364	0.049824
ENSG00000072803	FBXW11	1710	0.0764091	-2.7341	0.00625507	-0.20891	0.0500356
ENSG00000181481	RNF135	380.093	0.451175	2.73409	0.00625525	1.23355	0.0500356
ENSG00000159210	SNF8	961.026	0.13781	-2.73219	0.00629158	-0.376522	0.0503004
ENSG00000154813	DPH3	1051.33	0.0997094	-2.73105	0.0063133	-0.272311	0.0504482
ENSG00000054356	PTPRN	304.91	0.400754	-2.7299	0.00633539	-1.09402	0.050566
ENSG00000079277	MKNK1	417.526	0.130947	-2.72977	0.00633776	-0.357455	0.050566
ENSG00000123552	USP45	258.976	0.106858	-2.73006	0.00633229	-0.291729	0.050566
ENSG00000085831	TTC39A	295.347	0.208907	2.72823	0.00636758	0.569946	0.0507158
ENSG00000133687	TMTC1	1855.96	0.220215	2.72845	0.00636318	0.600845	0.0507158
ENSG00000137509	PRCP	2457.91	0.148068	-2.72812	0.00636955	-0.403949	0.0507158
ENSG00000169756	LIMS1	2544.06	0.176468	-2.72834	0.00636538	-0.481464	0.0507158
ENSG00000178104	PDE4DIP	7726.1	0.124476	2.7279	0.00637391	0.339558	0.0507246
ENSG00000164109	MAD2L1	731.018	0.411962	2.72747	0.00638229	1.12361	0.0507654
ENSG00000105058	FAM32A	2226	0.0766941	2.72658	0.00639953	0.209112	0.0508507
ENSG00000144118	RALB	2349.59	0.140108	-2.72668	0.00639743	-0.382029	0.0508507
ENSG00000126858	RHOT1	893.111	0.0845287	-2.72509	0.0064284	-0.230348	0.0510441
ENSG00000182372	CLN8	16.8522	0.398336	-2.72499	0.00643041	-1.08546	0.0510441
ENSG00000150471	ADGRL3	409.54	0.116079	2.72315	0.00646623	0.3161	0.0513022
ENSG00000044574	HSPA5	21004.9	0.20709	-2.72098	0.0065088	-0.563487	0.0516075
ENSG00000115129	TP53I3	1920.58	0.175809	-2.72052	0.00651794	-0.478292	0.0516075
ENSG00000180346	TIGD2	158.489	0.14766	-2.72075	0.00651336	-0.401747	0.0516075
ENSG00000276644	DACH1	87.622	0.393696	-2.72063	0.00651571	-1.0711	0.0516075
ENSG00000117906	RCN2	2016.79	0.076275	2.72016	0.00652504	0.20748	0.0516376
ENSG00000175899	A2M	6460.78	0.597913	-2.71997	0.00652873	-1.62631	0.0516405
ENSG00000171227	TMEM37	53.7836	0.522287	2.71822	0.0065635	1.41969	0.0518892
ENSG00000023041	ZDHHC6	783.57	0.0848106	-2.71713	0.00658502	-0.230442	0.0519803
ENSG00000179218	CALR	30351	0.184376	-2.71726	0.00658251	-0.500998	0.0519803
ENSG00000225362	CT62	2.85513	0.865851	2.71719	0.00658379	2.35268	0.0519803
ENSG00000115761	NOL10	684.61	0.167939	-2.71678	0.00659205	-0.456254	0.0520095
ENSG00000170855	TRIAP1	1122.4	0.124324	-2.7137	0.00665364	-0.337379	0.0524689
ENSG00000134278	SPIRE1	707.76	0.121646	2.71305	0.00666672	0.330032	0.0525455
ENSG00000146054	TRIM7	99.4118	0.278887	2.71185	0.00669097	0.756299	0.05271
ENSG00000114021	NIT2	882.813	0.0941463	-2.71167	0.00669451	-0.255294	0.0527112
ENSG00000139722	VPS37B	778.893	0.0828354	2.7112	0.00670397	0.224583	0.052744
ENSG00000140470	ADAMTS17	23.4326	0.395579	2.71113	0.00670543	1.07247	0.052744
ENSG00000118495	PLAGL1	1104.52	0.251635	2.70931	0.00674227	0.681757	0.053007
ENSG00000023516	AKAP11	1282.3	0.103747	-2.70905	0.00674766	-0.281055	0.0530227
ENSG00000033122	LRRC7	19.8362	0.279922	2.70815	0.00676598	0.75807	0.0531399
ENSG00000113758	DBN1	7067.82	0.146396	2.70684	0.00679268	0.39627	0.0533227
ENSG00000074047	GLI2	380.697	0.178082	-2.70497	0.00683107	-0.481706	0.0535702
ENSG00000143575	HAX1	1770.06	0.0965351	-2.705	0.00683047	-0.261127	0.0535702
[truncated: 18,114 more rows]

## Sheet: Unfiltered CTM Genes
ENSEMBL	SYMBOL	baseMean	lfcSE	stat	pvalue	log2FoldChange	padj
ENSG00000170290	SLN	90.1141	0.381791	14.7483	3.15378e-49	5.63077	4.80699e-45
ENSG00000118729	CASQ2	384.214	0.270159	14.2059	8.41572e-46	3.83786	6.41362e-42
ENSG00000122012	SV2C	474.653	0.164337	-13.5779	5.41284e-42	-2.23135	2.75008e-38
ENSG00000116584	ARHGEF2	2482.69	0.0863309	-13.3557	1.09776e-40	-1.15301	4.18302e-37
ENSG00000048028	USP28	1561.91	0.0889559	-12.1691	4.53906e-34	-1.08252	1.38369e-30
ENSG00000171766	GATM	246.11	0.124876	-11.8828	1.45375e-32	-1.48387	3.693e-29
ENSG00000135469	COQ10A	490.247	0.216644	11.4825	1.61452e-30	2.48762	3.51551e-27
ENSG00000077009	NMRK2	206.33	0.3384	11.441	2.60816e-30	3.87164	4.9692e-27
ENSG00000172137	CALB2	64.3843	0.355497	-11.0422	2.39125e-28	-3.92546	4.04971e-25
ENSG00000116690	PRG4	1794.88	0.301413	-10.4402	1.62439e-25	-3.14681	2.47589e-22
ENSG00000170421	KRT8	15712.8	0.187505	-10.389	2.78328e-25	-1.94799	3.85662e-22
ENSG00000143318	CASQ1	287.974	0.247457	10.2894	7.8696e-25	2.54617	9.9957e-22
ENSG00000088826	SMOX	373.268	0.127159	-10.0479	9.38166e-24	-1.27769	1.09996e-20
ENSG00000145936	KCNMB1	33.6811	0.308374	9.8846	4.8554e-23	3.04815	5.28614e-20
ENSG00000143632	ACTA1	5776.37	0.30769	9.81527	9.67796e-23	3.02006	9.8341e-20
ENSG00000138622	HCN4	1401.58	0.149197	-9.70246	2.9432e-22	-1.44758	2.80377e-19
ENSG00000147041	SYTL5	872.539	0.195428	-9.46245	3.00801e-21	-1.84923	2.69695e-18
ENSG00000137040	RANBP6	1120.52	0.074043	-9.39054	5.96914e-21	-0.695304	5.05453e-18
ENSG00000197893	NRAP	416.607	0.285831	9.30672	1.31842e-20	2.66015	1.05765e-17
ENSG00000166997	CNPY4	553.227	0.0907678	8.82858	1.06013e-18	0.801351	8.07929e-16
ENSG00000101892	ATP1B4	43.5619	0.323579	8.48622	2.13475e-17	2.74596	1.54942e-14
ENSG00000122779	TRIM24	1432.58	0.110127	-8.4628	2.61031e-17	-0.931984	1.80847e-14
ENSG00000132639	SNAP25	86.6432	0.214407	-8.41109	4.06204e-17	-1.80339	2.69189e-14
ENSG00000143768	LEFTY2	766.843	0.471247	-8.37728	5.41649e-17	-3.94777	3.43992e-14
ENSG00000173991	TCAP	3048.48	0.345686	8.35845	6.35459e-17	2.8894	3.72526e-14
ENSG00000185418	TARSL2	688.906	0.0916895	-8.36048	6.24625e-17	-0.766568	3.72526e-14
ENSG00000101255	TRIB3	1134.14	0.281838	-8.18452	2.73402e-16	-2.30671	1.48828e-13
ENSG00000175084	DES	2650.55	0.354797	8.18886	2.63704e-16	2.90539	1.48828e-13
ENSG00000178568	ERBB4	336.365	0.196539	-8.14869	3.6788e-16	-1.60154	1.93353e-13
ENSG00000055483	USP36	1021.59	0.103613	-8.1089	5.108e-16	-0.840188	2.5952e-13
ENSG00000168003	SLC3A2	3349.25	0.183363	-8.09154	5.89129e-16	-1.48369	2.89661e-13
ENSG00000112280	COL9A1	1117.51	0.190638	7.96205	1.69215e-15	1.51787	7.81568e-13
ENSG00000143324	XPR1	1925.26	0.104601	-7.96302	1.67895e-15	-0.832938	7.81568e-13
ENSG00000143420	ENSA	2777.31	0.0744202	7.92035	2.3684e-15	0.589434	1.06174e-12
ENSG00000181026	AEN	1567.19	0.13613	-7.87632	3.37173e-15	-1.0722	1.46834e-12
ENSG00000113657	DPYSL3	7247.05	0.176633	-7.81385	5.54682e-15	-1.38018	2.34846e-12
ENSG00000117594	HSD11B1	345.357	0.326089	-7.74315	9.69809e-15	-2.52496	3.99509e-12
ENSG00000117448	AKR1A1	1783.32	0.0645901	7.73213	1.05761e-14	0.499419	4.24213e-12
ENSG00000159248	GJD2	97.7216	0.302703	-7.67169	1.6975e-14	-2.32224	6.63418e-12
ENSG00000143195	ILDR2	132.509	0.186777	-7.66329	1.81225e-14	-1.43133	6.90557e-12
ENSG00000146250	PRSS35	1078.69	0.287158	-7.61484	2.64016e-14	-2.18666	9.81497e-12
ENSG00000179564	LSMEM2	324.268	0.251727	7.60551	2.83774e-14	1.91451	1.02983e-11
ENSG00000171812	COL8A2	69.9471	0.22206	7.59451	3.0895e-14	1.68644	1.09512e-11
ENSG00000075945	KIFAP3	3073.03	0.0862052	-7.56592	3.85143e-14	-0.652221	1.33417e-11
ENSG00000134901	POGLUT2	797.895	0.0833788	7.55043	4.33817e-14	0.629546	1.46938e-11
ENSG00000136144	RCBTB1	846.661	0.0826938	-7.54611	4.48461e-14	-0.624016	1.48597e-11
ENSG00000010282	HHATL	202.345	0.293535	7.52235	5.37993e-14	2.20807	1.7447e-11
ENSG00000109738	GLRB	123.351	0.167976	7.4352	1.04407e-13	1.24894	3.31535e-11
ENSG00000205213	LGR4	3110.83	0.147348	-7.40647	1.29705e-13	-1.09133	4.03463e-11
ENSG00000156966	B3GNT7	72.5194	0.261733	7.38348	1.54203e-13	1.9325	4.70074e-11
ENSG00000272398	CD24	196.627	0.196181	-7.33984	2.13853e-13	-1.43994	6.39128e-11
ENSG00000104879	CKM	3570.81	0.242893	7.29879	2.90374e-13	1.77282	8.23102e-11
ENSG00000155368	DBI	2424.01	0.0895609	7.30186	2.83813e-13	0.653961	8.23102e-11
ENSG00000169635	HIC2	349.017	0.118078	-7.29821	2.91612e-13	-0.861758	8.23102e-11
ENSG00000134186	PRPF38B	1304.02	0.0870529	-7.27429	3.4826e-13	-0.633247	9.65122e-11
ENSG00000136546	SCN7A	36.4677	0.472993	-7.23359	4.70385e-13	-3.42143	1.28029e-10
ENSG00000134602	STK26	431.161	0.187276	-7.22778	4.90944e-13	-1.35359	1.3128e-10
ENSG00000069482	GAL	307.01	0.553787	-7.21504	5.39174e-13	-3.99559	1.41691e-10
ENSG00000091622	PITPNM3	187.781	0.229162	7.21166	5.52736e-13	1.65264	1.42793e-10
ENSG00000103202	NME4	2704.45	0.0831549	7.17861	7.04237e-13	0.596937	1.789e-10
ENSG00000158966	CACHD1	854.372	0.144251	-7.17094	7.44871e-13	-1.03441	1.8612e-10
ENSG00000166557	TMED3	3449.9	0.0650865	7.1614	7.98574e-13	0.466111	1.9632e-10
ENSG00000198576	ARC	74.451	0.364903	-7.14399	9.06583e-13	-2.60686	2.19336e-10
ENSG00000087008	ACOX3	514.838	0.0745751	-7.12025	1.07731e-12	-0.530994	2.56569e-10
ENSG00000148798	INA	32.981	0.381084	-7.08571	1.38338e-12	-2.70025	3.24391e-10
ENSG00000175595	ERCC4	298.942	0.143565	-7.05197	1.764e-12	-1.01242	4.07377e-10
ENSG00000168899	VAMP5	1007.72	0.132097	7.04322	1.87848e-12	0.930386	4.27339e-10
ENSG00000160213	CSTB	2710.44	0.094901	7.01399	2.31615e-12	0.665635	5.19158e-10
ENSG00000112335	SNX3	4738.73	0.0595523	6.9641	3.305e-12	0.414729	7.30071e-10
ENSG00000175115	PACS1	3060.24	0.0865291	-6.94333	3.82952e-12	-0.600801	8.33851e-10
ENSG00000156697	UTP14A	670.197	0.0973407	-6.93768	3.98594e-12	-0.675319	8.55686e-10
ENSG00000134716	CYP2J2	608.062	0.189347	6.92898	4.23872e-12	1.31198	8.97314e-10
ENSG00000113732	ATP6V0E1	3328.43	0.0621968	6.87625	6.14474e-12	0.427681	1.27894e-09
ENSG00000184343	SRPK3	42.981	0.261569	6.87476	6.20926e-12	1.79822	1.27894e-09
ENSG00000184792	OSBP2	1137.87	0.211434	6.85418	7.17235e-12	1.4492	1.45761e-09
ENSG00000196976	LAGE3	498.891	0.127492	6.84209	7.80443e-12	0.872311	1.5652e-09
ENSG00000137558	PI15	41.8595	1.01871	-6.83312	8.30845e-12	-6.961	1.64464e-09
ENSG00000178607	ERN1	370.232	0.187083	-6.83084	8.44176e-12	-1.27793	1.64961e-09
ENSG00000166311	SMPD1	1773.33	0.0977379	6.81104	9.68925e-12	0.665697	1.86941e-09
ENSG00000096092	TMEM14A	383.118	0.119552	6.78378	1.17071e-11	0.811015	2.2305e-09
ENSG00000100226	GTPBP1	1433.97	0.0684875	-6.7735	1.25707e-11	-0.4639	2.36547e-09
ENSG00000113621	TXNDC15	1976.68	0.0805088	6.77113	1.27785e-11	0.545135	2.37523e-09
ENSG00000002834	LASP1	8862.32	0.0610874	6.74439	1.53671e-11	0.411997	2.82199e-09
ENSG00000169567	HINT1	3623.48	0.0957715	6.72742	1.72696e-11	0.644295	3.13361e-09
ENSG00000005243	COPZ2	1195.92	0.173692	6.72125	1.80175e-11	1.16743	3.23086e-09
ENSG00000157978	LDLRAP1	615.36	0.102592	6.68343	2.33407e-11	0.685667	4.13674e-09
ENSG00000129991	TNNI3	1462.92	0.246784	6.65966	2.74468e-11	1.64349	4.7539e-09
ENSG00000161281	COX7A1	533.147	0.190302	6.66105	2.71881e-11	1.26761	4.7539e-09
ENSG00000134755	DSC2	203.36	0.128028	-6.6344	3.25817e-11	-0.84939	5.57989e-09
ENSG00000170743	SYT9	246.102	0.187337	-6.61127	3.81041e-11	-1.23854	6.45315e-09
ENSG00000136040	PLXNC1	83.0794	0.323565	-6.60211	4.05342e-11	-2.13621	6.78926e-09
ENSG00000049860	HEXB	2653.43	0.0745218	6.56784	5.1052e-11	0.489447	8.45798e-09
ENSG00000101190	TCFL5	504.468	0.101454	6.53386	6.40947e-11	0.662886	1.03938e-08
ENSG00000158813	EDA	96.2792	0.182457	6.53385	6.41002e-11	1.19215	1.03938e-08
ENSG00000110931	CAMKK2	1692.04	0.0630143	6.52808	6.66185e-11	0.411362	1.06884e-08
ENSG00000176903	PNMA1	2041.57	0.0667047	-6.50381	7.83089e-11	-0.433835	1.24332e-08
ENSG00000230989	HSBP1	3098.12	0.0805656	6.50141	7.95698e-11	0.52379	1.25031e-08
ENSG00000111057	KRT18	4737.32	0.376037	-6.46964	9.82395e-11	-2.43282	1.51249e-08
ENSG00000272047	GTF2H5	909.291	0.145972	6.47	9.80001e-11	0.944441	1.51249e-08
ENSG00000184838	PRR16	475.807	0.142157	6.45903	1.05374e-10	0.918196	1.6061e-08
ENSG00000186566	GPATCH8	1119.88	0.0836063	-6.4565	1.07155e-10	-0.539804	1.61709e-08
ENSG00000135414	GDF11	908.399	0.0989864	6.45036	1.11586e-10	0.638497	1.66745e-08
ENSG00000130054	FAM155B	93.2103	0.325667	6.43359	1.24625e-10	2.09521	1.84421e-08
ENSG00000125812	GZF1	513.348	0.103146	-6.42967	1.27885e-10	-0.663192	1.87425e-08
ENSG00000213465	ARL2	606.823	0.152639	6.40853	1.46932e-10	0.978189	2.13289e-08
ENSG00000163380	LMOD3	99.1383	0.323603	6.39834	1.57076e-10	2.07052	2.25863e-08
ENSG00000111237	VPS29	1448.71	0.083573	6.39651	1.58964e-10	0.534576	2.26442e-08
ENSG00000165895	ARHGAP42	550.042	0.128583	-6.37909	1.78147e-10	-0.820244	2.51418e-08
ENSG00000157851	DPYSL5	40.7106	0.342214	6.36536	1.94826e-10	2.17832	2.72435e-08
ENSG00000100139	MICALL1	1320.93	0.129438	-6.36133	2.00015e-10	-0.8234	2.77148e-08
ENSG00000143157	POGK	1108.72	0.0827783	-6.32393	2.55e-10	-0.523484	3.50154e-08
ENSG00000243156	MICAL3	844.274	0.167099	-6.31192	2.75601e-10	-1.05472	3.75063e-08
ENSG00000149633	KIAA1755	79.4355	0.255848	-6.30715	2.84212e-10	-1.61367	3.8336e-08
ENSG00000166689	PLEKHA7	2286.98	0.190641	-6.30201	2.93805e-10	-1.20142	3.92822e-08
ENSG00000175426	PCSK1	140.836	0.389795	-6.29709	3.03286e-10	-2.45458	4.01973e-08
ENSG00000152422	XRCC4	673.621	0.150012	-6.29138	3.14655e-10	-0.94378	4.13446e-08
ENSG00000112977	DAP	3883.9	0.0860495	6.28204	3.34166e-10	0.540566	4.32424e-08
ENSG00000137266	SLC22A23	862.868	0.173907	-6.28175	3.34773e-10	-1.09244	4.32424e-08
ENSG00000133422	MORC2	1111.73	0.0735217	-6.27611	3.47148e-10	-0.46143	4.44641e-08
ENSG00000136783	NIPSNAP3A	737.135	0.0968607	6.27254	3.55208e-10	0.607562	4.51174e-08
ENSG00000143479	DYRK3	616.7	0.201942	-6.2539	4.00323e-10	-1.26292	5.04275e-08
ENSG00000151348	EXT2	2820.53	0.0655617	6.24965	4.11362e-10	0.409738	5.13933e-08
ENSG00000204941	PSG5	72.3395	0.431532	6.2429	4.29518e-10	2.69401	5.32253e-08
ENSG00000110665	C11orf21	77.4416	0.422165	6.23181	4.61069e-10	2.63085	5.66743e-08
ENSG00000174547	MRPL11	952.448	0.0915074	6.23047	4.6505e-10	0.570134	5.67063e-08
ENSG00000120733	KDM3B	1482.07	0.0756827	-6.21467	5.14338e-10	-0.470343	6.13528e-08
ENSG00000139219	COL2A1	974.63	0.187655	-6.21439	5.15232e-10	-1.16616	6.13528e-08
ENSG00000265107	GJA5	340.795	0.200422	-6.2156	5.1129e-10	-1.24574	6.13528e-08
ENSG00000140600	SH3GL3	282.289	0.188927	-6.16949	6.85113e-10	-1.16558	8.09495e-08
ENSG00000100075	SLC25A1	2293.86	0.101023	6.1401	8.24677e-10	0.620292	9.59521e-08
ENSG00000185436	IFNLR1	237.013	0.188905	-6.14039	8.23178e-10	-1.15995	9.59521e-08
ENSG00000183087	GAS6	8188.46	0.23519	6.13103	8.73093e-10	1.44196	1.00816e-07
ENSG00000103260	METRN	1618.31	0.153484	6.11018	9.95173e-10	0.937814	1.13197e-07
ENSG00000164181	ELOVL7	26.0507	0.474012	-6.11025	9.94766e-10	-2.89633	1.13197e-07
ENSG00000198130	HIBCH	490.181	0.0894367	6.08723	1.14882e-09	0.544421	1.29706e-07
ENSG00000133935	ERG28	832.282	0.111197	6.08578	1.15924e-09	0.67672	1.2992e-07
ENSG00000134548	SPX	84.7464	0.272474	6.08343	1.17637e-09	1.65758	1.30878e-07
ENSG00000129595	EPB41L4A	119.82	0.167344	-6.07288	1.25636e-09	-1.01626	1.38764e-07
ENSG00000162512	SDC3	3343.08	0.175839	6.06573	1.31352e-09	1.06659	1.44034e-07
ENSG00000178726	THBD	316.085	0.350932	-6.04992	1.44915e-09	-2.12311	1.57771e-07
ENSG00000075461	CACNG4	10.9205	0.546173	6.03723	1.56779e-09	3.29737	1.68408e-07
ENSG00000145022	TCTA	878.287	0.108333	6.03711	1.56895e-09	0.654018	1.68408e-07
ENSG00000143252	SDHC	2017.78	0.0580569	6.02755	1.66462e-09	0.349941	1.76195e-07
ENSG00000168772	CXXC4	114.781	0.24319	-6.02767	1.66339e-09	-1.46587	1.76195e-07
ENSG00000205542	TMSB4X	38420.5	0.106078	6.02014	1.74271e-09	0.638601	1.83189e-07
ENSG00000046604	DSG2	780.635	0.0995847	-6.01639	1.78354e-09	-0.59914	1.84277e-07
ENSG00000157637	SLC38A10	3461.92	0.0772847	6.01586	1.78933e-09	0.464934	1.84277e-07
ENSG00000160336	ZNF761	255.143	0.134357	-6.01798	1.76612e-09	-0.808557	1.84277e-07
ENSG00000160336	ZNF765-ZNF761	255.143	0.134357	-6.01798	1.76612e-09	-0.808557	1.84277e-07
ENSG00000177465	ACOT4	35.553	0.257956	6.00216	1.94713e-09	1.54829	1.99182e-07
ENSG00000123572	NRK	107.513	0.350491	5.99078	2.08835e-09	2.09971	2.12204e-07
ENSG00000162694	EXTL2	806.839	0.0883075	5.9876	2.12954e-09	0.528751	2.14957e-07
ENSG00000164530	PI16	142.92	0.404668	-5.98503	2.16349e-09	-2.42195	2.16947e-07
ENSG00000128683	GAD1	18.1604	0.610559	-5.97288	2.33103e-09	-3.64679	2.31343e-07
ENSG00000166224	SGPL1	1079.19	0.11327	-5.97243	2.33741e-09	-0.676497	2.31343e-07
ENSG00000117419	ERI3	1395.29	0.0577386	5.96042	2.51598e-09	0.344146	2.4741e-07
ENSG00000171551	ECEL1	34.6178	0.328665	-5.94289	2.80034e-09	-1.95322	2.73608e-07
ENSG00000137968	SLC44A5	91.6421	0.357969	-5.94098	2.83332e-09	-2.12669	2.75066e-07
ENSG00000161813	LARP4	1321.6	0.143001	-5.93783	2.88815e-09	-0.849118	2.78615e-07
ENSG00000056097	ZFR	2769.75	0.0840593	-5.93303	2.97392e-09	-0.498726	2.84106e-07
ENSG00000123689	G0S2	509.241	0.37226	-5.93257	2.98235e-09	-2.20846	2.84106e-07
ENSG00000198832	SELENOM	2354.46	0.147414	5.92682	3.08865e-09	0.873693	2.92405e-07
ENSG00000083168	KAT6A	971.667	0.134374	-5.925	3.12303e-09	-0.796167	2.93142e-07
ENSG00000130528	HRC	3416.73	0.226165	5.92437	3.1349e-09	1.33988	2.93142e-07
ENSG00000188690	UROS	1508.67	0.078496	5.89522	3.74179e-09	0.462751	3.47758e-07
ENSG00000112699	GMDS	333.728	0.135756	5.87993	4.10443e-09	0.798237	3.7915e-07
ENSG00000139428	MMAB	886.298	0.13477	5.87109	4.32926e-09	0.79125	3.96168e-07
ENSG00000160746	ANO10	996.838	0.0732498	5.87066	4.34064e-09	0.430024	3.96168e-07
ENSG00000154642	C21orf91	349.764	0.208739	-5.86477	4.49746e-09	-1.2242	4.08038e-07
ENSG00000066382	MPPED2	186.837	0.1552	-5.86158	4.58477e-09	-0.909715	4.0971e-07
ENSG00000092841	MYL6	23866.5	0.110525	5.86144	4.5886e-09	0.647835	4.0971e-07
ENSG00000173542	MOB1B	834.573	0.100486	-5.86116	4.59654e-09	-0.588964	4.0971e-07
ENSG00000172466	ZNF24	1402.3	0.100532	-5.85237	4.84602e-09	-0.58835	4.29437e-07
ENSG00000143595	AQP10	123.07	0.227931	-5.84862	4.95654e-09	-1.33308	4.36691e-07
ENSG00000168906	MAT2A	4341.02	0.10342	-5.84759	4.98739e-09	-0.604757	4.36883e-07
ENSG00000119185	ITGB1BP1	1952.26	0.0954487	5.84617	5.0303e-09	0.558009	4.38125e-07
ENSG00000137210	TMEM14B	1066.33	0.106485	5.83975	5.2278e-09	0.621844	4.50182e-07
ENSG00000153879	CEBPG	957.755	0.175102	-5.84001	5.21974e-09	-1.0226	4.50182e-07
ENSG00000162337	LRP5	1368.99	0.13912	5.83751	5.29883e-09	0.812116	4.53735e-07
ENSG00000139291	TMEM19	578.395	0.0960282	5.82719	5.63701e-09	0.559574	4.79996e-07
ENSG00000165891	E2F7	245.541	0.335711	-5.82305	5.77839e-09	-1.95486	4.86598e-07
ENSG00000184675	AMER1	198.758	0.148816	-5.82335	5.76779e-09	-0.86661	4.86598e-07
ENSG00000149187	CELF1	2449.58	0.0787704	-5.8177	5.9663e-09	-0.458262	4.99661e-07
ENSG00000130717	UCK1	962.529	0.0864406	5.80877	6.29331e-09	0.502114	5.24167e-07
ENSG00000196517	SLC6A9	376.708	0.246759	-5.79851	6.69048e-09	-1.43084	5.54219e-07
ENSG00000137960	GIPC2	131.435	0.168347	5.78849	7.10219e-09	0.974476	5.85143e-07
ENSG00000116586	LAMTOR2	1026.7	0.101413	5.77979	7.47956e-09	0.586145	6.12922e-07
ENSG00000006459	KDM7A	310.447	0.216988	-5.77837	7.54272e-09	-1.25384	6.14792e-07
ENSG00000177239	MAN1B1	2259.65	0.0711975	5.77356	7.76158e-09	0.411063	6.29266e-07
ENSG00000204396	VWA7	60.202	0.206239	5.7697	7.94123e-09	1.18994	6.40425e-07
ENSG00000196950	SLC39A10	736.588	0.106628	-5.73865	9.54362e-09	-0.6119	7.656e-07
ENSG00000076108	BAZ2A	1697.51	0.0869865	-5.72989	1.00495e-08	-0.498423	8.01962e-07
ENSG00000115828	QPCT	286.312	0.181843	5.7122	1.11523e-08	1.03872	8.85332e-07
ENSG00000149313	AASDHPPT	1120.45	0.0832574	-5.70227	1.18223e-08	-0.474756	9.33658e-07
ENSG00000169855	ROBO1	1399.28	0.139797	-5.69874	1.20693e-08	-0.796669	9.48247e-07
ENSG00000111249	CUX2	468.26	0.166742	-5.69761	1.21497e-08	-0.950033	9.49673e-07
ENSG00000138028	CGREF1	489.665	0.156688	5.68796	1.28569e-08	0.891234	9.99819e-07
ENSG00000073417	PDE8A	744.5	0.0810272	-5.67358	1.39844e-08	-0.459714	1.07651e-06
ENSG00000184601	C14orf180	47.3009	0.491309	5.67412	1.39404e-08	2.78775	1.07651e-06
ENSG00000068912	ERLEC1	1959.47	0.0951447	5.65966	1.51676e-08	0.538486	1.16173e-06
ENSG00000158234	FAIM	224.777	0.119995	5.65655	1.54444e-08	0.678756	1.17702e-06
ENSG00000092203	TOX4	1690.45	0.0528694	-5.64719	1.63095e-08	-0.298564	1.23677e-06
ENSG00000143774	GUK1	5493.93	0.0936856	5.64222	1.67873e-08	0.528595	1.26669e-06
ENSG00000197323	TRIM33	707.611	0.108348	-5.63153	1.78615e-08	-0.610164	1.34111e-06
ENSG00000186132	C2orf76	165.135	0.130219	5.62656	1.83843e-08	0.732686	1.3736e-06
ENSG00000203778	FAM229B	313.202	0.132693	5.61894	1.92128e-08	0.745596	1.4285e-06
ENSG00000138801	PAPSS1	1531.85	0.0679667	5.60566	2.07463e-08	0.380998	1.53503e-06
ENSG00000115350	POLE4	776.177	0.133055	5.59887	2.15753e-08	0.744957	1.58865e-06
ENSG00000148357	HMCN2	17.4596	0.474061	-5.59415	2.21704e-08	-2.65197	1.61685e-06
ENSG00000160014	CALM3	10598.9	0.0776805	5.59424	2.21586e-08	0.434563	1.61685e-06
ENSG00000088930	XRN2	2070.49	0.0657836	-5.5843	2.34645e-08	-0.367355	1.70307e-06
ENSG00000010704	HFE	394.127	0.155666	5.57899	2.41924e-08	0.868461	1.74758e-06
ENSG00000173950	XXYLT1	1110.09	0.114065	5.57798	2.43332e-08	0.636253	1.74946e-06
ENSG00000070087	PFN2	3732.61	0.0892047	5.57517	2.47294e-08	0.497331	1.7696e-06
ENSG00000170100	ZNF778	232.389	0.158047	-5.57377	2.49281e-08	-0.880916	1.77548e-06
ENSG00000148841	ITPRIP	1182.07	0.192296	-5.56858	2.5682e-08	-1.07082	1.82068e-06
ENSG00000135549	PKIB	57.9596	0.335503	5.56572	2.61066e-08	1.86732	1.84221e-06
ENSG00000113749	HRH2	473.073	0.191838	-5.56239	2.66103e-08	-1.06708	1.8691e-06
ENSG00000244731	C4A	88.4056	0.367618	5.55294	2.80909e-08	2.04136	1.96404e-06
ENSG00000244731	LOC110384692	88.4056	0.367618	5.55294	2.80909e-08	2.04136	1.96404e-06
ENSG00000101160	CTSZ	4360.85	0.0925596	5.55067	2.84584e-08	0.513768	1.97477e-06
ENSG00000121274	TENT4B	446.43	0.094719	-5.54965	2.86248e-08	-0.525657	1.97477e-06
ENSG00000205363	INSYN1	261.967	0.248381	5.5496	2.8633e-08	1.37841	1.97477e-06
ENSG00000150459	SAP18	3139.21	0.0736153	5.54776	2.89348e-08	0.4084	1.9866e-06
ENSG00000119318	RAD23B	5526.15	0.073899	5.5425	2.98186e-08	0.409585	2.03748e-06
ENSG00000171204	TMEM126B	865.909	0.107572	5.54177	2.99433e-08	0.596136	2.03748e-06
ENSG00000145337	PYURF	1640.68	0.0750486	5.54	3.02465e-08	0.415769	2.04896e-06
ENSG00000123892	RAB38	64.6908	0.320117	-5.52672	3.26279e-08	-1.7692	2.2005e-06
ENSG00000065057	NTHL1	374.256	0.178754	5.5208	3.37466e-08	0.986862	2.26593e-06
ENSG00000129315	CCNT1	740.982	0.116622	-5.51392	3.50933e-08	-0.643043	2.34601e-06
ENSG00000135333	EPHA7	534.523	0.120644	-5.48832	4.05779e-08	-0.66213	2.68908e-06
ENSG00000163162	RNF149	1171.34	0.0898333	-5.48858	4.05169e-08	-0.493058	2.68908e-06
ENSG00000173093	CCDC63	21.4979	0.526593	5.48738	4.07943e-08	2.88961	2.69172e-06
ENSG00000119699	TGFB3	419.772	0.206335	-5.48064	4.23791e-08	-1.13085	2.78423e-06
ENSG00000118855	MFSD1	1313.62	0.094796	5.47748	4.31414e-08	0.519244	2.82215e-06
ENSG00000175567	UCP2	223.701	0.234051	5.46059	4.7455e-08	1.27806	3.09107e-06
ENSG00000100505	TRIM9	136.055	0.21904	-5.45519	4.89212e-08	-1.1949	3.17301e-06
ENSG00000141380	SS18	2024.43	0.0592037	-5.43957	5.34091e-08	-0.322043	3.44941e-06
ENSG00000067560	RHOA	12457.7	0.0623908	5.4299	5.63848e-08	0.338776	3.61347e-06
ENSG00000147889	CDKN2A	174.141	0.217665	5.42978	5.64234e-08	1.18188	3.61347e-06
ENSG00000139163	ETNK1	930.07	0.141575	-5.42866	5.67782e-08	-0.768564	3.62098e-06
ENSG00000162961	DPY30	696.799	0.122869	5.42632	5.75285e-08	0.666725	3.65354e-06
ENSG00000203867	RBM20	1078.14	0.20008	-5.4077	6.38407e-08	-1.08197	4.03759e-06
ENSG00000108784	NAGLU	891.661	0.116771	5.40445	6.50085e-08	0.631083	4.09446e-06
ENSG00000053770	AP5M1	1046.32	0.0644748	-5.40085	6.63247e-08	-0.348219	4.14926e-06
ENSG00000110092	CCND1	5918.22	0.166194	5.39985	6.66952e-08	0.897423	4.14926e-06
ENSG00000147050	KDM6A	756.128	0.10242	-5.40033	6.65171e-08	-0.5531	4.14926e-06
ENSG00000150433	TMEM218	334.022	0.113065	5.39451	6.87116e-08	0.60993	4.25733e-06
ENSG00000119041	GTF3C3	891.108	0.0727493	-5.38982	7.05286e-08	-0.392105	4.35221e-06
ENSG00000137767	SQOR	338.848	0.218768	5.3869	7.16821e-08	1.17848	4.40556e-06
ENSG00000132821	VSTM2L	357.826	0.270923	5.38541	7.22787e-08	1.45903	4.42439e-06
ENSG00000065491	TBC1D22B	332.961	0.12033	-5.38268	7.33869e-08	-0.647698	4.47425e-06
ENSG00000129292	PHF20L1	1648.87	0.102037	-5.37914	7.48407e-08	-0.548871	4.53261e-06
ENSG00000163618	CADPS	551.245	0.316036	-5.37891	7.49388e-08	-1.69993	4.53261e-06
ENSG00000182718	ANXA2	38154.9	0.0970299	5.37005	7.8714e-08	0.521056	4.74213e-06
ENSG00000138777	PPA2	986.172	0.0950368	5.36891	7.92126e-08	0.510245	4.75338e-06
ENSG00000131446	MGAT1	5426.05	0.0603276	5.36382	8.14821e-08	0.323586	4.85137e-06
ENSG00000134072	CAMK1	548.871	0.132043	5.36409	8.13573e-08	0.70829	4.85137e-06
ENSG00000197696	NMB	202.526	0.17466	5.35478	8.56602e-08	0.935266	5.08029e-06
ENSG00000177700	POLR2L	2414.3	0.166164	5.35286	8.65735e-08	0.889452	5.0948e-06
ENSG00000243317	STMP1	1635.21	0.08501	5.3533	8.63622e-08	0.455085	5.0948e-06
ENSG00000197859	ADAMTSL2	166	0.310321	-5.3472	8.9326e-08	-1.65935	5.2165e-06
ENSG00000198483	ANKRD35	223.082	0.285373	5.34721	8.93191e-08	1.52595	5.2165e-06
ENSG00000135063	FAM189A2	674.092	0.287332	-5.34578	9.00306e-08	-1.53601	5.23758e-06
ENSG00000150551	LYPD1	14.1475	0.79398	-5.34118	9.23439e-08	-4.24079	5.35173e-06
ENSG00000184677	ZBTB40	643.934	0.113698	-5.33828	9.38328e-08	-0.606953	5.41742e-06
ENSG00000081014	AP4E1	671.271	0.1152	-5.33109	9.76253e-08	-0.61414	5.57714e-06
ENSG00000102870	ZNF629	1183.88	0.0855015	-5.33096	9.76969e-08	-0.455805	5.57714e-06
ENSG00000197312	DDI2	763.622	0.116513	-5.33218	9.70422e-08	-0.621268	5.57714e-06
ENSG00000178163	ZNF518B	357.777	0.142956	-5.32297	1.02085e-07	-0.760952	5.80588e-06
ENSG00000138443	ABI2	1601.7	0.0838396	-5.32119	1.03089e-07	-0.446127	5.84118e-06
ENSG00000100592	DAAM1	1138.17	0.194767	-5.31721	1.05371e-07	-1.03561	5.93892e-06
ENSG00000224389	C4B	48.9415	0.473347	5.31683	1.05593e-07	2.51671	5.93892e-06
ENSG00000100228	RAB36	72.263	0.193749	-5.31408	1.07196e-07	-1.0296	6.00694e-06
ENSG00000005469	CROT	313.778	0.157632	5.31242	1.0818e-07	0.837408	6.03983e-06
ENSG00000100393	EP300	1122.24	0.101929	-5.3017	1.14728e-07	-0.540398	6.38209e-06
ENSG00000066084	DIP2B	861.938	0.154412	-5.29767	1.1729e-07	-0.818022	6.50087e-06
ENSG00000116288	PARK7	5624.21	0.0798923	5.29605	1.18336e-07	0.423113	6.53508e-06
ENSG00000099785	MARCH2	741.87	0.224666	5.29519	1.18894e-07	1.18965	6.5422e-06
ENSG00000159166	LAD1	19.8339	0.345882	5.29119	1.21523e-07	1.83013	6.6628e-06
ENSG00000132510	KDM6B	1170.09	0.123316	-5.28519	1.25572e-07	-0.65175	6.8601e-06
ENSG00000103449	SALL1	98.413	0.225137	-5.28315	1.26983e-07	-1.18943	6.86338e-06
ENSG00000108021	TASOR2	1423.21	0.149855	-5.28353	1.26719e-07	-0.791762	6.86338e-06
ENSG00000122482	ZNF644	880.042	0.0998561	-5.28408	1.26336e-07	-0.527648	6.86338e-06
ENSG00000136810	TXN	3421.22	0.168722	5.2817	1.27993e-07	0.89114	6.89351e-06
ENSG00000163382	NAXE	1613.82	0.103107	5.27477	1.32922e-07	0.543866	7.13382e-06
ENSG00000049130	KITLG	2188.73	0.205887	-5.27288	1.34297e-07	-1.08562	7.18231e-06
ENSG00000153201	RANBP2	2148.04	0.118272	-5.25929	1.44616e-07	-0.622027	7.70714e-06
ENSG00000158623	COPG2	647.645	0.0948146	5.25841	1.45305e-07	0.498574	7.71684e-06
ENSG00000204604	ZNF468	241.538	0.14954	-5.25485	1.48145e-07	-0.78581	7.84035e-06
ENSG00000204604	ZNF320	241.538	0.14954	-5.25485	1.48145e-07	-0.78581	7.84035e-06
ENSG00000102181	CD99L2	2644.7	0.104043	5.25165	1.50744e-07	0.546398	7.95029e-06
ENSG00000149196	HIKESHI	786.17	0.0839792	5.25078	1.5146e-07	0.440956	7.95209e-06
ENSG00000180008	SOCS4	693.041	0.159322	-5.25034	1.51821e-07	-0.836494	7.95209e-06
ENSG00000197444	OGDHL	486.841	0.240992	-5.24223	1.58649e-07	-1.26333	8.28126e-06
ENSG00000105778	AVL9	739.699	0.121499	-5.23684	1.63351e-07	-0.63627	8.49762e-06
ENSG00000069345	DNAJA2	2150.93	0.0675818	-5.23454	1.65396e-07	-0.35376	8.57473e-06
ENSG00000141401	IMPA2	493.817	0.202373	5.22858	1.70818e-07	1.05812	8.82578e-06
ENSG00000062038	CDH3	176.047	0.222368	-5.22665	1.72607e-07	-1.16224	8.88809e-06
ENSG00000137185	ZSCAN9	248.367	0.125777	-5.21917	1.79723e-07	-0.656452	9.22337e-06
ENSG00000242612	DECR2	269.611	0.174188	5.21725	1.81598e-07	0.908781	9.28831e-06
ENSG00000061936	SFSWAP	973.024	0.0836635	-5.21531	1.83512e-07	-0.436331	9.32363e-06
ENSG00000101654	RNMT	1229.16	0.0953438	-5.21572	1.83106e-07	-0.497287	9.32363e-06
ENSG00000075407	ZNF37A	574.657	0.140904	-5.20951	1.89335e-07	-0.734044	9.58753e-06
ENSG00000114638	UPK1B	18.7914	0.532724	-5.20365	1.95411e-07	-2.77211	9.79754e-06
ENSG00000169105	CHST14	855.002	0.0852232	5.20422	1.94811e-07	0.443521	9.79754e-06
ENSG00000184307	ZDHHC23	70.3979	0.368182	-5.20466	1.94353e-07	-1.91626	9.79754e-06
ENSG00000132854	KANK4	14.2903	1.2376	-5.20016	1.99114e-07	-6.43571	9.95049e-06
ENSG00000111652	COPS7A	2207.29	0.076275	5.19359	2.06282e-07	0.396141	1.02415e-05
ENSG00000168495	POLR3D	1148.61	0.0958157	-5.19378	2.06061e-07	-0.497646	1.02415e-05
ENSG00000157593	SLC35B2	1943.04	0.0690192	5.19051	2.09722e-07	0.358244	1.03785e-05
ENSG00000172548	NIPAL4	157.887	0.336352	-5.18917	2.1123e-07	-1.74539	1.04193e-05
ENSG00000164111	ANXA5	13371.2	0.0976379	5.18369	2.1754e-07	0.506125	1.06959e-05
ENSG00000100196	KDELR3	2395.26	0.120564	5.17999	2.21902e-07	0.62452	1.08754e-05
ENSG00000171988	JMJD1C	1428.91	0.116809	-5.17768	2.24659e-07	-0.604801	1.09401e-05
ENSG00000178449	COX14	869.079	0.122992	5.17772	2.24615e-07	0.636819	1.09401e-05
ENSG00000164509	IL31RA	16.3041	0.446938	5.17272	2.30709e-07	2.31189	1.11281e-05
ENSG00000173110	HSPA6	50.4835	0.681425	-5.17317	2.30159e-07	-3.52512	1.11281e-05
ENSG00000183628	DGCR6	243.348	0.30797	-5.17327	2.30028e-07	-1.59321	1.11281e-05
ENSG00000187189	TSPYL4	1008.55	0.0978133	-5.15294	2.56435e-07	-0.504026	1.23299e-05
ENSG00000188647	PTAR1	776.078	0.101063	-5.14816	2.63059e-07	-0.520287	1.26086e-05
ENSG00000177879	AP3S1	2254.61	0.112375	5.14438	2.68408e-07	0.578099	1.28247e-05
ENSG00000184900	SUMO3	2882.14	0.0580583	5.14165	2.72336e-07	0.298515	1.29313e-05
ENSG00000204256	BRD2	2673.58	0.0645634	-5.14223	2.71499e-07	-0.332	1.29313e-05
ENSG00000248746	ACTN3	26.1432	0.431459	5.14004	2.7468e-07	2.21772	1.30021e-05
ENSG00000082258	CCNT2	750.944	0.0911519	-5.1371	2.79004e-07	-0.468257	1.31659e-05
ENSG00000072201	LNX1	96.2635	0.153727	5.1323	2.86217e-07	0.788971	1.33663e-05
ENSG00000105711	SCN1B	112.329	0.249973	5.13195	2.8676e-07	1.28285	1.33663e-05
ENSG00000110108	TMEM109	2596.33	0.127889	5.13351	2.84386e-07	0.65652	1.33663e-05
ENSG00000158014	SLC30A2	49.2286	0.376819	5.13305	2.85083e-07	1.93423	1.33663e-05
ENSG00000196937	FAM3C	1881.07	0.0809482	5.12962	2.90334e-07	0.415233	1.34917e-05
ENSG00000177556	ATOX1	780.093	0.138901	5.12893	2.91397e-07	0.712412	1.34999e-05
ENSG00000171858	RPS21	6112.7	0.125912	5.12826	2.92439e-07	0.645707	1.35071e-05
ENSG00000170873	MTSS1	846.214	0.191028	-5.12563	2.96542e-07	-0.979141	1.36553e-05
ENSG00000165632	TAF3	401.148	0.130931	-5.12432	2.98617e-07	-0.67093	1.37094e-05
ENSG00000038219	BOD1L1	1002.01	0.113974	-5.12232	3.01792e-07	-0.58381	1.38135e-05
ENSG00000110395	CBL	688.403	0.183026	-5.12082	3.04217e-07	-0.937243	1.38439e-05
ENSG00000171223	JUNB	1632.58	0.157198	-5.12078	3.04271e-07	-0.804979	1.38439e-05
ENSG00000117906	RCN2	2016.79	0.0831992	5.11228	3.18301e-07	0.425337	1.44391e-05
ENSG00000106367	AP1S1	2013.51	0.104493	5.11034	3.21576e-07	0.533994	1.45444e-05
ENSG00000177830	CHID1	1612.02	0.0761448	5.10828	3.25112e-07	0.388969	1.46608e-05
ENSG00000166833	NAV2	1320.83	0.122841	-5.10116	3.3757e-07	-0.626633	1.51331e-05
ENSG00000175602	CCDC85B	2396.23	0.129884	5.10165	3.36703e-07	0.662622	1.51331e-05
ENSG00000164879	CA3	32.198	0.559918	-5.10042	3.38904e-07	-2.85581	1.51483e-05
ENSG00000180376	CCDC66	158.214	0.178827	-5.09702	3.45041e-07	-0.911486	1.53775e-05
ENSG00000086289	EPDR1	1038.23	0.106991	5.08653	3.6467e-07	0.544214	1.62011e-05
ENSG00000176658	MYO1D	4116.64	0.150056	5.08602	3.65646e-07	0.76319	1.62011e-05
ENSG00000140374	ETFA	3565.54	0.0911577	5.07837	3.80688e-07	0.462933	1.68187e-05
ENSG00000144233	AMMECR1L	929.232	0.111118	-5.07288	3.91832e-07	-0.56369	1.7261e-05
ENSG00000163344	PMVK	945.091	0.108629	5.07113	3.9546e-07	0.550872	1.73207e-05
ENSG00000183011	NAA38	1087.55	0.149462	5.07138	3.94937e-07	0.757981	1.73207e-05
ENSG00000169410	PTPN9	1106.74	0.0634169	-5.06821	4.01581e-07	-0.32141	1.75384e-05
ENSG00000106400	ZNHIT1	2169.04	0.0895584	5.06308	4.12535e-07	0.453441	1.79653e-05
ENSG00000085733	CTTN	6058.01	0.0547897	5.0607	4.17719e-07	0.277274	1.81393e-05
ENSG00000118849	RARRES1	12.0439	0.601024	-5.05924	4.20942e-07	-3.04072	1.82272e-05
ENSG00000066629	EML1	769.79	0.111172	5.05763	4.24508e-07	0.562268	1.83296e-05
ENSG00000155254	MARVELD1	3777.44	0.0607174	5.05682	4.26304e-07	0.307037	1.83551e-05
ENSG00000182985	CADM1	777.221	0.198088	-5.05558	4.29075e-07	-1.00145	1.84224e-05
ENSG00000198467	TPM2	18830.1	0.144309	5.05379	4.33119e-07	0.729309	1.85438e-05
ENSG00000143067	ZNF697	625.36	0.164592	-5.05166	4.37989e-07	-0.831464	1.86998e-05
ENSG00000001561	ENPP4	326.714	0.174395	5.04589	4.51414e-07	0.879978	1.92191e-05
ENSG00000169136	ATF5	1520.39	0.254753	-5.04256	4.59352e-07	-1.2846	1.95026e-05
ENSG00000130748	TMEM160	370.122	0.163901	5.03974	4.66174e-07	0.826018	1.97373e-05
ENSG00000009954	BAZ1B	2525.05	0.119318	-5.03001	4.90465e-07	-0.60017	2.07082e-05
ENSG00000112304	ACOT13	605.71	0.104286	5.02889	4.93316e-07	0.524442	2.07147e-05
ENSG00000173276	ZBTB21	377.845	0.141668	-5.02889	4.93336e-07	-0.712434	2.07147e-05
ENSG00000241878	PISD	770.967	0.111365	5.02624	5.00201e-07	0.559748	2.09452e-05
ENSG00000138080	EMILIN1	7488.79	0.108493	5.02487	5.0378e-07	0.545162	2.10373e-05
ENSG00000162894	FCMR	37.9423	0.405446	5.01982	5.17195e-07	2.03527	2.15247e-05
ENSG00000168385	SEPTIN2	14330	0.0505817	5.01942	5.18276e-07	0.253891	2.15247e-05
ENSG00000161981	SNRNP25	686.467	0.185208	5.01746	5.23604e-07	0.929274	2.16869e-05
ENSG00000198715	GLMP	1210.45	0.0966177	5.01429	5.32306e-07	0.484469	2.19875e-05
ENSG00000198399	ITSN2	647.162	0.136968	-5.00976	5.44988e-07	-0.686178	2.24506e-05
ENSG00000085721	RRN3	461.202	0.135159	-5.00874	5.47884e-07	-0.676975	2.2509e-05
ENSG00000144455	SUMF1	831.174	0.121594	5.00102	5.70264e-07	0.608097	2.33028e-05
ENSG00000144455	LOC100130207	831.174	0.121594	5.00102	5.70264e-07	0.608097	2.33028e-05
ENSG00000171649	ZIK1	134.123	0.190154	-5.00147	5.68955e-07	-0.951048	2.33028e-05
ENSG00000026559	KCNG1	260.024	0.380785	-4.99421	5.90773e-07	-1.90172	2.40764e-05
ENSG00000132256	TRIM5	736.163	0.100755	-4.9909	6.00999e-07	-0.502859	2.44278e-05
ENSG00000149218	ENDOD1	1007.65	0.156418	4.98906	6.06725e-07	0.780379	2.4595e-05
ENSG00000134504	KCTD1	394.073	0.125943	-4.98732	6.12233e-07	-0.628115	2.47524e-05
ENSG00000164080	RAD54L2	626.162	0.134644	-4.98022	6.35126e-07	-0.670555	2.561e-05
ENSG00000127511	SIN3B	1835.53	0.0924258	-4.97602	6.4906e-07	-0.459912	2.59658e-05
ENSG00000143499	SMYD2	1468.45	0.0818301	4.97624	6.4832e-07	0.407206	2.59658e-05
ENSG00000164116	GUCY1A1	816.939	0.261289	-4.97631	6.48073e-07	-1.30026	2.59658e-05
ENSG00000082482	KCNK2	1052.32	0.161597	4.97405	6.5567e-07	0.80379	2.60933e-05
ENSG00000100364	KIAA0930	1836.82	0.114839	4.97455	6.53991e-07	0.571271	2.60933e-05
ENSG00000140264	SERF2	7446.57	0.140314	4.9699	6.69888e-07	0.697345	2.65897e-05
ENSG00000102312	PORCN	540.889	0.0996256	-4.96498	6.87076e-07	-0.494639	2.72011e-05
ENSG00000172428	COPS9	1262.22	0.15372	4.96407	6.90317e-07	0.763078	2.72586e-05
ENSG00000064201	TSPAN32	144.332	0.418163	4.96287	6.94576e-07	2.07529	2.73559e-05
ENSG00000169814	BTD	476.164	0.117762	4.96112	7.00878e-07	0.584233	2.75329e-05
ENSG00000141384	TAF4B	141.982	0.16357	-4.95744	7.14299e-07	-0.810889	2.7988e-05
ENSG00000178053	MLF1	698.695	0.147367	4.94888	7.46408e-07	0.729304	2.91712e-05
ENSG00000144597	EAF1	364.185	0.133897	-4.94425	7.64371e-07	-0.662018	2.97968e-05
ENSG00000185664	PMEL	100.257	0.313348	-4.94354	7.67169e-07	-1.54905	2.98296e-05
ENSG00000109920	FNBP4	1032.95	0.130008	-4.92827	8.2959e-07	-0.640717	3.21746e-05
ENSG00000100302	RASD2	125.668	0.572921	-4.92573	8.40445e-07	-2.82206	3.25128e-05
ENSG00000185252	ZNF74	297.943	0.129256	-4.91563	8.84981e-07	-0.635377	3.4149e-05
ENSG00000260001	TGFBR3L	42.0899	0.310162	4.91396	8.92533e-07	1.52412	3.43535e-05
ENSG00000168813	ZNF507	516.236	0.121153	-4.91165	9.03135e-07	-0.59506	3.4674e-05
ENSG00000120725	SIL1	1225.54	0.0873186	4.91081	9.0703e-07	0.428805	3.47361e-05
ENSG00000058272	PPP1R12A	2042.51	0.0986974	-4.89499	9.83091e-07	-0.483123	3.75546e-05
ENSG00000130513	GDF15	988.665	0.603646	-4.89366	9.89759e-07	-2.95404	3.77148e-05
ENSG00000019505	SYT13	73.7726	0.193083	-4.88675	1.02514e-06	-0.943549	3.85979e-05
ENSG00000023697	DERA	736.517	0.0861299	4.88666	1.0256e-06	0.420888	3.85979e-05
ENSG00000138744	NAAA	654.547	0.110519	4.88734	1.02209e-06	0.540142	3.85979e-05
ENSG00000152102	FAM168B	4207.63	0.0689291	-4.88819	1.01768e-06	-0.336939	3.85979e-05
ENSG00000213079	SCAF8	840.135	0.0996119	-4.88693	1.02421e-06	-0.486796	3.85979e-05
ENSG00000165071	TMEM71	233.202	0.254458	4.88573	1.03047e-06	1.24321	3.86858e-05
ENSG00000132541	RIDA	428.798	0.113099	4.87441	1.09135e-06	0.55129	4.07703e-05
ENSG00000175906	ARL4D	443.014	0.150839	4.87444	1.09118e-06	0.735256	4.07703e-05
ENSG00000118402	ELOVL4	273.379	0.125384	-4.86945	1.11911e-06	-0.610553	4.1681e-05
ENSG00000143933	CALM2	7445.25	0.157501	4.86908	1.12119e-06	0.766885	4.1681e-05
ENSG00000132109	TRIM21	336.897	0.0926143	-4.866	1.1388e-06	-0.450661	4.22326e-05
ENSG00000159082	SYNJ1	289.324	0.132723	-4.86217	1.16108e-06	-0.645321	4.29545e-05
ENSG00000198937	CCDC167	412.856	0.19177	4.86098	1.16804e-06	0.93219	4.31071e-05
ENSG00000134709	HOOK1	163.898	0.178784	-4.86041	1.1714e-06	-0.868967	4.31268e-05
ENSG00000137106	GRHPR	2785.94	0.0881692	4.85228	1.22052e-06	0.427821	4.48268e-05
ENSG00000121900	TMEM54	396.329	0.143948	4.84982	1.23571e-06	0.698122	4.52757e-05
ENSG00000134830	C5AR2	35.4911	0.400636	4.84878	1.24222e-06	1.9426	4.54052e-05
ENSG00000154678	PDE1C	344.166	0.227298	4.84457	1.26886e-06	1.10116	4.62679e-05
ENSG00000078967	UBE2D4	227.256	0.178414	4.83981	1.29963e-06	0.863491	4.71643e-05
ENSG00000164751	PEX2	678.326	0.157421	4.84006	1.29801e-06	0.761925	4.71643e-05
ENSG00000099937	SERPIND1	20.5328	0.425195	4.8379	1.31217e-06	2.05705	4.75063e-05
ENSG00000166750	SLFN5	1523.45	0.183958	-4.83695	1.31849e-06	-0.889793	4.7622e-05
ENSG00000100335	MIEF1	1286.56	0.103728	-4.8272	1.38469e-06	-0.500718	4.98948e-05
ENSG00000082213	C5orf22	617.663	0.105524	-4.82496	1.40031e-06	-0.509149	5.03387e-05
ENSG00000120149	MSX2	271.795	0.192826	-4.81973	1.43754e-06	-0.929368	5.15554e-05
ENSG00000103024	NME3	794.38	0.165863	4.81606	1.4642e-06	0.798807	5.23079e-05
ENSG00000149658	YTHDF1	1203.32	0.0613038	-4.8159	1.46539e-06	-0.295233	5.23079e-05
ENSG00000186628	FSD2	490.689	0.220055	-4.80977	1.51102e-06	-1.05842	5.36854e-05
ENSG00000198053	SIRPA	2995.65	0.111617	-4.80982	1.51065e-06	-0.536859	5.36854e-05
ENSG00000197128	ZNF772	225.347	0.146527	-4.80817	1.52318e-06	-0.704529	5.39915e-05
ENSG00000104763	ASAH1	4959.93	0.184972	4.80517	1.54621e-06	0.888819	5.46805e-05
ENSG00000123989	CHPF	6475.54	0.157381	4.80325	1.56107e-06	0.755939	5.49567e-05
ENSG00000143970	ASXL2	762.736	0.116295	-4.80323	1.56123e-06	-0.558594	5.49567e-05
ENSG00000105329	TGFB1	3931.76	0.175093	-4.80226	1.56886e-06	-0.840842	5.5098e-05
ENSG00000168874	ATOH8	672.169	0.354278	-4.79834	1.59984e-06	-1.69995	5.60569e-05
ENSG00000104413	ESRP1	36.1597	0.373178	-4.79303	1.64283e-06	-1.78865	5.74313e-05
ENSG00000156860	FBRS	1803.72	0.0658036	-4.78787	1.68558e-06	-0.31506	5.87908e-05
ENSG00000154175	ABI3BP	5970.05	0.269424	-4.7813	1.74166e-06	-1.28819	6.06082e-05
ENSG00000099949	LZTR1	562.763	0.120221	4.77737	1.77603e-06	0.574342	6.14417e-05
ENSG00000137776	SLTM	1846.39	0.0624058	-4.77718	1.77771e-06	-0.298124	6.14417e-05
ENSG00000172331	BPGM	486.445	0.154456	4.77793	1.77107e-06	0.73798	6.14417e-05
ENSG00000089916	GPATCH2L	774.306	0.126324	-4.77265	1.81816e-06	-0.602898	6.24834e-05
ENSG00000104218	CSPP1	235.19	0.130243	-4.77275	1.81725e-06	-0.621617	6.24834e-05
ENSG00000125485	DDX31	383.259	0.114569	-4.7724	1.82045e-06	-0.54677	6.24834e-05
ENSG00000176994	SMCR8	686.632	0.123404	-4.77154	1.82821e-06	-0.588829	6.24834e-05
ENSG00000183943	PRKX	425.073	0.15606	-4.77153	1.82834e-06	-0.744644	6.24834e-05
ENSG00000171606	ZNF274	399.145	0.128921	-4.76995	1.84273e-06	-0.614948	6.28344e-05
ENSG00000071859	FAM50A	2409.95	0.0784432	4.76657	1.87391e-06	0.373905	6.36129e-05
ENSG00000157680	DGKI	1904.05	0.225585	-4.7666	1.87357e-06	-1.07527	6.36129e-05
ENSG00000130300	PLVAP	345.613	0.462084	-4.76358	1.90191e-06	-2.20117	6.44197e-05
ENSG00000129038	LOXL1	3796.68	0.152249	4.76097	1.92668e-06	0.724854	6.50886e-05
ENSG00000174197	MGA	518.929	0.141279	-4.7606	1.9302e-06	-0.672571	6.50886e-05
ENSG00000162630	B3GALT2	106.511	0.549488	4.75684	1.9665e-06	2.61382	6.61665e-05
ENSG00000165462	PHOX2A	6.23352	0.793561	-4.75548	1.9798e-06	-3.77376	6.61757e-05
ENSG00000179630	LACC1	330.393	0.148402	-4.75604	1.97425e-06	-0.705807	6.61757e-05
ENSG00000183508	TENT5C	10.7313	0.702896	-4.75591	1.97554e-06	-3.34291	6.61757e-05
ENSG00000068079	IFI35	308.626	0.129342	4.7517	2.01712e-06	0.614593	6.72756e-05
ENSG00000183421	RIPK4	26.2891	0.34484	-4.7478	2.05641e-06	-1.63723	6.84363e-05
ENSG00000196511	TPK1	112.26	0.184526	4.74484	2.08668e-06	0.875545	6.91418e-05
ENSG00000254685	FPGT	203.676	0.125342	4.74514	2.08366e-06	0.594767	6.91418e-05
ENSG00000107815	TWNK	417.336	0.185754	-4.74226	2.11349e-06	-0.880894	6.96e-05
ENSG00000167272	POP5	463.627	0.162818	4.74265	2.1094e-06	0.772189	6.96e-05
ENSG00000169118	CSNK1G1	505.232	0.150608	-4.74219	2.11421e-06	-0.714212	6.96e-05
ENSG00000119227	PIGZ	182.994	0.254983	4.73506	2.18996e-06	1.20736	7.19382e-05
ENSG00000124920	MYRF	161.254	0.190387	-4.73365	2.20515e-06	-0.901225	7.21263e-05
ENSG00000136942	RPL35	17909.8	0.116739	4.73392	2.20227e-06	0.552634	7.21263e-05
ENSG00000170385	SLC30A1	1035.63	0.164136	-4.72853	2.2615e-06	-0.776122	7.3811e-05
ENSG00000130449	ZSWIM6	300.569	0.178604	-4.72737	2.27449e-06	-0.844328	7.40765e-05
ENSG00000102893	PHKB	1412.65	0.0952316	4.7233	2.32054e-06	0.449807	7.5415e-05
ENSG00000102710	SUPT20H	883.179	0.0982341	-4.71912	2.36869e-06	-0.463579	7.67641e-05
ENSG00000162384	CZIB	978.044	0.131149	4.71882	2.37212e-06	0.61887	7.67641e-05
ENSG00000100170	SLC5A1	517.399	0.279972	-4.71714	2.39186e-06	-1.32067	7.72387e-05
ENSG00000162704	ARPC5	5300.17	0.113479	4.71404	2.42851e-06	0.534945	7.82565e-05
ENSG00000136816	TOR1B	1038.29	0.0847484	4.71101	2.46488e-06	0.399251	7.92611e-05
ENSG00000116514	RNF19B	406.24	0.168658	-4.71049	2.47116e-06	-0.79446	7.92957e-05
ENSG00000169019	COMMD8	566.378	0.102278	4.70727	2.51054e-06	0.481449	8.03899e-05
ENSG00000140943	MBTPS1	3862.43	0.0733176	4.70592	2.52726e-06	0.345027	8.07556e-05
ENSG00000102195	GPR50	15.998	0.790085	-4.70417	2.54907e-06	-3.71669	8.12822e-05
ENSG00000145779	TNFAIP8	343.302	0.173962	4.70007	2.60076e-06	0.817631	8.27573e-05
ENSG00000005801	ZNF195	356.354	0.157582	-4.69851	2.62064e-06	-0.740399	8.32162e-05
ENSG00000104613	INTS10	1108	0.0704317	4.69314	2.69045e-06	0.330546	8.49025e-05
ENSG00000112695	COX7A2	3037.15	0.140071	4.69315	2.69034e-06	0.657373	8.49025e-05
ENSG00000132300	PTCD3	1580.12	0.0668651	-4.69361	2.68429e-06	-0.313838	8.49025e-05
ENSG00000204842	ATXN2	645.931	0.0763462	-4.69208	2.70439e-06	-0.358222	8.51661e-05
ENSG00000129990	SYT5	6.28608	0.620778	-4.68809	2.75768e-06	-2.91026	8.64866e-05
ENSG00000132840	BHMT2	143.047	0.19058	4.68822	2.75586e-06	0.893483	8.64866e-05
ENSG00000118418	HMGN3	1296.48	0.128086	4.68765	2.76357e-06	0.600424	8.64934e-05
ENSG00000198466	ZNF587	528.732	0.112004	-4.6834	2.82155e-06	-0.52456	8.81271e-05
ENSG00000160606	TLCD1	110.182	0.172351	4.68111	2.85325e-06	0.806795	8.89351e-05
ENSG00000120306	CYSTM1	800.296	0.133822	4.67864	2.88778e-06	0.626105	8.98276e-05
ENSG00000115641	FHL2	13108	0.180347	4.67455	2.94592e-06	0.843043	9.11926e-05
ENSG00000154978	VOPP1	1739.35	0.0966472	4.67477	2.94279e-06	0.451804	9.11926e-05
ENSG00000164074	ABHD18	596.898	0.106911	-4.6743	2.94961e-06	-0.499735	9.11926e-05
ENSG00000095713	CRTAC1	24.4735	0.354041	-4.67203	2.9824e-06	-1.65409	9.18337e-05
ENSG00000173113	TRMT112	2466.3	0.149684	4.67217	2.98037e-06	0.69935	9.18337e-05
ENSG00000137288	UQCC2	887.762	0.205461	4.6671	3.05485e-06	0.958906	9.38752e-05
ENSG00000131469	RPL27	15691.3	0.121958	4.6603	3.15744e-06	0.568363	9.68323e-05
ENSG00000255112	CHMP1B	988.699	0.0942435	-4.64965	3.32492e-06	-0.4382	0.000101764
ENSG00000185015	CA13	97.2324	0.204431	-4.64632	3.37911e-06	-0.949854	0.000103215
ENSG00000127922	SEM1	1587.52	0.108762	4.64374	3.4216e-06	0.505064	0.000104304
ENSG00000003436	TFPI	2178.67	0.101962	-4.64212	3.4486e-06	-0.473321	0.000104708
ENSG00000136240	KDELR2	8319.39	0.0892723	4.64232	3.4452e-06	0.414431	0.000104708
ENSG00000184113	CLDN5	1310.47	0.33836	-4.63865	3.50692e-06	-1.56953	0.000106267
ENSG00000137161	CNPY3	1051.52	0.0996384	4.62862	3.68109e-06	0.461188	0.000111324
ENSG00000127946	HIP1	1180.67	0.12301	-4.62598	3.72839e-06	-0.569041	0.000112531
ENSG00000224877	NDUFAF8	1440.16	0.139108	4.62547	3.73744e-06	0.643441	0.000112581
ENSG00000123411	IKZF4	294.906	0.108782	-4.62251	3.79126e-06	-0.502844	0.000113977
ENSG00000145990	GFOD1	928.248	0.213376	-4.61844	3.8664e-06	-0.985466	0.000116007
ENSG00000120820	GLT8D2	597.079	0.247919	4.61615	3.90916e-06	1.14443	0.000117024
ENSG00000164610	RP9	292.491	0.113028	-4.61581	3.91563e-06	-0.521716	0.000117024
ENSG00000147119	CHST7	376.676	0.146078	4.61485	3.93372e-06	0.67413	0.000117334
ENSG00000189409	MMP23B	118.874	0.493024	4.61192	3.98969e-06	2.27379	0.000118771
ENSG00000125398	SOX9	79.4229	0.320312	-4.61094	4.00851e-06	-1.47694	0.000119099
ENSG00000251369	ZNF550	196.716	0.19168	-4.60574	4.11007e-06	-0.882828	0.000121879
ENSG00000197728	RPS26	5781.35	0.107961	4.60518	4.121e-06	0.497179	0.000121965
ENSG00000130822	PNCK	84.0237	0.357277	4.60348	4.15481e-06	1.64472	0.000122728
ENSG00000124702	KLHDC3	4003.21	0.0667351	4.60283	4.16791e-06	0.30717	0.000122877
ENSG00000163584	RPL22L1	2017.02	0.228853	4.60189	4.18683e-06	1.05315	0.000123196
ENSG00000139218	SCAF11	2450.32	0.0897996	-4.59758	4.27427e-06	-0.412861	0.000125527
ENSG00000065154	OAT	3173.51	0.0751467	4.59092	4.41297e-06	0.344993	0.000129351
ENSG00000059588	TARBP1	490.023	0.157766	4.58915	4.45052e-06	0.72401	0.000130201
ENSG00000143751	SDE2	837.249	0.148232	-4.58541	4.53094e-06	-0.679706	0.0001323
ENSG00000174640	SLCO2A1	19.3122	0.443021	-4.5844	4.55301e-06	-2.03098	0.00013246
ENSG00000174640	C3orf36	19.3122	0.443021	-4.5844	4.55301e-06	-2.03098	0.00013246
ENSG00000187239	FNBP1	1297.11	0.0896722	-4.58436	4.5538e-06	-0.41109	0.00013246
ENSG00000078808	SDF4	6524.09	0.0799192	4.58341	4.57462e-06	0.366302	0.00013256
ENSG00000163909	HEYL	622.194	0.370806	-4.58359	4.57065e-06	-1.69962	0.00013256
ENSG00000165410	CFL2	3596.55	0.092327	4.5808	4.63193e-06	0.422932	0.000133966
ENSG00000141682	PMAIP1	131.985	0.306074	-4.57943	4.66244e-06	-1.40164	0.000134593
ENSG00000120913	PDLIM2	1032.88	0.138481	4.56016	5.11145e-06	0.631496	0.000147276
ENSG00000160075	SSU72	2568.46	0.0766147	4.55429	5.25635e-06	0.348925	0.000151165
ENSG00000162413	KLHL21	2242.81	0.12925	-4.55178	5.31942e-06	-0.588316	0.00015269
ENSG00000119906	SLF2	786.866	0.107218	-4.55031	5.35666e-06	-0.487876	0.00015347
ENSG00000172943	PHF8	433.027	0.0926434	-4.54618	5.46281e-06	-0.421174	0.000156218
ENSG00000182307	C8orf33	1443.58	0.0683935	-4.54317	5.54139e-06	-0.310723	0.000158168
ENSG00000188010	MORN2	277.252	0.0988869	4.53875	5.65894e-06	0.448822	0.000161222
ENSG00000142168	SOD1	3915.36	0.100581	4.53748	5.69312e-06	0.456386	0.000161893
ENSG00000066136	NFYC	1234.4	0.0847498	-4.52511	6.03649e-06	-0.383502	0.000171337
ENSG00000058404	CAMK2B	373.869	0.224546	4.52361	6.07948e-06	1.01576	0.00017216
ENSG00000149972	CNTN5	17.0124	0.618498	-4.52331	6.08805e-06	-2.79766	0.00017216
ENSG00000170448	NFXL1	306.515	0.155447	4.52231	6.11673e-06	0.70298	0.00017265
ENSG00000128346	C22orf23	75.7638	0.30228	-4.52141	6.14301e-06	-1.36673	0.000173072
ENSG00000143198	MGST3	3550.6	0.150141	4.52082	6.15993e-06	0.678763	0.000173228
ENSG00000141027	NCOR1	1929	0.10626	-4.51927	6.20521e-06	-0.480219	0.00017418
ENSG00000158615	PPP1R15B	1369.02	0.101915	-4.51165	6.43251e-06	-0.459805	0.000180229
ENSG00000047365	ARAP2	78.9616	0.250307	-4.50929	6.50449e-06	-1.12871	0.000181911
ENSG00000172020	GAP43	131.386	0.523775	-4.5089	6.51653e-06	-2.36165	0.000181914
ENSG00000167645	YIF1B	1648.65	0.142605	4.50461	6.64945e-06	0.64238	0.000185285
ENSG00000120685	PROSER1	526.201	0.129445	-4.50236	6.72038e-06	-0.582808	0.000186579
ENSG00000168259	DNAJC7	1645.31	0.0593903	-4.50243	6.71802e-06	-0.267401	0.000186579
ENSG00000107902	LHPP	283.321	0.164481	4.50147	6.74863e-06	0.740405	0.000187023
ENSG00000166860	ZBTB39	254.983	0.122055	-4.4989	6.83066e-06	-0.549114	0.000188953
ENSG00000100077	GRK3	183.995	0.149048	-4.49799	6.85987e-06	-0.670416	0.000189417
ENSG00000125743	SNRPD2	3304.74	0.136647	4.49592	6.92697e-06	0.614352	0.000190842
ENSG00000164574	GALNT10	2579.27	0.169859	4.49563	6.93653e-06	0.763623	0.000190842
[truncated: 19,554 more rows]
